# Supplementary material for: Blood-based CNS regionally and neuronally enriched extracellular vesicles carrying pTau217 for Alzheimer’s disease diagnosis and differential diagnosis
Source: Acta Neuropathol Commun. 2024 Mar 5;12:38. doi: 10.1186/s40478-024-01727-w (PMC10913681; doi:10.1186/s40478-024-01727-w)
Supplement: Supplementary file 1 — Additional file 1. Excel file contained mass spectrometry results of mouse cortical and hippocampal neurons EVs. Table S1: Mass spectrometry results of mouse cortical neurons EVs. Table S2: Mass spectrometry results of mouse hippocampal neurons EVs. [file 40478_2024_1727_MOESM1_ESM.xlsx]

## Sheet: Contents
	Contents
	Table S1. Mass spectrometry results of mouse cortical neurons EVs
	Table S2. Mass spectrometry results of mouse hippocampal neurons EVs

## Sheet: Table S1
Checked	Protein FDR Confidence: Combined	Master	Accession	Description	Exp. q-value: Combined	Sum PEP Score	Coverage [%]	# Peptides	# PSMs	# Unique Peptides	# AAs	MW [kDa]	calc. pI	Score Sequest HT: Sequest HT	# Peptides (by Search Engine): Sequest HT	# Protein Groups
FALSE	High	Master Protein	Q3UH59	Myosin-10 OS=Mus musculus OX=10090 GN=Myh10 PE=1 SV=1	0	169.687	20	42	55	36	2013	233.3	5.57	35.73	42	1
	Checked	Confidence	Sequence	Modifications	Qvality PEP	Qvality q-value	# Protein Groups	# Proteins	# PSMs	Master Protein Accessions	# Missed Cleavages	Theo. MH+ [Da]	Confidence (by Search Engine): Sequest HT	Percolator q-Value (by Search Engine): Sequest HT	Percolator PEP (by Search Engine): Sequest HT	XCorr (by Search Engine): Sequest HT
	FALSE	High	ADFCIIHYAGK	1xCarbamidomethyl [C4]	0.000217157	0.000363423	2	4	1	Q3UH59; Q8VDD5	0	1294.62	High	0.0003415	0.0001493	0.59
	FALSE	High	ADMEDLMSSK	1xOxidation [M]	0.0010134	0.000363423	1	3	3	Q3UH59	0	1142.47	High	0.0003415	0.0007239	0.96
	FALSE	High	AGVLAHLEEER		0.000939187	0.000363423	2	4	1	Q3UH59; Q8VDD5	0	1223.64	High	0.0003415	0.0006711	1.1
	FALSE	High	ALEEALEAK		0.00252352	0.00136517	1	7	1	Q3UH59	0	973.52	High	0.001076	0.00185	1.22
	FALSE	High	ALELDPNLYR		9.48154e-05	0.000363423	1	7	1	Q3UH59	0	1203.64	High	0.0003415	6.385e-05	1.25
	FALSE	High	ALEQQVEEMR		0.000317894	0.000363423	1	3	1	Q3UH59	0	1232.59	High	0.0003415	0.0002205	0.83
	FALSE	High	ALEQQVEEMR	1xOxidation [M9]	0.000332578	0.000363423	1	3	1	Q3UH59	0	1248.59	High	0.0003415	0.000232	1.72
	FALSE	High	ATISALEAK		0.000963319	0.000363423	1	3	1	Q3UH59	0	903.515	High	0.0003415	0.0006873	0.7
	FALSE	High	AVIYNPATQADWTAK		0.0158738	0.00227442	1	4	1	Q3UH59	0	1648.83	High	0.001743	0.01232	0.56
	FALSE	High	CIIPNHEK	1xCarbamidomethyl [C1]	0.00394333	0.00145176	2	8	1	Q3UH59; Q8VDD5	0	1010.51	High	0.001135	0.002913	0.87
	FALSE	High	DEIFAQSK		0.0234918	0.00361298	1	3	2	Q3UH59	0	937.463	High	0.002735	0.01852	0.82
	FALSE	High	DHNIPGELER		0.00416835	0.00145176	1	2	1	Q3UH59	0	1179.58	High	0.001135	0.003091	1
	FALSE	High	DLEAQIEAANK		4.67732e-05	0.000363423	1	3	1	Q3UH59	0	1201.61	High	0.0003415	3.096e-05	1.51
	FALSE	High	EDQSILCTGESGAGK	1xCarbamidomethyl [C7]	1.33693e-06	0.000363423	2	11	2	Q3UH59; Q8VDD5	0	1551.7	High	0.0003415	8.109e-07	1.91
	FALSE	High	ELDDATEANEGLSR		1.03573e-10	0.000363423	1	3	2	Q3UH59	0	1519.69	High	0.0003415	4.925e-11	2.75
	FALSE	High	ELEAELEDER		0.00043312	0.000363423	1	3	1	Q3UH59	0	1232.56	High	0.0003415	0.0003026	1.18
	FALSE	High	ELEAELEDERK		6.68132e-06	0.000363423	1	3	1	Q3UH59	1	1360.66	High	0.0003415	4.206e-06	1.54
	FALSE	High	EIFMQVEDER	1xOxidation [M4]	0.0428704	0.00792806	1	3	1	Q3UH59	0	1311.59	High	0.006275	0.03456	0.38
	FALSE	High	EQADFAVEALAK		2.21856e-05	0.000363423	1	3	1	Q3UH59	0	1291.65	High	0.0003415	1.438e-05	1.52
	FALSE	High	FDQLLAEEK		0.000816611	0.000363423	2	10	1	Q3UH59; Q8VDD5	0	1092.56	High	0.0003415	0.0005825	1.89
	FALSE	High	GGPISFSSSR		0.000705181	0.000363423	1	3	1	Q3UH59	0	994.495	High	0.0003415	0.0005014	1.27
	FALSE	High	HGFEAASIK		0.0228682	0.00361298	1	4	1	Q3UH59	0	959.495	High	0.002735	0.01802	1.68
	FALSE	High	HGFEAASIKEER		2.77821e-09	0.000363423	1	4	1	Q3UH59	1	1373.68	High	0.0003415	1.434e-09	2.06
	FALSE	High	KEEELQGALAR		7.21838e-07	0.000363423	1	3	1	Q3UH59	1	1243.66	High	0.0003415	4.309e-07	1.84
	FALSE	High	KFDQLLAEEK		2.32161e-05	0.000363423	2	10	1	Q3UH59; Q8VDD5	1	1220.65	High	0.0003415	1.51e-05	2.43
	FALSE	High	KLDAQVQELHAK		0.0212343	0.00320039	1	3	1	Q3UH59	1	1379.76	High	0.002433	0.01667	0.89
	FALSE	High	KQQQLSALK		0.0428704	0.00792806	1	3	1	Q3UH59	1	1043.62	High	0.006275	0.03447	0.78
	FALSE	High	LDAQVQELHAK		1.67854e-05	0.000363423	1	3	1	Q3UH59	0	1251.67	High	0.0003415	1.08e-05	1.97
	FALSE	High	LEVNMQAMK		0.0122055	0.00187868	1	3	1	Q3UH59	0	1063.53	High	0.001444	0.009392	0.87
	FALSE	High	LEVNMQAMK	1xOxidation [M8]	0.00200037	0.00110612	1	3	1	Q3UH59	0	1079.52	High	0.0008878	0.001458	1.14
	FALSE	High	IGQLEEQLEQEAK		1.61369e-06	0.000363423	1	3	1	Q3UH59	0	1514.77	High	0.0003415	9.803e-07	1.73
	FALSE	High	LQELEGAVK		0.00646684	0.00145176	1	3	1	Q3UH59	0	986.552	High	0.001135	0.004848	1.35
	FALSE	High	IVFQEFR		0.0156604	0.00227442	1	7	1	Q3UH59	0	938.509	High	0.001743	0.01211	0.97
	FALSE	High	LVWIPSER		0.0238097	0.00361298	1	4	1	Q3UH59	0	999.562	High	0.002735	0.01878	0.8
	FALSE	High	NHEAQIQDMR		3.51502e-06	0.000363423	1	3	1	Q3UH59	0	1241.57	High	0.0003415	2.182e-06	1.96
	FALSE	High	NQILQNEK		0.0249551	0.0040904	1	3	1	Q3UH59	0	986.527	High	0.002915	0.01972	1.22
	FALSE	High	NSLQEQQEEEEEAR		6.98798e-07	0.000363423	1	3	1	Q3UH59	0	1718.75	High	0.0003415	4.169e-07	2.65
	FALSE	High	NTDQASMPENTVAQK		0.000135399	0.000363423	1	3	1	Q3UH59	0	1633.75	High	0.0003415	9.207e-05	1.27
	FALSE	High	NTDQASMPENTVAQK	1xOxidation [M7]	2.70857e-08	0.000363423	1	3	2	Q3UH59	0	1649.74	High	0.0003415	1.487e-08	1.99
	FALSE	High	QLEEAEEEATR		5.46493e-05	0.000363423	1	3	3	Q3UH59	0	1304.6	High	0.0003415	3.622e-05	1.19
	FALSE	High	QIVSNLEK		0.0174522	0.00227442	1	7	2	Q3UH59	0	930.525	High	0.001743	0.01362	0.86
	FALSE	High	QVLALQSQLADTK		2.73033e-05	0.000363423	1	3	3	Q3UH59	0	1414.79	High	0.0003415	1.789e-05	1.96
	FALSE	High	TGLEDPER		0.0547529	0.00812799	1	4	1	Q3UH59	0	916.437	High	0.006559	0.04441	0.87
	FALSE	High	VEGELEEMER	1xOxidation [M8]	0.00155306	0.000808271	1	3	1	Q3UH59	0	1236.54	High	0.0006729	0.001126	1.2
	FALSE	High	VLAYDKLEK		0.00120928	0.000363423	1	3	1	Q3UH59	1	1078.61	High	0.0003415	0.0008684	1.3
FALSE	High	Master Protein	Q9JHU4	Cytoplasmic dynein 1 heavy chain 1 OS=Mus musculus OX=10090 GN=Dync1h1 PE=1 SV=2	0	164.474	11	52	62	52	4644	531.7	6.42	9.87	52	1
	Checked	Confidence	Sequence	Modifications	Qvality PEP	Qvality q-value	# Protein Groups	# Proteins	# PSMs	Master Protein Accessions	# Missed Cleavages	Theo. MH+ [Da]	Confidence (by Search Engine): Sequest HT	Percolator q-Value (by Search Engine): Sequest HT	Percolator PEP (by Search Engine): Sequest HT	XCorr (by Search Engine): Sequest HT
	FALSE	High	AATSPALFNR		0.00250817	0.00110612	1	1	1	Q9JHU4	0	1047.56	High	0.0008878	0.001841	0.65
	FALSE	High	ADLAAVEAK		8.16852e-05	0.000363423	1	2	1	Q9JHU4	0	887.483	High	0.0003415	5.492e-05	1.48
	FALSE	High	AELGEYIR		0.00269856	0.00136517	1	1	1	Q9JHU4	0	950.494	High	0.001076	0.001981	0.56
	FALSE	High	ALGEYLER		0.00435272	0.00145176	1	1	1	Q9JHU4	0	950.494	High	0.001135	0.003225	0.67
	FALSE	High	ALGHQLGR		0.0279613	0.00519923	1	1	1	Q9JHU4	0	851.485	High	0.00409	0.02219	1.02
	FALSE	High	ANEVEQMIR	1xOxidation [M7]	0.0156604	0.00227442	1	2	1	Q9JHU4	0	1105.53	High	0.001743	0.01216	0.76
	FALSE	High	APVIDADKPVSSQLR		3.74855e-07	0.000363423	1	1	1	Q9JHU4	0	1595.88	High	0.0003415	2.2e-07	1.88
	FALSE	High	ASLACGPMVK	1xCarbamidomethyl [C5]	0.00143224	0.000363423	1	2	1	Q9JHU4	0	1033.52	High	0.0003415	0.001035	1.43
	FALSE	High	DHLYGTLDPNTR		1.51232e-06	0.000363423	1	1	2	Q9JHU4	0	1401.68	High	0.0003415	9.194e-07	2.42
	FALSE	High	EGEEVMFK	1xOxidation [M6]	0.0369933	0.00669705	1	1	1	Q9JHU4	0	984.434	High	0.005366	0.02952	0.81
	FALSE	High	EGTEAWEAAMK	1xOxidation [M10]	0.00027581	0.000363423	1	1	1	Q9JHU4	0	1238.54	High	0.0003415	0.0001908	1.46
	FALSE	High	EIVLSAGSTPK		0.0048679	0.00145176	1	1	1	Q9JHU4	0	1101.62	High	0.001135	0.003631	1.53
	FALSE	High	ETVDQVEELR		0.00233108	0.00110612	1	1	1	Q9JHU4	0	1217.6	High	0.0008878	0.001704	1.08
	FALSE	High	EVDGLDVSK		0.000994331	0.000363423	1	1	2	Q9JHU4	0	961.484	High	0.0003415	0.0007111	1.35
	FALSE	High	EYQTQLIQR		8.49244e-05	0.000363423	1	1	2	Q9JHU4	0	1178.62	High	0.0003415	5.719e-05	1.51
	FALSE	High	GTFDNAETKK		0.00274836	0.00136517	1	1	1	Q9JHU4	1	1110.54	High	0.001076	0.002019	0.76
	FALSE	High	GWENHVEGQK		0.00171498	0.00110612	1	1	1	Q9JHU4	0	1183.55	High	0.0008878	0.001243	1.29
	FALSE	High	HLLPVETQR		0.0461727	0.00808685	1	1	1	Q9JHU4	0	1092.62	High	0.006552	0.03724	0.88
	FALSE	High	KYEFGESDLR		0.00602928	0.00145176	1	1	1	Q9JHU4	1	1243.6	High	0.001135	0.004514	1.1
	FALSE	High	LDMEIER	1xOxidation [M3]	0.000200943	0.000363423	1	1	1	Q9JHU4	0	921.435	High	0.0003415	0.0001381	1.06
	FALSE	High	LGGSPFGPAGTGK		7.55724e-05	0.000363423	1	1	1	Q9JHU4	0	1145.59	High	0.0003415	5.059e-05	1.24
	FALSE	High	LKQDGDSFR		0.0679292	0.00977751	1	1	1	Q9JHU4	1	1065.53	High	0.007762	0.05583	1.26
	FALSE	High	LLTLPNGER		0.0395519	0.00669705	1	1	1	Q9JHU4	0	1012.58	High	0.005366	0.03166	0.36
	FALSE	High	LQGEFQLR		0.0102644	0.00187868	1	1	1	Q9JHU4	0	990.537	High	0.001444	0.007814	0.53
	FALSE	High	LSLPPNVR		0.0275904	0.00519923	1	1	2	Q9JHU4	0	895.536	High	0.00409	0.0219	0.29
	FALSE	High	LVQTPLTDR		0.000563636	0.000363423	1	1	3	Q9JHU4	0	1042.59	High	0.0003415	0.0003964	0.62
	FALSE	High	IWAHEALR		0.000326204	0.000363423	1	1	1	Q9JHU4	0	995.542	High	0.0003415	0.0002266	1.57
	FALSE	High	MVVLSLPR	1xOxidation [M1]	0.0341483	0.0066044	1	1	1	Q9JHU4	0	930.544	High	0.005139	0.02735	0.71
	FALSE	High	NVVHELR		0.0234918	0.00361298	1	1	1	Q9JHU4	0	866.484	High	0.002735	0.01853	1
	FALSE	High	QLQNISQAAASGGAK		8.53991e-08	0.000363423	1	1	1	Q9JHU4	0	1443.76	High	0.0003415	4.834e-08	1.99
	FALSE	High	QMVEHGGFYR		0.000661513	0.000363423	1	1	1	Q9JHU4	0	1223.56	High	0.0003415	0.0004682	0.92
	FALSE	High	SALEQMR	1xOxidation [M6]	0.0159816	0.00227442	1	1	1	Q9JHU4	0	850.409	High	0.001743	0.01239	0.69
	FALSE	High	SLAMTKPDR		0.00534732	0.00145176	1	1	1	Q9JHU4	0	1018.53	High	0.001135	0.003988	1.1
	FALSE	High	SLETCMYDHK	1xCarbamidomethyl [C5]; 1xOxidation [M6]	0.00124789	0.000363423	1	1	1	Q9JHU4	0	1299.53	High	0.0003415	0.0008974	0.98
	FALSE	High	SMANPPAAVK	1xOxidation [M2]	0.0348378	0.0066044	1	2	1	Q9JHU4	0	1001.51	High	0.005139	0.02779	0.97
	FALSE	High	SNLPDNLKK		0.00859387	0.00172066	1	1	2	Q9JHU4	1	1028.57	High	0.001333	0.00652	0.71
	FALSE	High	SVLVSAGNVK		0.00876416	0.00172066	1	1	1	Q9JHU4	0	973.568	High	0.001333	0.006641	1.37
	FALSE	High	TAEVLANK		0.0146369	0.00209042	1	1	1	Q9JHU4	0	845.473	High	0.001603	0.01133	0.78
	FALSE	High	TEYLSNADER		4.99068e-05	0.000363423	1	1	1	Q9JHU4	0	1197.54	High	0.0003415	3.319e-05	1.58
	FALSE	High	TFSEILNR		0.00980024	0.00187868	1	1	1	Q9JHU4	0	979.521	High	0.001444	0.007487	0.51
	FALSE	High	TFSSIPVSR		0.00172561	0.00110612	1	1	1	Q9JHU4	0	993.536	High	0.0008878	0.001251	0.89
	FALSE	High	TMAITPR	1xOxidation [M2]	0.0277753	0.00519923	1	1	1	Q9JHU4	0	805.424	High	0.00409	0.02194	1.18
	FALSE	High	TPVSITEHPK		2.25991e-07	0.000363423	1	1	1	Q9JHU4	0	1108.6	High	0.0003415	1.312e-07	1.91
	FALSE	High	TSAPITCELLNK	1xCarbamidomethyl [C7]	3.19022e-05	0.000363423	1	1	1	Q9JHU4	0	1346.7	High	0.0003415	2.096e-05	1.52
	FALSE	High	VDNEFDQR		0.000461894	0.000363423	1	1	2	Q9JHU4	0	1022.45	High	0.0003415	0.0003251	1.64
	FALSE	High	VMSQEIQEQLHK		2.65786e-07	0.000363423	1	1	1	Q9JHU4	0	1469.74	High	0.0003415	1.545e-07	1.48
	FALSE	High	VMSQEIQEQLHK	1xOxidation [M2]	4.32365e-07	0.000363423	1	1	1	Q9JHU4	0	1485.74	High	0.0003415	2.538e-07	1.91
	FALSE	High	VPLAIVNK		0.0291033	0.00540682	1	1	1	Q9JHU4	0	853.551	High	0.00425	0.02315	0.7
	FALSE	High	VPQIEVETHK		0.000104494	0.000363423	1	1	1	Q9JHU4	0	1179.64	High	0.0003415	7.043e-05	1.2
	FALSE	High	VPVNLLR		0.0265057	0.00477913	1	1	1	Q9JHU4	0	810.52	High	0.003783	0.02095	0.24
	FALSE	High	VQYPQSQACK	1xCarbamidomethyl [C9]	0.00622405	0.00145176	1	1	1	Q9JHU4	0	1208.57	High	0.001135	0.004677	1.04
	FALSE	High	VWEQIDQMK	1xOxidation [M8]	0.00330065	0.00136517	1	1	1	Q9JHU4	0	1192.57	High	0.001076	0.002439	0.97
	FALSE	High	YATLATVSR		0.00172561	0.00110612	1	1	2	Q9JHU4	0	981.536	High	0.0008878	0.001254	1.54
FALSE	High	Master Protein	Q68FD5	Clathrin heavy chain 1 OS=Mus musculus OX=10090 GN=Cltc PE=1 SV=3	0	150.177	17	29	67	29	1675	191.4	5.69	54.62	29	1
	Checked	Confidence	Sequence	Modifications	Qvality PEP	Qvality q-value	# Protein Groups	# Proteins	# PSMs	Master Protein Accessions	# Missed Cleavages	Theo. MH+ [Da]	Confidence (by Search Engine): Sequest HT	Percolator q-Value (by Search Engine): Sequest HT	Percolator PEP (by Search Engine): Sequest HT	XCorr (by Search Engine): Sequest HT
	FALSE	High	AHIAQLCEK	1xCarbamidomethyl [C7]	7.96038e-06	0.000363423	1	2	3	Q68FD5	0	1069.55	High	0.0003415	5.025e-06	2.28
	FALSE	High	AHTMTDDVTFWK	1xOxidation [M4]	0.0046026	0.00145176	1	2	1	Q68FD5	0	1467.66	High	0.001135	0.003423	1.32
	FALSE	High	AMLSANIR	1xOxidation [M2]	0.00200037	0.00110612	1	2	1	Q68FD5	0	891.472	High	0.0008878	0.001459	1.46
	FALSE	High	CNEPAVWSQLAK	1xCarbamidomethyl [C1]	0.000898361	0.000363423	1	2	1	Q68FD5	0	1402.68	High	0.0003415	0.0006428	1.34
	FALSE	High	DAMQYASESK		0.000208893	0.000363423	1	3	1	Q68FD5	0	1129.48	High	0.0003415	0.0001436	1.82
	FALSE	High	DAMQYASESK	1xOxidation [M3]	1.02521e-05	0.000363423	1	3	3	Q68FD5	0	1145.48	High	0.0003415	6.535e-06	1.64
	FALSE	High	DPHLACVAYER	1xCarbamidomethyl [C6]	7.60639e-05	0.000363423	1	2	3	Q68FD5	0	1330.62	High	0.0003415	5.091e-05	1.91
	FALSE	High	EAIDSYIK		0.00160205	0.00110612	1	2	3	Q68FD5	0	938.483	High	0.0008878	0.001158	1.22
	FALSE	High	ENPYYDSR		0.0703652	0.00995525	1	2	2	Q68FD5	0	1043.44	High	0.007887	0.05802	1.02
	FALSE	High	ESNCYDPER	1xCarbamidomethyl [C4]	9.11996e-05	0.000363423	1	2	4	Q68FD5	0	1169.45	High	0.0003415	6.155e-05	1.58
	FALSE	High	EVCFACVDGK	2xCarbamidomethyl [C3; C6]	2.79945e-07	0.000363423	1	2	2	Q68FD5	0	1184.51	High	0.0003415	1.626e-07	1.81
	FALSE	High	HDVVFLITK		0.000361655	0.000363423	1	2	1	Q68FD5	0	1071.62	High	0.0003415	0.0002514	1.88
	FALSE	High	HELIEFR		0.000636599	0.000363423	1	3	3	Q68FD5	0	943.5	High	0.0003415	0.000451	2.02
	FALSE	High	HSSLAGCQIINYR	1xCarbamidomethyl [C7]	0.000430342	0.000363423	1	2	1	Q68FD5	0	1518.75	High	0.0003415	0.0003006	1.29
	FALSE	High	LDASESLR		0.00165249	0.00110612	1	3	3	Q68FD5	0	890.458	High	0.0008878	0.001194	1.34
	FALSE	High	LECSEELGDLVK	1xCarbamidomethyl [C3]	1.53282e-05	0.000363423	1	2	2	Q68FD5	0	1391.67	High	0.0003415	9.896e-06	1.61
	FALSE	High	IHEGCEEPATHNALAK	1xCarbamidomethyl [C5]	1.24873e-12	0.000363423	1	2	4	Q68FD5	0	1776.83	High	0.0003415	5.325e-13	2.78
	FALSE	High	LLYNNVSNFGR		0.000222846	0.000363423	1	2	1	Q68FD5	0	1296.67	High	0.0003415	0.0001533	1.52
	FALSE	High	IVLDNSVFSEHR		5.42878e-06	0.000363423	1	2	1	Q68FD5	0	1415.73	High	0.0003415	3.401e-06	1.98
	FALSE	High	IYIDSNNNPER		1.34261e-10	0.000363423	1	2	3	Q68FD5	0	1334.63	High	0.0003415	6.446e-11	2.73
	FALSE	High	NLILVVR		0.0313164	0.00644451	1	2	1	Q68FD5	0	826.551	High	0.004915	0.02485	1.08
	FALSE	High	NNRPSEGPLQTR		5.46493e-05	0.000363423	1	2	3	Q68FD5	0	1368.7	High	0.0003415	3.639e-05	1.08
	FALSE	High	QSVELCK	1xCarbamidomethyl [C6]	0.00188117	0.00110612	1	3	1	Q68FD5	0	863.429	High	0.0008878	0.001368	0.98
	FALSE	High	RDPHLACVAYER	1xCarbamidomethyl [C7]	5.71868e-05	0.000363423	1	2	2	Q68FD5	1	1486.72	High	0.0003415	3.813e-05	2.83
	FALSE	High	RPISADSAIMNPASK		0.000796067	0.000363423	1	2	2	Q68FD5	0	1557.81	High	0.0003415	0.0005665	0.83
	FALSE	High	RPISADSAIMNPASK	1xOxidation [M10]	0.000222846	0.000363423	1	2	6	Q68FD5	0	1573.8	High	0.0003415	0.0001537	2.11
	FALSE	High	VANVELYYK		5.15513e-05	0.000363423	1	2	1	Q68FD5	0	1098.58	High	0.0003415	3.429e-05	1.35
	FALSE	High	VDKLDASESLR		9.85009e-08	0.000363423	1	3	3	Q68FD5	1	1232.65	High	0.0003415	5.578e-08	2.02
	FALSE	High	VIQCFAETGQVQK	1xCarbamidomethyl [C4]	3.91609e-10	0.000363423	1	2	2	Q68FD5	0	1507.76	High	0.0003415	1.927e-10	2.27
	FALSE	High	YIEIYVQK		0.011265	0.00187868	1	2	1	Q68FD5	0	1055.58	High	0.001444	0.008599	1.24
	FALSE	High	YIQAACK	1xCarbamidomethyl [C6]	0.00394333	0.00145176	1	2	2	Q68FD5	0	853.424	High	0.001135	0.00292	1.15
FALSE	High	Master Protein	A0A087WS56	Fibronectin OS=Mus musculus OX=10090 GN=Fn1 PE=1 SV=1	0	141.595	13	27	57	27	2266	249.4	5.82	51.91	27	1
	Checked	Confidence	Sequence	Modifications	Qvality PEP	Qvality q-value	# Protein Groups	# Proteins	# PSMs	Master Protein Accessions	# Missed Cleavages	Theo. MH+ [Da]	Confidence (by Search Engine): Sequest HT	Percolator q-Value (by Search Engine): Sequest HT	Percolator PEP (by Search Engine): Sequest HT	XCorr (by Search Engine): Sequest HT
	FALSE	High	APITGYIIR		0.000718824	0.000363423	1	7	3	A0A087WS56	0	1003.59	High	0.0003415	0.0005113	1.27
	FALSE	High	CDPHEATCYDDGK	2xCarbamidomethyl [C1; C8]	1.16337e-11	0.000363423	1	7	1	A0A087WS56	0	1567.58	High	0.0003415	5.228e-12	2.2
	FALSE	High	CDPIDQCQDSETR	2xCarbamidomethyl [C1; C7]	5.11521e-08	0.000363423	1	7	2	A0A087WS56	0	1623.64	High	0.0003415	2.848e-08	2.31
	FALSE	High	ESNPLTAQQTTK		3.39712e-09	0.000363423	1	7	3	A0A087WS56	0	1317.66	High	0.0003415	1.77e-09	2.25
	FALSE	High	FTNIGPDTMR		0.00244772	0.00110612	1	7	1	A0A087WS56	0	1151.55	High	0.0008878	0.001785	0.82
	FALSE	High	FTNIGPDTMR	1xOxidation [M9]	0.000674327	0.000363423	1	7	1	A0A087WS56	0	1167.55	High	0.0003415	0.0004787	1.87
	FALSE	High	GDSPASSKPVSINYK		2.45463e-10	0.000363423	1	7	5	A0A087WS56	0	1549.79	High	0.0003415	1.195e-10	3.25
	FALSE	High	GEWTCKPIAEK	1xCarbamidomethyl [C5]	8.22164e-05	0.000363423	1	9	1	A0A087WS56	0	1318.65	High	0.0003415	5.533e-05	1.45
	FALSE	High	HALQSASAGSGSFTDVR		1.41802e-05	0.000363423	1	8	3	A0A087WS56	0	1690.81	High	0.0003415	9.102e-06	2.78
	FALSE	High	HYQINQQWER		0.00320129	0.00136517	1	8	1	A0A087WS56	0	1401.67	High	0.001076	0.002365	1.29
	FALSE	High	IAWESPQGQVSR		0.00474802	0.00145176	1	4	1	A0A087WS56	0	1357.69	High	0.001135	0.00354	0.93
	FALSE	High	IGDQWDK		0.00422016	0.00145176	1	7	2	A0A087WS56	0	861.41	High	0.001135	0.003137	1.06
	FALSE	High	LGVRPSQGGEAPR		7.96038e-06	0.000363423	1	7	3	A0A087WS56	0	1323.71	High	0.0003415	5.041e-06	2.2
	FALSE	High	IHLYTLNDNAR		5.45807e-08	0.000363423	1	8	2	A0A087WS56	0	1329.69	High	0.0003415	3.055e-08	1.98
	FALSE	High	ISCTIANR	1xCarbamidomethyl [C3]	0.0171011	0.00227442	1	8	2	A0A087WS56	0	934.477	High	0.001743	0.0133	1.1
	FALSE	High	ITGYIIK		0.00911572	0.00187868	1	8	1	A0A087WS56	0	807.497	High	0.001444	0.006909	1.34
	FALSE	High	QYNVGPLASK		0.000324107	0.000363423	1	7	1	A0A087WS56	0	1076.57	High	0.0003415	0.0002247	1.69
	FALSE	High	STTPDITGYR		3.49345e-05	0.000363423	1	7	3	A0A087WS56	0	1110.54	High	0.0003415	2.297e-05	1.6
	FALSE	High	TFYSCTTEGR	1xCarbamidomethyl [C5]	1.18249e-05	0.000363423	1	7	3	A0A087WS56	0	1221.52	High	0.0003415	7.58e-06	1.21
	FALSE	High	TYHVGEQWQK		2.16173e-05	0.000363423	1	7	1	A0A087WS56	0	1275.61	High	0.0003415	1.402e-05	1.51
	FALSE	High	VFAVHQGR		0.0151398	0.00209042	1	7	2	A0A087WS56	0	913.5	High	0.001603	0.01169	1.37
	FALSE	High	VGDTYERPK		0.000200943	0.000363423	1	8	3	A0A087WS56	0	1064.54	High	0.0003415	0.0001381	1.94
	FALSE	High	VTYSSPEDGIR		0.00015714	0.000363423	1	4	2	A0A087WS56	0	1223.59	High	0.0003415	0.0001071	1.22
	FALSE	High	WCGTTQNYDADQK	1xCarbamidomethyl [C2]	7.49224e-10	0.000363423	1	8	4	A0A087WS56	0	1586.65	High	0.0003415	3.759e-10	3
	FALSE	High	WCHDNGVNYK	1xCarbamidomethyl [C2]	0.000217157	0.000363423	1	7	1	A0A087WS56	0	1292.55	High	0.0003415	0.0001491	1.39
	FALSE	High	YEKPGSPPR		0.000951178	0.000363423	1	8	3	A0A087WS56	0	1030.53	High	0.0003415	0.0006787	1.38
	FALSE	High	YEVSVYALK		0.0186749	0.00275387	1	8	1	A0A087WS56	0	1071.57	High	0.0021	0.01462	0.74
	FALSE	High	YQCYCYGR	2xCarbamidomethyl [C3; C5]	0.00159214	0.00110612	1	7	1	A0A087WS56	0	1169.45	High	0.0008878	0.001153	1.49
FALSE	High	Master Protein	P19096	Fatty acid synthase OS=Mus musculus OX=10090 GN=Fasn PE=1 SV=2	0	117.204	12	30	42	30	2504	272.3	6.58	13.41	30	1
	Checked	Confidence	Sequence	Modifications	Qvality PEP	Qvality q-value	# Protein Groups	# Proteins	# PSMs	Master Protein Accessions	# Missed Cleavages	Theo. MH+ [Da]	Confidence (by Search Engine): Sequest HT	Percolator q-Value (by Search Engine): Sequest HT	Percolator PEP (by Search Engine): Sequest HT	XCorr (by Search Engine): Sequest HT
	FALSE	High	AGLYGLPK		0.0181759	0.00275387	1	2	2	P19096	0	818.477	High	0.0021	0.01415	0.65
	FALSE	High	DGAWGAFR		0.0582612	0.00869462	1	2	1	P19096	0	879.411	High	0.006963	0.04756	0.9
	FALSE	High	DGVVKPLK		0.000843021	0.000363423	1	2	2	P19096	0	855.53	High	0.0003415	0.0005989	1.55
	FALSE	High	EDTQVADVTTSR		5.53547e-06	0.000363423	1	2	1	P19096	0	1321.62	High	0.0003415	3.476e-06	1.54
	FALSE	High	EHDLVLPMR	1xOxidation [M8]	0.0011002	0.000363423	1	2	1	P19096	0	1125.57	High	0.0003415	0.0007878	1.34
	FALSE	High	GNAGQTNYGFANSTMER	1xOxidation [M15]	0.00610638	0.00145176	1	2	1	P19096	0	1833.78	High	0.001135	0.004577	0.55
	FALSE	High	GYTVLGVEGR		0.0165318	0.00227442	1	2	1	P19096	0	1050.56	High	0.001743	0.01286	1.02
	FALSE	High	HDLVMNVYR	1xOxidation [M5]	0.00158228	0.000808271	1	2	1	P19096	0	1162.57	High	0.0006729	0.001147	1.56
	FALSE	High	LGMLSPDGTCR	1xCarbamidomethyl [C10]	0.00799931	0.00172066	1	2	1	P19096	0	1206.56	High	0.001333	0.006058	0.95
	FALSE	High	LGMLSPDGTCR	1xCarbamidomethyl [C10]; 1xOxidation [M3]	0.000210248	0.000363423	1	2	2	P19096	0	1222.56	High	0.0003415	0.0001445	1.23
	FALSE	High	LKEDTQVADVTTSR		3.90947e-13	0.000363423	1	2	1	P19096	1	1562.8	High	0.0003415	1.613e-13	3.12
	FALSE	High	LTQGEVYK		0.00587824	0.00145176	1	2	1	P19096	0	937.499	High	0.001135	0.004398	0.86
	FALSE	High	QAHTMDPQLR	1xOxidation [M5]	0.0193176	0.00275387	1	2	1	P19096	0	1212.58	High	0.0021	0.01506	0.92
	FALSE	High	QAPLLIGSTK		0.0027991	0.00136517	1	2	3	P19096	0	1027.61	High	0.001076	0.00206	1.37
	FALSE	High	QFLDVEHSK		0.000267046	0.000363423	1	2	2	P19096	0	1102.55	High	0.0003415	0.0001847	1.47
	FALSE	High	QVQPEGPYR		0.00177971	0.00110612	1	2	1	P19096	0	1073.54	High	0.0008878	0.00129	0.86
	FALSE	High	SDEAVKPLGVK		6.67398e-08	0.000363423	1	2	1	P19096	0	1142.64	High	0.0003415	3.743e-08	2.28
	FALSE	High	SEAVVAVLLTK		0.0265057	0.00477913	1	2	1	P19096	0	1129.68	High	0.003783	0.0209	0.28
	FALSE	High	SFDDSGSGYCR	1xCarbamidomethyl [C10]	2.14776e-05	0.000363423	1	2	1	P19096	0	1250.47	High	0.0003415	1.392e-05	1.5
	FALSE	High	SSCTIIPLMK	1xCarbamidomethyl [C3]; 1xOxidation [M9]	0.00111418	0.000363423	1	2	1	P19096	0	1165.6	High	0.0003415	0.0008018	1.2
	FALSE	High	TDSATDTTAPK		0.00217952	0.00110612	1	2	2	P19096	0	1107.52	High	0.0008878	0.001591	0.99
	FALSE	High	TGTVALEVR		0.000167647	0.000363423	1	2	3	P19096	0	945.536	High	0.0003415	0.0001149	1.07
	FALSE	High	VAASVDLITK		0.000875813	0.000363423	1	2	1	P19096	0	1016.6	High	0.0003415	0.0006251	0.77
	FALSE	High	VAEVLAGEGHLYSR		7.08304e-06	0.000363423	1	1	1	P19096	0	1500.78	High	0.0003415	4.457e-06	0.9
	FALSE	High	VFTTVGSAEK		0.00136239	0.000363423	1	2	1	P19096	0	1038.55	High	0.0003415	0.0009815	1.35
	FALSE	High	VQEVQQVSTNK		5.82719e-07	0.000363423	1	2	2	P19096	0	1259.66	High	0.0003415	3.459e-07	2.13
	FALSE	High	VSDLLLSTDER		6.72493e-05	0.000363423	1	2	1	P19096	0	1247.65	High	0.0003415	4.481e-05	0.61
	FALSE	High	VSVHIIEGDHR		6.94652e-06	0.000363423	1	2	1	P19096	0	1261.66	High	0.0003415	4.383e-06	1.52
	FALSE	High	VTAIYIDPATHR		0.00208809	0.00110612	1	2	1	P19096	0	1356.73	High	0.0008878	0.001519	1.34
	FALSE	High	VYLWEDPNSK		0.00163213	0.00110612	1	2	1	P19096	0	1250.61	High	0.0008878	0.001182	1.48
	FALSE	High	YHGNVTLLR		5.46411e-06	0.000363423	1	2	2	P19096	0	1072.59	High	0.0003415	3.436e-06	1.75
FALSE	High	Master Protein	A0A0G2JGX4	Sodium/potassium-transporting ATPase subunit alpha OS=Mus musculus OX=10090 GN=Atp1a3 PE=1 SV=1	0	104.565	21	21	51	11	1026	112.9	5.41	34.55	21	1
	Checked	Confidence	Sequence	Modifications	Qvality PEP	Qvality q-value	# Protein Groups	# Proteins	# PSMs	Master Protein Accessions	# Missed Cleavages	Theo. MH+ [Da]	Confidence (by Search Engine): Sequest HT	Percolator q-Value (by Search Engine): Sequest HT	Percolator PEP (by Search Engine): Sequest HT	XCorr (by Search Engine): Sequest HT
	FALSE	High	AAVPDAVGK		0.000951178	0.000363423	3	6	3	A0A0G2JGX4; Q8VDN2; D3YYN7	0	827.462	High	0.0003415	0.0006809	1.42
	FALSE	High	ACVIHGTDLK	1xCarbamidomethyl [C2]	3.20983e-06	0.000363423	1	3	2	A0A0G2JGX4	0	1113.57	High	0.0003415	1.987e-06	1.67
	FALSE	High	CATILLQGK	1xCarbamidomethyl [C1]	0.000298028	0.000363423	1	3	3	A0A0G2JGX4	0	1003.56	High	0.0003415	0.0002069	1.49
	FALSE	High	CIELSSGSVK	1xCarbamidomethyl [C1]	0.0024627	0.00110612	1	3	1	A0A0G2JGX4	0	1079.54	High	0.0008878	0.001798	1.69
	FALSE	High	DVAGDASESALLK		8.88658e-05	0.000363423	1	3	1	A0A0G2JGX4	0	1275.64	High	0.0003415	5.96e-05	1.35
	FALSE	High	EQPLDEEMK	1xOxidation [M8]	0.0651279	0.00917753	1	3	1	A0A0G2JGX4	0	1134.5	High	0.007324	0.05328	0.35
	FALSE	High	GGQDNIPVLK		3.92603e-05	0.000363423	1	3	4	A0A0G2JGX4	0	1040.57	High	0.0003415	2.585e-05	1.65
	FALSE	High	GVVVATGDR		0.00650829	0.00145176	1	3	2	A0A0G2JGX4	0	873.479	High	0.001135	0.004904	1.12
	FALSE	High	IATLASGLEVGK		2.4772e-05	0.000363423	1	3	4	A0A0G2JGX4	0	1158.67	High	0.0003415	1.615e-05	1.19
	FALSE	High	LIFDNLK		0.0030861	0.00136517	3	10	1	A0A0G2JGX4; Q8VDN2; D3YYN7	0	862.503	High	0.001076	0.002266	1
	FALSE	High	LIFDNLKK		0.0598996	0.00888881	3	10	1	A0A0G2JGX4; Q8VDN2; D3YYN7	1	990.598	High	0.007109	0.049	0.82
	FALSE	High	LIIVEGCQR	1xCarbamidomethyl [C7]	0.00389509	0.00145176	3	8	2	A0A0G2JGX4; Q8VDN2; D3YYN7	0	1087.59	High	0.001135	0.002883	1.71
	FALSE	High	LNIPVSQVNPR		7.95946e-05	0.000363423	2	5	1	A0A0G2JGX4; D3YYN7	0	1236.71	High	0.0003415	5.325e-05	1.13
	FALSE	High	MSVEEVCR	1xCarbamidomethyl [C7]	0.000341269	0.000363423	1	3	2	A0A0G2JGX4	0	1009.44	High	0.0003415	0.0002373	1.75
	FALSE	High	MSVEEVCR	1xCarbamidomethyl [C7]; 1xOxidation [M1]	0.000261921	0.000363423	1	3	1	A0A0G2JGX4	0	1025.44	High	0.0003415	0.0001807	1.38
	FALSE	High	NMVPQQALVIR	1xOxidation [M2]	3.4697e-06	0.000363423	3	7	1	A0A0G2JGX4; Q8VDN2; D3YYN7	0	1284.71	High	0.0003415	2.151e-06	1.11
	FALSE	High	NSVFQQGMK		0.000875813	0.000363423	3	6	1	A0A0G2JGX4; Q8VDN2; D3YYN7	0	1038.5	High	0.0003415	0.0006262	1.08
	FALSE	High	NSVFQQGMK	1xOxidation [M8]	0.000636599	0.000363423	3	6	2	A0A0G2JGX4; Q8VDN2; D3YYN7	0	1054.5	High	0.0003415	0.0004492	1.02
	FALSE	High	SPDCTHDNPLETR	1xCarbamidomethyl [C4]	6.857e-05	0.000363423	1	3	4	A0A0G2JGX4	0	1541.66	High	0.0003415	4.579e-05	1.49
	FALSE	High	VAEIPFNSTNK		1.50327e-05	0.000363423	2	7	4	A0A0G2JGX4; D3YYN7	0	1219.63	High	0.0003415	9.654e-06	2.18
	FALSE	High	VDNSSLTGESEPQTR		4.57846e-09	0.000363423	3	8	5	A0A0G2JGX4; Q8VDN2; D3YYN7	0	1619.75	High	0.0003415	2.394e-09	3.12
	FALSE	High	VIMVTGDHPITAK		7.75575e-05	0.000363423	3	10	2	A0A0G2JGX4; Q8VDN2; D3YYN7	0	1381.75	High	0.0003415	5.213e-05	1.43
	FALSE	High	VIMVTGDHPITAK	1xOxidation [M3]	6.02313e-05	0.000363423	3	10	2	A0A0G2JGX4; Q8VDN2; D3YYN7	0	1397.75	High	0.0003415	4e-05	1.06
	FALSE	High	YNTDCVQGLTHSK	1xCarbamidomethyl [C5]	4.66582e-10	0.000363423	1	3	1	A0A0G2JGX4	0	1522.7	High	0.0003415	2.31e-10	2.2
FALSE	High	Master Protein	P60710	Actin, cytoplasmic 1 OS=Mus musculus OX=10090 GN=Actb PE=1 SV=1	0	100.175	37	12	61	4	375	41.7	5.48	62.81	12	1
	Checked	Confidence	Sequence	Modifications	Qvality PEP	Qvality q-value	# Protein Groups	# Proteins	# PSMs	Master Protein Accessions	# Missed Cleavages	Theo. MH+ [Da]	Confidence (by Search Engine): Sequest HT	Percolator q-Value (by Search Engine): Sequest HT	Percolator PEP (by Search Engine): Sequest HT	XCorr (by Search Engine): Sequest HT
	FALSE	High	AGFAGDDAPR		9.23893e-05	0.000363423	2	18	5	P60710; P62737	0	976.448	High	0.0003415	6.208e-05	1.44
	FALSE	High	AVFPSIVGRPR		0.000528608	0.000363423	2	18	1	P60710; P62737	0	1198.71	High	0.0003415	0.0003733	1.13
	FALSE	High	DLTDYLMK	1xOxidation [M7]	0.0114162	0.00187868	2	14	1	P60710; P62737	0	1014.48	High	0.001444	0.00876	0.38
	FALSE	High	DSYVGDEAQSK		1.08685e-05	0.000363423	2	14	7	P60710; P62737	0	1198.52	High	0.0003415	6.928e-06	1.72
	FALSE	High	DSYVGDEAQSKR		0.000728062	0.000363423	2	14	1	P60710; P62737	1	1354.62	High	0.0003415	0.0005161	1.25
	FALSE	High	EITALAPSTMK		8.31645e-09	0.000363423	2	9	12	P60710; P62737	0	1161.62	High	0.0003415	4.429e-09	1.96
	FALSE	High	EITALAPSTMK	1xOxidation [M10]	0.000131937	0.000363423	2	9	6	P60710; P62737	0	1177.61	High	0.0003415	8.939e-05	1.79
	FALSE	High	GYSFTTTAER		0.000236195	0.000363423	1	5	3	P60710	0	1132.53	High	0.0003415	0.000163	1.94
	FALSE	High	HQGVMVGMGQK		3.44148e-09	0.000363423	2	16	4	P60710; P62737	0	1171.57	High	0.0003415	1.791e-09	1.79
	FALSE	High	HQGVMVGMGQK	1xOxidation [M]	6.71742e-08	0.000363423	2	16	4	P60710; P62737	0	1187.57	High	0.0003415	3.773e-08	2.42
	FALSE	High	HQGVMVGMGQK	2xOxidation [M5; M8]	0.0127066	0.00187868	2	16	1	P60710; P62737	0	1203.56	High	0.001444	0.00976	0.69
	FALSE	High	MDDDIAALVVDNGSGMCK	1xCarbamidomethyl [C17]; 1xMet-loss+Acetyl [N-Term]	3.06732e-06	0.000363423	1	4	2	P60710	0	1821.8	High	0.0003415	1.894e-06	2.45
	FALSE	High	MDDDIAALVVDNGSGMCK	1xCarbamidomethyl [C17]; 1xOxidation [M16]; 1xMet-loss+Acetyl [N-Term]	5.42878e-06	0.000363423	1	4	1	P60710	0	1837.79	High	0.0003415	3.412e-06	2.47
	FALSE	High	QEYDESGPSIVHR		3.45803e-12	0.000363423	1	5	6	P60710	0	1516.7	High	0.0003415	1.516e-12	2.79
	FALSE	High	SYELPDGQVITIGNER		2.15593e-10	0.000363423	2	10	1	P60710; P62737	0	1790.89	High	0.0003415	1.043e-10	2.06
	FALSE	High	VAPEEHPVLLTEAPLNPK		1.25358e-05	0.000363423	1	6	6	P60710	0	1954.06	High	0.0003415	8.051e-06	2.2
FALSE	High	Master Protein	Q8VDD5	Myosin-9 OS=Mus musculus OX=10090 GN=Myh9 PE=1 SV=4	0	99.095	11	22	33	16	1960	226.2	5.66	18.59	22	1
	Checked	Confidence	Sequence	Modifications	Qvality PEP	Qvality q-value	# Protein Groups	# Proteins	# PSMs	Master Protein Accessions	# Missed Cleavages	Theo. MH+ [Da]	Confidence (by Search Engine): Sequest HT	Percolator q-Value (by Search Engine): Sequest HT	Percolator PEP (by Search Engine): Sequest HT	XCorr (by Search Engine): Sequest HT
	FALSE	High	ADFCIIHYAGK	1xCarbamidomethyl [C4]	0.000217157	0.000363423	2	4	1	Q3UH59; Q8VDD5	0	1294.62	High	0.0003415	0.0001493	0.59
	FALSE	High	AGVLAHLEEER		0.000939187	0.000363423	2	4	1	Q3UH59; Q8VDD5	0	1223.64	High	0.0003415	0.0006711	1.1
	FALSE	High	ALEQQVEEMK		0.0236502	0.00361298	1	1	1	Q8VDD5	0	1204.59	High	0.002735	0.0186	0.89
	FALSE	High	ALEQQVEEMK	1xOxidation [M9]	0.0003019	0.000363423	1	1	3	Q8VDD5	0	1220.58	High	0.0003415	0.0002099	1.56
	FALSE	High	CIIPNHEK	1xCarbamidomethyl [C1]	0.00394333	0.00145176	2	8	1	Q3UH59; Q8VDD5	0	1010.51	High	0.001135	0.002913	0.87
	FALSE	High	DLEAHIDTANK		1.98491e-07	0.000363423	1	1	1	Q8VDD5	0	1226.6	High	0.0003415	1.148e-07	2.09
	FALSE	High	DLEGLSQR		0.00882172	0.00172066	1	1	1	Q8VDD5	0	917.469	High	0.001333	0.006709	0.99
	FALSE	High	EDQSILCTGESGAGK	1xCarbamidomethyl [C7]	1.33693e-06	0.000363423	2	11	2	Q3UH59; Q8VDD5	0	1551.7	High	0.0003415	8.109e-07	1.91
	FALSE	High	EEILAQAK		0.00124007	0.000363423	1	1	1	Q8VDD5	0	901.499	High	0.0003415	0.0008949	0.99
	FALSE	High	ELEDATETADAMNR	1xOxidation [M12]	2.89012e-08	0.000363423	1	1	2	Q8VDD5	0	1581.67	High	0.0003415	1.585e-08	2.11
	FALSE	High	EMEAELEDER		0.00210092	0.00110612	1	1	1	Q8VDD5	0	1250.52	High	0.0008878	0.001528	0.71
	FALSE	High	EMEAELEDER	1xOxidation [M2]	0.0107523	0.00187868	1	1	1	Q8VDD5	0	1266.52	High	0.001444	0.00821	0.78
	FALSE	High	EMEAELEDERK		0.00175788	0.00110612	1	1	1	Q8VDD5	1	1378.62	High	0.0008878	0.001275	1.01
	FALSE	High	EMEAELEDERK	1xOxidation [M2]	0.04712	0.00812799	1	1	1	Q8VDD5	1	1394.61	High	0.006559	0.03802	0.56
	FALSE	High	EQLEEEEEAKR		0.000197081	0.000363423	1	1	1	Q8VDD5	1	1389.65	High	0.0003415	0.0001354	1.39
	FALSE	High	FDQLLAEEK		0.000816611	0.000363423	2	10	1	Q3UH59; Q8VDD5	0	1092.56	High	0.0003415	0.0005825	1.89
	FALSE	High	KFDQLLAEEK		2.32161e-05	0.000363423	2	10	1	Q3UH59; Q8VDD5	1	1220.65	High	0.0003415	1.51e-05	2.43
	FALSE	High	KLEMDLK		0.0346064	0.0066044	1	1	1	Q8VDD5	1	876.486	High	0.005139	0.02764	1.26
	FALSE	High	IAQLEEQLDNETK		3.00653e-07	0.000363423	1	1	1	Q8VDD5	0	1530.76	High	0.0003415	1.749e-07	1.38
	FALSE	High	NTDQASMPDNTAAQK		8.88658e-05	0.000363423	1	5	3	Q8VDD5	0	1591.7	High	0.0003415	5.983e-05	1.74
	FALSE	High	NTDQASMPDNTAAQK	1xOxidation [M7]	8.16966e-06	0.000363423	1	5	1	Q8VDD5	0	1607.7	High	0.0003415	5.183e-06	2.32
	FALSE	High	QLEEAEEEAQR		2.78134e-07	0.000363423	1	1	2	Q8VDD5	0	1331.61	High	0.0003415	1.62e-07	2.1
	FALSE	High	TDLLLEPYNK		2.06577e-05	0.000363423	1	1	1	Q8VDD5	0	1205.64	High	0.0003415	1.336e-05	1.4
	FALSE	High	TEMEDLMSSK	2xOxidation [M3; M7]	0.00283344	0.00136517	1	1	1	Q8VDD5	0	1202.49	High	0.001076	0.002082	1.16
	FALSE	High	VAAYDKLEK		0.00986515	0.00187868	1	1	1	Q8VDD5	1	1036.57	High	0.001444	0.007497	0.58
	FALSE	High	VVFQEFR		0.00295703	0.00136517	1	1	1	Q8VDD5	0	924.494	High	0.001076	0.002169	1.4
FALSE	High	Master Protein	P63017	Heat shock cognate 71 kDa protein OS=Mus musculus OX=10090 GN=Hspa8 PE=1 SV=1	0	96.308	25	16	44	13	646	70.8	5.52	49.05	16	1
	Checked	Confidence	Sequence	Modifications	Qvality PEP	Qvality q-value	# Protein Groups	# Proteins	# PSMs	Master Protein Accessions	# Missed Cleavages	Theo. MH+ [Da]	Confidence (by Search Engine): Sequest HT	Percolator q-Value (by Search Engine): Sequest HT	Percolator PEP (by Search Engine): Sequest HT	XCorr (by Search Engine): Sequest HT
	FALSE	High	DAGTIAGLNVLR		0.0228682	0.00361298	1	2	2	P63017	0	1199.67	High	0.002735	0.01797	0.5
	FALSE	High	EIAEAYLGK		0.000192047	0.000363423	1	2	6	P63017	0	993.525	High	0.0003415	0.0001318	1.38
	FALSE	High	FDDAVVQSDMK		1.35364e-07	0.000363423	1	3	2	P63017	0	1254.57	High	0.0003415	7.721e-08	1.89
	FALSE	High	FDDAVVQSDMK	1xOxidation [M10]	2.10543e-06	0.000363423	1	3	2	P63017	0	1270.56	High	0.0003415	1.289e-06	1.62
	FALSE	High	GTLDPVEK		0.0353054	0.0066044	1	2	1	P63017	0	858.457	High	0.005139	0.02814	0.95
	FALSE	High	LSKEDIER		0.00344512	0.00136517	1	2	1	P63017	1	989.526	High	0.001076	0.002545	1.34
	FALSE	High	MKEIAEAYLGK	1xOxidation [M1]	2.44527e-05	0.000363423	1	2	1	P63017	1	1268.66	High	0.0003415	1.594e-05	2.73
	FALSE	High	MVNHFIAEFK	1xOxidation [M1]	0.00101983	0.000363423	1	2	1	P63017	0	1251.62	High	0.0003415	0.0007278	1.52
	FALSE	High	NQTAEKEEFEHQQK		1.46477e-05	0.000363423	1	2	2	P63017	1	1745.81	High	0.0003415	9.425e-06	2.98
	FALSE	High	NQVAMNPTNTVFDAK		8.01219e-06	0.000363423	1	3	2	P63017	0	1649.8	High	0.0003415	5.084e-06	1.91
	FALSE	High	NQVAMNPTNTVFDAK	1xOxidation [M5]	1.07048e-09	0.000363423	1	3	2	P63017	0	1665.79	High	0.0003415	5.426e-10	3.18
	FALSE	High	NSLESYAFNMK	1xOxidation [M10]	2.44527e-05	0.000363423	1	2	2	P63017	0	1319.59	High	0.0003415	1.596e-05	1.58
	FALSE	High	RFDDAVVQSDMK	1xOxidation [M11]	0.0167572	0.00227442	1	3	2	P63017	1	1426.66	High	0.001743	0.01303	1.01
	FALSE	High	SQIHDIVLVGGSTR		2.72466e-09	0.000363423	1	2	3	P63017	0	1481.81	High	0.0003415	1.414e-09	3.12
	FALSE	High	STAGDTHLGGEDFDNR		1.46241e-08	0.000363423	2	3	5	P63017; P17156	0	1691.73	High	0.0003415	7.921e-09	1.71
	FALSE	High	TTPSYVAFTDTER		2.18996e-05	0.000363423	2	7	1	P63017; P17156	0	1487.7	High	0.0003415	1.423e-05	1.61
	FALSE	High	VCNPIITK	1xCarbamidomethyl [C2]	0.00355229	0.00136517	1	2	3	P63017	0	944.523	High	0.001076	0.002617	1.34
	FALSE	High	VEIIANDQGNR		8.33021e-06	0.000363423	3	8	6	P20029; P63017; P17156	0	1228.63	High	0.0003415	5.292e-06	1.82
FALSE	High	Master Protein	P11499	Heat shock protein HSP 90-beta OS=Mus musculus OX=10090 GN=Hsp90ab1 PE=1 SV=3	0	87.95	25	22	46	11	724	83.2	5.03	20.53	22	1
	Checked	Confidence	Sequence	Modifications	Qvality PEP	Qvality q-value	# Protein Groups	# Proteins	# PSMs	Master Protein Accessions	# Missed Cleavages	Theo. MH+ [Da]	Confidence (by Search Engine): Sequest HT	Percolator q-Value (by Search Engine): Sequest HT	Percolator PEP (by Search Engine): Sequest HT	XCorr (by Search Engine): Sequest HT
	FALSE	High	ADHGEPIGR		0.000892672	0.000363423	1	1	2	P11499	0	951.464	High	0.0003415	0.0006374	1.55
	FALSE	High	ADLINNLGTIAK		0.00189277	0.00110612	2	3	2	P07901; P11499	0	1242.71	High	0.0008878	0.001376	1.39
	FALSE	High	AKFENLCK	1xCarbamidomethyl [C7]	0.0464861	0.00812799	1	1	3	P11499	1	1009.51	High	0.006559	0.03764	1.21
	FALSE	High	APFDLFENK		0.000476981	0.000363423	1	2	2	P11499	0	1080.54	High	0.0003415	0.0003347	1.35
	FALSE	High	DNSTMGYMMAK	1xOxidation [M]	0.0562824	0.00830376	1	1	2	P11499	0	1264.5	High	0.006685	0.0458	0.36
	FALSE	High	DNSTMGYMMAK	2xOxidation [M8; M]	0.00260163	0.00136517	1	1	2	P11499	0	1280.5	High	0.001076	0.001907	0.77
	FALSE	High	DNSTMGYMMAK	3xOxidation [M5; M8; M9]	0.0420141	0.00792806	1	1	1	P11499	0	1296.49	High	0.006275	0.03377	1.12
	FALSE	High	EDQTEYLEER		1.19732e-06	0.000363423	2	3	2	P07901; P11499	0	1311.57	High	0.0003415	7.209e-07	1.86
	FALSE	High	EGLELPEDEEEK		0.000193294	0.000363423	2	2	3	P07901; P11499	0	1416.64	High	0.0003415	0.0001327	1.35
	FALSE	High	EGLELPEDEEEKK		0.000290431	0.000363423	2	2	1	P07901; P11499	1	1544.73	High	0.0003415	0.0002017	1.33
	FALSE	High	ELISNASDALDK		9.67068e-06	0.000363423	2	4	2	P11499; P08113	0	1275.64	High	0.0003415	6.166e-06	1.9
	FALSE	High	EMLQQSK		0.0334727	0.00644451	2	3	1	P07901; P11499	0	863.429	High	0.005021	0.02675	1.07
	FALSE	High	EQVANSAFVER		1.55208e-06	0.000363423	1	2	1	P11499	0	1249.62	High	0.0003415	9.432e-07	2.22
	FALSE	High	FENLCK	1xCarbamidomethyl [C5]	0.0156604	0.00227442	2	2	2	P07901; P11499	0	810.381	High	0.001743	0.01212	0.77
	FALSE	High	IDIIPNPQER		2.10636e-05	0.000363423	1	2	2	P11499	0	1194.65	High	0.0003415	1.369e-05	1.73
	FALSE	High	IEDVGSDEEDDSGK		1.1597e-05	0.000363423	1	2	1	P11499	0	1494.61	High	0.0003415	7.403e-06	2.12
	FALSE	High	IEDVGSDEEDDSGKDK		4.13396e-06	0.000363423	1	2	1	P11499	1	1737.73	High	0.0003415	2.568e-06	1.76
	FALSE	High	IEDVGSDEEDDSGKDKK		0.00033473	0.000363423	1	2	1	P11499	2	1865.82	High	0.0003415	0.0002334	1.78
	FALSE	High	LGIHEDSTNR		1.14475e-05	0.000363423	1	2	3	P11499	0	1141.56	High	0.0003415	7.318e-06	1.52
	FALSE	High	IRYESLTDPSK		0.0504336	0.00812799	2	7	1	P07901; P11499	1	1308.68	High	0.006559	0.0408	0.84
	FALSE	High	SIYYITGESK		0.000341269	0.000363423	1	2	2	P11499	0	1160.58	High	0.0003415	0.0002374	1.63
	FALSE	High	TLTIVDTGIGMTK	1xOxidation [M11]	8.54921e-06	0.000363423	2	4	4	P07901; P11499	0	1365.73	High	0.0003415	5.407e-06	1.24
	FALSE	High	YESLTDPSK		0.000476981	0.000363423	2	7	2	P07901; P11499	0	1039.49	High	0.0003415	0.0003348	1.4
	FALSE	High	YIDQEELNK		1.87424e-05	0.000363423	2	3	5	P07901; P11499	0	1151.56	High	0.0003415	1.215e-05	1.97
FALSE	High	Master Protein	Q6P1J1	Crmp1 protein OS=Mus musculus OX=10090 GN=Crmp1 PE=1 SV=1	0	83.348	24	15	38	2	686	74.2	6.81	24.31	15	1
	Checked	Confidence	Sequence	Modifications	Qvality PEP	Qvality q-value	# Protein Groups	# Proteins	# PSMs	Master Protein Accessions	# Missed Cleavages	Theo. MH+ [Da]	Confidence (by Search Engine): Sequest HT	Percolator q-Value (by Search Engine): Sequest HT	Percolator PEP (by Search Engine): Sequest HT	XCorr (by Search Engine): Sequest HT
	FALSE	High	DDRPPALR		0.00137094	0.000363423	1	2	2	Q6P1J1	0	939.501	High	0.0003415	0.0009917	1.38
	FALSE	High	EELEVLVQDK		1.30334e-05	0.000363423	2	4	1	Q6P1J1; P97427	0	1201.63	High	0.0003415	8.362e-06	1.23
	FALSE	High	GMYDGPVYEVPATPK		2.58539e-10	0.000363423	2	2	3	Q6P1J1; P97427	0	1623.77	High	0.0003415	1.264e-10	2.47
	FALSE	High	HQPPPIR		0.019058	0.00275387	2	2	2	Q6P1J1; P97427	0	844.479	High	0.0021	0.01487	0.97
	FALSE	High	KPFPEHLYQR		3.0082e-06	0.000363423	2	2	6	Q6P1J1; P97427	0	1314.7	High	0.0003415	1.856e-06	2.56
	FALSE	High	IFNLYPR		0.0106811	0.00187868	3	5	3	Q6P1J1; E9PWE8; P97427	0	922.515	High	0.001444	0.008169	0.84
	FALSE	High	INCPVYITK	1xCarbamidomethyl [C3]	1.05216e-05	0.000363423	2	2	4	Q6P1J1; P97427	0	1107.59	High	0.0003415	6.694e-06	0.96
	FALSE	High	IVFEDGNISVSK		0.00334128	0.00136517	2	2	1	Q6P1J1; P97427	0	1307.68	High	0.001076	0.002459	1.04
	FALSE	High	MDENQFVAVTSTNAAK		5.46411e-06	0.000363423	4	6	1	Q6P1J1; E9PWE8; O08553; P97427	0	1725.81	High	0.0003415	3.426e-06	2.21
	FALSE	High	MDENQFVAVTSTNAAK	1xOxidation [M1]	8.15155e-10	0.000363423	4	6	2	Q6P1J1; E9PWE8; O08553; P97427	0	1741.81	High	0.0003415	4.085e-10	2.74
	FALSE	High	MTVVWDK		0.00711993	0.00145176	2	2	1	Q6P1J1; P97427	0	878.444	High	0.001135	0.005381	0.91
	FALSE	High	NLHQSNFSLSGAQIDDNNPR		2.1983e-10	0.000363423	2	2	1	Q6P1J1; P97427	0	2227.05	High	0.0003415	1.068e-10	3.16
	FALSE	High	QIGENLIVPGGVK		5.56848e-07	0.000363423	3	4	4	Q6P1J1; O08553; P97427	0	1323.76	High	0.0003415	3.295e-07	1.89
	FALSE	High	SAADIIALAR		2.10636e-05	0.000363423	2	2	4	Q6P1J1; P97427	0	1000.58	High	0.0003415	1.367e-05	1.57
	FALSE	High	TIDFDAYSVGR		0.00247777	0.00110612	1	2	1	Q6P1J1	0	1243.6	High	0.0008878	0.001819	1.27
	FALSE	High	VFGLHSVSR		0.000105173	0.000363423	2	2	2	Q6P1J1; P97427	0	1001.55	High	0.0003415	7.11e-05	1.65
FALSE	High	Master Protein	P97427	Dihydropyrimidinase-related protein 1 OS=Mus musculus OX=10090 GN=Crmp1 PE=1 SV=1	0	79.898	27	14	38	1	572	62.1	7.12	24.31	14	1
	Checked	Confidence	Sequence	Modifications	Qvality PEP	Qvality q-value	# Protein Groups	# Proteins	# PSMs	Master Protein Accessions	# Missed Cleavages	Theo. MH+ [Da]	Confidence (by Search Engine): Sequest HT	Percolator q-Value (by Search Engine): Sequest HT	Percolator PEP (by Search Engine): Sequest HT	XCorr (by Search Engine): Sequest HT
	FALSE	High	EELEVLVQDK		1.30334e-05	0.000363423	2	4	1	Q6P1J1; P97427	0	1201.63	High	0.0003415	8.362e-06	1.23
	FALSE	High	GMYDGPVYEVPATPK		2.58539e-10	0.000363423	2	2	3	Q6P1J1; P97427	0	1623.77	High	0.0003415	1.264e-10	2.47
	FALSE	High	HQPPPIR		0.019058	0.00275387	2	2	2	Q6P1J1; P97427	0	844.479	High	0.0021	0.01487	0.97
	FALSE	High	KPFPEHLYQR		3.0082e-06	0.000363423	2	2	6	Q6P1J1; P97427	0	1314.7	High	0.0003415	1.856e-06	2.56
	FALSE	High	IFNLYPR		0.0106811	0.00187868	3	5	3	Q6P1J1; E9PWE8; P97427	0	922.515	High	0.001444	0.008169	0.84
	FALSE	High	INCPVYITK	1xCarbamidomethyl [C3]	1.05216e-05	0.000363423	2	2	4	Q6P1J1; P97427	0	1107.59	High	0.0003415	6.694e-06	0.96
	FALSE	High	IVFEDGNISVSK		0.00334128	0.00136517	2	2	1	Q6P1J1; P97427	0	1307.68	High	0.001076	0.002459	1.04
	FALSE	High	MDENQFVAVTSTNAAK		5.46411e-06	0.000363423	4	6	1	Q6P1J1; E9PWE8; O08553; P97427	0	1725.81	High	0.0003415	3.426e-06	2.21
	FALSE	High	MDENQFVAVTSTNAAK	1xOxidation [M1]	8.15155e-10	0.000363423	4	6	2	Q6P1J1; E9PWE8; O08553; P97427	0	1741.81	High	0.0003415	4.085e-10	2.74
	FALSE	High	MTVVWDK		0.00711993	0.00145176	2	2	1	Q6P1J1; P97427	0	878.444	High	0.001135	0.005381	0.91
	FALSE	High	NLHQSNFSLSGAQIDDNNPR		2.1983e-10	0.000363423	2	2	1	Q6P1J1; P97427	0	2227.05	High	0.0003415	1.068e-10	3.16
	FALSE	High	QIGENLIVPGGVK		5.56848e-07	0.000363423	3	4	4	Q6P1J1; O08553; P97427	0	1323.76	High	0.0003415	3.295e-07	1.89
	FALSE	High	SAADIIALAR		2.10636e-05	0.000363423	2	2	4	Q6P1J1; P97427	0	1000.58	High	0.0003415	1.367e-05	1.57
	FALSE	High	SIPHITSDR		0.00676315	0.00145176	1	1	3	P97427	0	1025.54	High	0.001135	0.005092	1.44
	FALSE	High	VFGLHSVSR		0.000105173	0.000363423	2	2	2	Q6P1J1; P97427	0	1001.55	High	0.0003415	7.11e-05	1.65
FALSE	High	Master Protein	P58252	Elongation factor 2 OS=Mus musculus OX=10090 GN=Eef2 PE=1 SV=2	0	79.373	23	20	32	19	858	95.3	6.83	8.25	20	1
	Checked	Confidence	Sequence	Modifications	Qvality PEP	Qvality q-value	# Protein Groups	# Proteins	# PSMs	Master Protein Accessions	# Missed Cleavages	Theo. MH+ [Da]	Confidence (by Search Engine): Sequest HT	Percolator q-Value (by Search Engine): Sequest HT	Percolator PEP (by Search Engine): Sequest HT	XCorr (by Search Engine): Sequest HT
	FALSE	High	DLEEDHACIPIKK	1xCarbamidomethyl [C8]	0.00010182	0.000363423	1	1	2	P58252	1	1567.78	High	0.0003415	6.896e-05	1.5
	FALSE	High	EGALCEENMR	1xCarbamidomethyl [C5]	3.06845e-05	0.000363423	1	1	2	P58252	0	1208.5	High	0.0003415	2.014e-05	1.96
	FALSE	High	EGALCEENMR	1xCarbamidomethyl [C5]; 1xOxidation [M9]	3.58527e-05	0.000363423	1	1	3	P58252	0	1224.5	High	0.0003415	2.356e-05	1.28
	FALSE	High	ETVSEESNVLCLSK	1xCarbamidomethyl [C11]	3.7996e-06	0.000363423	1	1	1	P58252	0	1594.76	High	0.0003415	2.366e-06	1.94
	FALSE	High	FSVSPVVR		0.0131407	0.00209042	1	1	2	P58252	0	890.509	High	0.001603	0.01009	1.45
	FALSE	High	GEGQLSAAER		0.00837233	0.00172066	1	1	1	P58252	0	1017.5	High	0.001333	0.006348	0.92
	FALSE	High	GGGQIIPTAR		0.014056	0.00209042	2	5	1	P58252; G3UZ34	0	969.548	High	0.001603	0.01085	1.48
	FALSE	High	GVQYLNEIK		0.0157668	0.00227442	1	1	1	P58252	0	1063.58	High	0.001743	0.01219	0.89
	FALSE	High	KEDLYLKPIQR		7.80618e-05	0.000363423	1	1	2	P58252	1	1402.81	High	0.0003415	5.241e-05	1.54
	FALSE	High	KSDPVVSYR		0.00226096	0.00110612	1	1	1	P58252	1	1050.56	High	0.0008878	0.001651	0.87
	FALSE	High	KVEDMMK		0.0161994	0.00227442	1	1	1	P58252	1	880.427	High	0.001743	0.01256	0.67
	FALSE	High	IMGPNYTPGK	1xOxidation [M2]	0.0122055	0.00187868	1	1	1	P58252	0	1093.53	High	0.001444	0.009384	1.16
	FALSE	High	MVNFTVDQIR	1xMet-loss [N-Term]	0.00025034	0.000363423	1	1	1	P58252	0	1091.58	High	0.0003415	0.000173	1.43
	FALSE	High	NMSVIAHVDHGK		1.25358e-05	0.000363423	1	1	2	P58252	0	1307.65	High	0.0003415	8.013e-06	1.35
	FALSE	High	NMSVIAHVDHGK	1xOxidation [M2]	0.0158738	0.00227442	1	1	1	P58252	0	1323.65	High	0.001743	0.01231	0.58
	FALSE	High	QFAEMYVAK		0.00973578	0.00187868	1	1	1	P58252	0	1086.53	High	0.001444	0.00742	1.3
	FALSE	High	QFAEMYVAK	1xOxidation [M5]	0.0362599	0.00669705	1	1	1	P58252	0	1102.52	High	0.005366	0.02906	1.42
	FALSE	High	SDPVVSYR		0.0369933	0.00669705	1	1	2	P58252	0	922.463	High	0.005366	0.02965	1.17
	FALSE	High	STLTDSLVCK	1xCarbamidomethyl [C9]	2.06485e-06	0.000363423	1	1	2	P58252	0	1123.57	High	0.0003415	1.262e-06	2.12
	FALSE	High	TFCQLILDPIFK	1xCarbamidomethyl [C3]	0.000821828	0.000363423	1	1	1	P58252	0	1494.8	High	0.0003415	0.0005852	1.55
	FALSE	High	TGTITTFEHAHNMR	1xOxidation [M13]	0.00427266	0.00145176	1	1	1	P58252	0	1631.76	High	0.001135	0.003167	1.14
	FALSE	High	TILMMGR	2xOxidation [M4; M5]	0.0417327	0.00792806	1	1	1	P58252	0	853.427	High	0.006275	0.03351	0.74
	FALSE	High	VFSGVVSTGLK		2.21635e-07	0.000363423	1	1	1	P58252	0	1093.63	High	0.0003415	1.28e-07	2.23
FALSE	High	Master Protein	Q9CWF2	Tubulin beta-2B chain OS=Mus musculus OX=10090 GN=Tubb2b PE=1 SV=1	0	79.07	28	11	57	1	445	49.9	4.89	50.36	11	1
	Checked	Confidence	Sequence	Modifications	Qvality PEP	Qvality q-value	# Protein Groups	# Proteins	# PSMs	Master Protein Accessions	# Missed Cleavages	Theo. MH+ [Da]	Confidence (by Search Engine): Sequest HT	Percolator q-Value (by Search Engine): Sequest HT	Percolator PEP (by Search Engine): Sequest HT	XCorr (by Search Engine): Sequest HT
	FALSE	High	EIVHIQAGQCGNQIGAK	1xCarbamidomethyl [C10]	1.77663e-08	0.000363423	6	7	6	Q7TMM9; Q9D6F9; Q9ERD7; P99024; P68372; Q9CWF2	0	1822.92	High	0.0003415	9.63e-09	3.53
	FALSE	High	EVDEQMLNVQNK		1.38922e-07	0.000363423	4	4	3	Q7TMM9; P99024; P68372; Q9CWF2	0	1446.69	High	0.0003415	7.94e-08	2.55
	FALSE	High	EVDEQMLNVQNK	1xOxidation [M6]	8.42032e-10	0.000363423	4	4	7	Q7TMM9; P99024; P68372; Q9CWF2	0	1462.68	High	0.0003415	4.223e-10	2.81
	FALSE	High	FPGQLNADLR		1.72185e-06	0.000363423	6	8	4	Q7TMM9; Q9D6F9; Q9ERD7; P99024; P68372; Q9CWF2	0	1130.6	High	0.0003415	1.046e-06	1.03
	FALSE	High	LAVNMVPFPR	1xOxidation [M5]	0.00344512	0.00136517	6	8	1	Q7TMM9; Q9D6F9; Q9ERD7; P99024; P68372; Q9CWF2	0	1159.63	High	0.001076	0.002537	0.63
	FALSE	High	IMNTFSVMPSPK	1xOxidation [M8]	0.0642226	0.00899625	2	3	1	Q7TMM9; Q9CWF2	0	1367.67	High	0.007191	0.05272	0.82
	FALSE	High	IMNTFSVMPSPK	2xOxidation [M2; M8]	2.55638e-07	0.000363423	2	3	2	Q7TMM9; Q9CWF2	0	1383.66	High	0.0003415	1.481e-07	1.9
	FALSE	High	INVYYNEATGNK		1.20444e-07	0.000363423	1	1	3	Q9CWF2	0	1385.67	High	0.0003415	6.859e-08	1.96
	FALSE	High	IREEYPDR		0.00569517	0.00145176	4	6	5	Q7TMM9; P99024; P68372; Q9CWF2	1	1077.53	High	0.001135	0.004257	1.74
	FALSE	High	ISEQFTAMFR	1xOxidation [M8]	1.74434e-06	0.000363423	6	6	1	Q7TMM9; Q9D6F9; Q9ERD7; P99024; P68372; Q9CWF2	0	1245.59	High	0.0003415	1.06e-06	1.27
	FALSE	High	NMMAACDPR	1xCarbamidomethyl [C6]	0.000683005	0.000363423	6	7	3	Q7TMM9; Q9D6F9; Q9ERD7; P99024; P68372; Q9CWF2	0	1065.43	High	0.0003415	0.0004827	1.35
	FALSE	High	NMMAACDPR	1xCarbamidomethyl [C6]; 1xOxidation [M]	0.00145023	0.000363423	6	7	7	Q7TMM9; Q9D6F9; Q9ERD7; P99024; P68372; Q9CWF2	0	1081.42	High	0.0003415	0.00105	0.99
	FALSE	High	NMMAACDPR	1xCarbamidomethyl [C6]; 2xOxidation [M2; M3]	0.000118949	0.000363423	6	7	6	Q7TMM9; Q9D6F9; Q9ERD7; P99024; P68372; Q9CWF2	0	1097.42	High	0.0003415	8.041e-05	1.83
	FALSE	High	NSSYFVEWIPNNVK		0.000251962	0.000363423	6	7	1	Q7TMM9; Q9D6F9; Q9ERD7; P99024; P68372; Q9CWF2	0	1696.83	High	0.0003415	0.0001736	1.21
	FALSE	High	TAVCDIPPR	1xCarbamidomethyl [C4]	2.36723e-05	0.000363423	5	5	10	Q7TMM9; Q9D6F9; P99024; P68372; Q9CWF2	0	1028.52	High	0.0003415	1.545e-05	1.34
FALSE	High	Master Protein	Q7TMM9	Tubulin beta-2A chain OS=Mus musculus OX=10090 GN=Tubb2a PE=1 SV=1	0	79.065	28	11	57	1	445	49.9	4.89	52.74	11	1
	Checked	Confidence	Sequence	Modifications	Qvality PEP	Qvality q-value	# Protein Groups	# Proteins	# PSMs	Master Protein Accessions	# Missed Cleavages	Theo. MH+ [Da]	Confidence (by Search Engine): Sequest HT	Percolator q-Value (by Search Engine): Sequest HT	Percolator PEP (by Search Engine): Sequest HT	XCorr (by Search Engine): Sequest HT
	FALSE	High	EIVHIQAGQCGNQIGAK	1xCarbamidomethyl [C10]	1.77663e-08	0.000363423	6	7	6	Q7TMM9; Q9D6F9; Q9ERD7; P99024; P68372; Q9CWF2	0	1822.92	High	0.0003415	9.63e-09	3.53
	FALSE	High	EVDEQMLNVQNK		1.38922e-07	0.000363423	4	4	3	Q7TMM9; P99024; P68372; Q9CWF2	0	1446.69	High	0.0003415	7.94e-08	2.55
	FALSE	High	EVDEQMLNVQNK	1xOxidation [M6]	8.42032e-10	0.000363423	4	4	7	Q7TMM9; P99024; P68372; Q9CWF2	0	1462.68	High	0.0003415	4.223e-10	2.81
	FALSE	High	FPGQLNADLR		1.72185e-06	0.000363423	6	8	4	Q7TMM9; Q9D6F9; Q9ERD7; P99024; P68372; Q9CWF2	0	1130.6	High	0.0003415	1.046e-06	1.03
	FALSE	High	LAVNMVPFPR	1xOxidation [M5]	0.00344512	0.00136517	6	8	1	Q7TMM9; Q9D6F9; Q9ERD7; P99024; P68372; Q9CWF2	0	1159.63	High	0.001076	0.002537	0.63
	FALSE	High	IMNTFSVMPSPK	1xOxidation [M8]	0.0642226	0.00899625	2	3	1	Q7TMM9; Q9CWF2	0	1367.67	High	0.007191	0.05272	0.82
	FALSE	High	IMNTFSVMPSPK	2xOxidation [M2; M8]	2.55638e-07	0.000363423	2	3	2	Q7TMM9; Q9CWF2	0	1383.66	High	0.0003415	1.481e-07	1.9
	FALSE	High	INVYYNEAAGNK		1.22017e-07	0.000363423	1	1	3	Q7TMM9	0	1355.66	High	0.0003415	6.935e-08	1.93
	FALSE	High	IREEYPDR		0.00569517	0.00145176	4	6	5	Q7TMM9; P99024; P68372; Q9CWF2	1	1077.53	High	0.001135	0.004257	1.74
	FALSE	High	ISEQFTAMFR	1xOxidation [M8]	1.74434e-06	0.000363423	6	6	1	Q7TMM9; Q9D6F9; Q9ERD7; P99024; P68372; Q9CWF2	0	1245.59	High	0.0003415	1.06e-06	1.27
	FALSE	High	NMMAACDPR	1xCarbamidomethyl [C6]	0.000683005	0.000363423	6	7	3	Q7TMM9; Q9D6F9; Q9ERD7; P99024; P68372; Q9CWF2	0	1065.43	High	0.0003415	0.0004827	1.35
	FALSE	High	NMMAACDPR	1xCarbamidomethyl [C6]; 1xOxidation [M]	0.00145023	0.000363423	6	7	7	Q7TMM9; Q9D6F9; Q9ERD7; P99024; P68372; Q9CWF2	0	1081.42	High	0.0003415	0.00105	0.99
	FALSE	High	NMMAACDPR	1xCarbamidomethyl [C6]; 2xOxidation [M2; M3]	0.000118949	0.000363423	6	7	6	Q7TMM9; Q9D6F9; Q9ERD7; P99024; P68372; Q9CWF2	0	1097.42	High	0.0003415	8.041e-05	1.83
	FALSE	High	NSSYFVEWIPNNVK		0.000251962	0.000363423	6	7	1	Q7TMM9; Q9D6F9; Q9ERD7; P99024; P68372; Q9CWF2	0	1696.83	High	0.0003415	0.0001736	1.21
	FALSE	High	TAVCDIPPR	1xCarbamidomethyl [C4]	2.36723e-05	0.000363423	5	5	10	Q7TMM9; Q9D6F9; P99024; P68372; Q9CWF2	0	1028.52	High	0.0003415	1.545e-05	1.34
FALSE	High	Master Protein	Q68FG2	Spectrin beta chain OS=Mus musculus OX=10090 GN=Sptbn2 PE=1 SV=1	0	76.095	10	23	28	20	2388	270.8	5.86	7.4	23	1
	Checked	Confidence	Sequence	Modifications	Qvality PEP	Qvality q-value	# Protein Groups	# Proteins	# PSMs	Master Protein Accessions	# Missed Cleavages	Theo. MH+ [Da]	Confidence (by Search Engine): Sequest HT	Percolator q-Value (by Search Engine): Sequest HT	Percolator PEP (by Search Engine): Sequest HT	XCorr (by Search Engine): Sequest HT
	FALSE	High	AAELQAQWER		1.11542e-05	0.000363423	1	1	1	Q68FG2	0	1201.6	High	0.0003415	7.121e-06	2.17
	FALSE	High	AHRPTLDALR		0.0185489	0.00275387	1	1	1	Q68FG2	0	1149.65	High	0.0021	0.01448	0.98
	FALSE	High	AKDELSAQAEVK		0.0287177	0.00540682	1	1	1	Q68FG2	1	1288.67	High	0.00425	0.02278	1.13
	FALSE	High	AQGSVAFDYR		0.048416	0.00812799	1	1	1	Q68FG2	0	1113.53	High	0.006559	0.03919	0.99
	FALSE	High	DLNAAEALQR		0.00014729	0.000363423	1	1	1	Q68FG2	0	1100.57	High	0.0003415	0.0001003	1.41
	FALSE	High	DTSTIGQER		0.00967179	0.00187868	1	1	1	Q68FG2	0	1006.48	High	0.001444	0.007339	0.97
	FALSE	High	ELTLEKPELK		6.46837e-05	0.000363423	1	1	1	Q68FG2	0	1199.69	High	0.0003415	4.323e-05	1.42
	FALSE	High	EQQHLLASADTGR		0.000125275	0.000363423	1	1	3	Q68FG2	0	1425.71	High	0.0003415	8.528e-05	1.54
	FALSE	High	ETWLSENQR		0.0134991	0.00209042	2	3	1	Q62261; Q68FG2	0	1162.55	High	0.001603	0.01039	1.6
	FALSE	High	EYRPCDPQLVSER	1xCarbamidomethyl [C5]	0.00355229	0.00136517	1	1	1	Q68FG2	0	1648.77	High	0.001076	0.002622	1.74
	FALSE	High	LEALAEER		0.00159214	0.00110612	1	1	2	Q68FG2	0	930.489	High	0.0008878	0.001155	1.28
	FALSE	High	LEDLEVVQQR		0.000175416	0.000363423	1	1	1	Q68FG2	0	1228.65	High	0.0003415	0.0001203	1.31
	FALSE	High	IHCLENVDK	1xCarbamidomethyl [C3]	0.00268216	0.00136517	2	8	1	Q62261; Q68FG2	0	1127.55	High	0.001076	0.001963	1.04
	FALSE	High	IIGTQEQLNQR		0.000135399	0.000363423	1	1	1	Q68FG2	0	1299.7	High	0.0003415	9.223e-05	1.17
	FALSE	High	LQSQDLGK		0.0033209	0.00136517	1	1	1	Q68FG2	0	888.479	High	0.001076	0.002441	1.15
	FALSE	High	NQEAVQQLLGR		6.51044e-05	0.000363423	1	1	1	Q68FG2	0	1255.68	High	0.0003415	4.339e-05	1.45
	FALSE	High	QQQLPDGTGR		0.00283344	0.00136517	1	1	1	Q68FG2	0	1099.55	High	0.001076	0.002079	0.84
	FALSE	High	SHYAAEEISEK		4.18795e-06	0.000363423	1	1	2	Q68FG2	0	1263.59	High	0.0003415	2.6e-06	1.14
	FALSE	High	SSEAAHGATLPTR		0.0620196	0.00899625	1	1	1	Q68FG2	0	1297.65	High	0.007191	0.05079	1
	FALSE	High	TLGEEVTR		0.0390258	0.00669705	1	1	1	Q68FG2	0	904.473	High	0.005366	0.03133	0.96
	FALSE	High	VGDLYSDLR		7.95946e-05	0.000363423	1	3	2	Q68FG2	0	1037.53	High	0.0003415	5.353e-05	1.4
	FALSE	High	WDELETTTQAK		3.2711e-07	0.000363423	1	1	1	Q68FG2	0	1321.63	High	0.0003415	1.911e-07	2.02
	FALSE	High	WVNSHLAR		0.00440697	0.00145176	2	11	1	Q62261; Q68FG2	0	982.522	High	0.001135	0.003266	0.95
FALSE	High	Master Protein	P68372	Tubulin beta-4B chain OS=Mus musculus OX=10090 GN=Tubb4b PE=1 SV=1	0	74.689	28	11	53	1	445	49.8	4.89	48.84	11	1
	Checked	Confidence	Sequence	Modifications	Qvality PEP	Qvality q-value	# Protein Groups	# Proteins	# PSMs	Master Protein Accessions	# Missed Cleavages	Theo. MH+ [Da]	Confidence (by Search Engine): Sequest HT	Percolator q-Value (by Search Engine): Sequest HT	Percolator PEP (by Search Engine): Sequest HT	XCorr (by Search Engine): Sequest HT
	FALSE	High	EIVHIQAGQCGNQIGAK	1xCarbamidomethyl [C10]	1.77663e-08	0.000363423	6	7	6	Q7TMM9; Q9D6F9; Q9ERD7; P99024; P68372; Q9CWF2	0	1822.92	High	0.0003415	9.63e-09	3.53
	FALSE	High	EVDEQMLNVQNK		1.38922e-07	0.000363423	4	4	3	Q7TMM9; P99024; P68372; Q9CWF2	0	1446.69	High	0.0003415	7.94e-08	2.55
	FALSE	High	EVDEQMLNVQNK	1xOxidation [M6]	8.42032e-10	0.000363423	4	4	7	Q7TMM9; P99024; P68372; Q9CWF2	0	1462.68	High	0.0003415	4.223e-10	2.81
	FALSE	High	FPGQLNADLR		1.72185e-06	0.000363423	6	8	4	Q7TMM9; Q9D6F9; Q9ERD7; P99024; P68372; Q9CWF2	0	1130.6	High	0.0003415	1.046e-06	1.03
	FALSE	High	LAVNMVPFPR	1xOxidation [M5]	0.00344512	0.00136517	6	8	1	Q7TMM9; Q9D6F9; Q9ERD7; P99024; P68372; Q9CWF2	0	1159.63	High	0.001076	0.002537	0.63
	FALSE	High	IMNTFSVVPSPK	1xOxidation [M2]	0.000515207	0.000363423	4	4	1	Q9D6F9; Q9ERD7; P99024; P68372	0	1335.7	High	0.0003415	0.0003615	1.07
	FALSE	High	INVYYNEATGGK		6.37766e-08	0.000363423	1	1	1	P68372	0	1328.65	High	0.0003415	3.565e-08	2.33
	FALSE	High	IREEYPDR		0.00569517	0.00145176	4	6	5	Q7TMM9; P99024; P68372; Q9CWF2	1	1077.53	High	0.001135	0.004257	1.74
	FALSE	High	ISEQFTAMFR	1xOxidation [M8]	1.74434e-06	0.000363423	6	6	1	Q7TMM9; Q9D6F9; Q9ERD7; P99024; P68372; Q9CWF2	0	1245.59	High	0.0003415	1.06e-06	1.27
	FALSE	High	NMMAACDPR	1xCarbamidomethyl [C6]	0.000683005	0.000363423	6	7	3	Q7TMM9; Q9D6F9; Q9ERD7; P99024; P68372; Q9CWF2	0	1065.43	High	0.0003415	0.0004827	1.35
	FALSE	High	NMMAACDPR	1xCarbamidomethyl [C6]; 1xOxidation [M]	0.00145023	0.000363423	6	7	7	Q7TMM9; Q9D6F9; Q9ERD7; P99024; P68372; Q9CWF2	0	1081.42	High	0.0003415	0.00105	0.99
	FALSE	High	NMMAACDPR	1xCarbamidomethyl [C6]; 2xOxidation [M2; M3]	0.000118949	0.000363423	6	7	6	Q7TMM9; Q9D6F9; Q9ERD7; P99024; P68372; Q9CWF2	0	1097.42	High	0.0003415	8.041e-05	1.83
	FALSE	High	NSSYFVEWIPNNVK		0.000251962	0.000363423	6	7	1	Q7TMM9; Q9D6F9; Q9ERD7; P99024; P68372; Q9CWF2	0	1696.83	High	0.0003415	0.0001736	1.21
	FALSE	High	TAVCDIPPR	1xCarbamidomethyl [C4]	2.36723e-05	0.000363423	5	5	10	Q7TMM9; Q9D6F9; P99024; P68372; Q9CWF2	0	1028.52	High	0.0003415	1.545e-05	1.34
FALSE	High	Master Protein	P99024	Tubulin beta-5 chain OS=Mus musculus OX=10090 GN=Tubb5 PE=1 SV=1	0	73.019	28	11	56	1	444	49.6	4.89	48.34	11	1
	Checked	Confidence	Sequence	Modifications	Qvality PEP	Qvality q-value	# Protein Groups	# Proteins	# PSMs	Master Protein Accessions	# Missed Cleavages	Theo. MH+ [Da]	Confidence (by Search Engine): Sequest HT	Percolator q-Value (by Search Engine): Sequest HT	Percolator PEP (by Search Engine): Sequest HT	XCorr (by Search Engine): Sequest HT
	FALSE	High	EIVHIQAGQCGNQIGAK	1xCarbamidomethyl [C10]	1.77663e-08	0.000363423	6	7	6	Q7TMM9; Q9D6F9; Q9ERD7; P99024; P68372; Q9CWF2	0	1822.92	High	0.0003415	9.63e-09	3.53
	FALSE	High	EVDEQMLNVQNK		1.38922e-07	0.000363423	4	4	3	Q7TMM9; P99024; P68372; Q9CWF2	0	1446.69	High	0.0003415	7.94e-08	2.55
	FALSE	High	EVDEQMLNVQNK	1xOxidation [M6]	8.42032e-10	0.000363423	4	4	7	Q7TMM9; P99024; P68372; Q9CWF2	0	1462.68	High	0.0003415	4.223e-10	2.81
	FALSE	High	FPGQLNADLR		1.72185e-06	0.000363423	6	8	4	Q7TMM9; Q9D6F9; Q9ERD7; P99024; P68372; Q9CWF2	0	1130.6	High	0.0003415	1.046e-06	1.03
	FALSE	High	LAVNMVPFPR	1xOxidation [M5]	0.00344512	0.00136517	6	8	1	Q7TMM9; Q9D6F9; Q9ERD7; P99024; P68372; Q9CWF2	0	1159.63	High	0.001076	0.002537	0.63
	FALSE	High	IMNTFSVVPSPK	1xOxidation [M2]	0.000515207	0.000363423	4	4	1	Q9D6F9; Q9ERD7; P99024; P68372	0	1335.7	High	0.0003415	0.0003615	1.07
	FALSE	High	IREEYPDR		0.00569517	0.00145176	4	6	5	Q7TMM9; P99024; P68372; Q9CWF2	1	1077.53	High	0.001135	0.004257	1.74
	FALSE	High	ISEQFTAMFR	1xOxidation [M8]	1.74434e-06	0.000363423	6	6	1	Q7TMM9; Q9D6F9; Q9ERD7; P99024; P68372; Q9CWF2	0	1245.59	High	0.0003415	1.06e-06	1.27
	FALSE	High	ISVYYNEATGGK		2.7116e-06	0.000363423	1	1	4	P99024	0	1301.64	High	0.0003415	1.668e-06	1.57
	FALSE	High	NMMAACDPR	1xCarbamidomethyl [C6]	0.000683005	0.000363423	6	7	3	Q7TMM9; Q9D6F9; Q9ERD7; P99024; P68372; Q9CWF2	0	1065.43	High	0.0003415	0.0004827	1.35
	FALSE	High	NMMAACDPR	1xCarbamidomethyl [C6]; 1xOxidation [M]	0.00145023	0.000363423	6	7	7	Q7TMM9; Q9D6F9; Q9ERD7; P99024; P68372; Q9CWF2	0	1081.42	High	0.0003415	0.00105	0.99
	FALSE	High	NMMAACDPR	1xCarbamidomethyl [C6]; 2xOxidation [M2; M3]	0.000118949	0.000363423	6	7	6	Q7TMM9; Q9D6F9; Q9ERD7; P99024; P68372; Q9CWF2	0	1097.42	High	0.0003415	8.041e-05	1.83
	FALSE	High	NSSYFVEWIPNNVK		0.000251962	0.000363423	6	7	1	Q7TMM9; Q9D6F9; Q9ERD7; P99024; P68372; Q9CWF2	0	1696.83	High	0.0003415	0.0001736	1.21
	FALSE	High	TAVCDIPPR	1xCarbamidomethyl [C4]	2.36723e-05	0.000363423	5	5	10	Q7TMM9; Q9D6F9; P99024; P68372; Q9CWF2	0	1028.52	High	0.0003415	1.545e-05	1.34
FALSE	High	Master Protein	Q9ERD7	Tubulin beta-3 chain OS=Mus musculus OX=10090 GN=Tubb3 PE=1 SV=1	0	72.51	27	11	47	4	450	50.4	4.93	28.42	11	1
	Checked	Confidence	Sequence	Modifications	Qvality PEP	Qvality q-value	# Protein Groups	# Proteins	# PSMs	Master Protein Accessions	# Missed Cleavages	Theo. MH+ [Da]	Confidence (by Search Engine): Sequest HT	Percolator q-Value (by Search Engine): Sequest HT	Percolator PEP (by Search Engine): Sequest HT	XCorr (by Search Engine): Sequest HT
	FALSE	High	EIVHIQAGQCGNQIGAK	1xCarbamidomethyl [C10]	1.77663e-08	0.000363423	6	7	6	Q7TMM9; Q9D6F9; Q9ERD7; P99024; P68372; Q9CWF2	0	1822.92	High	0.0003415	9.63e-09	3.53
	FALSE	High	EVDEQMLAIQSK		1.97407e-05	0.000363423	1	1	1	Q9ERD7	0	1390.69	High	0.0003415	1.276e-05	1.61
	FALSE	High	EVDEQMLAIQSK	1xOxidation [M6]	7.07925e-07	0.000363423	1	1	2	Q9ERD7	0	1406.68	High	0.0003415	4.206e-07	2.35
	FALSE	High	FPGQLNADLR		1.72185e-06	0.000363423	6	8	4	Q7TMM9; Q9D6F9; Q9ERD7; P99024; P68372; Q9CWF2	0	1130.6	High	0.0003415	1.046e-06	1.03
	FALSE	High	LAVNMVPFPR	1xOxidation [M5]	0.00344512	0.00136517	6	8	1	Q7TMM9; Q9D6F9; Q9ERD7; P99024; P68372; Q9CWF2	0	1159.63	High	0.001076	0.002537	0.63
	FALSE	High	IMNTFSVVPSPK	1xOxidation [M2]	0.000515207	0.000363423	4	4	1	Q9D6F9; Q9ERD7; P99024; P68372	0	1335.7	High	0.0003415	0.0003615	1.07
	FALSE	High	ISEQFTAMFR	1xOxidation [M8]	1.74434e-06	0.000363423	6	6	1	Q7TMM9; Q9D6F9; Q9ERD7; P99024; P68372; Q9CWF2	0	1245.59	High	0.0003415	1.06e-06	1.27
	FALSE	High	ISVYYNEASSHK		1.19665e-07	0.000363423	1	2	5	Q9ERD7	0	1397.67	High	0.0003415	6.825e-08	2.24
	FALSE	High	NMMAACDPR	1xCarbamidomethyl [C6]	0.000683005	0.000363423	6	7	3	Q7TMM9; Q9D6F9; Q9ERD7; P99024; P68372; Q9CWF2	0	1065.43	High	0.0003415	0.0004827	1.35
	FALSE	High	NMMAACDPR	1xCarbamidomethyl [C6]; 1xOxidation [M]	0.00145023	0.000363423	6	7	7	Q7TMM9; Q9D6F9; Q9ERD7; P99024; P68372; Q9CWF2	0	1081.42	High	0.0003415	0.00105	0.99
	FALSE	High	NMMAACDPR	1xCarbamidomethyl [C6]; 2xOxidation [M2; M3]	0.000118949	0.000363423	6	7	6	Q7TMM9; Q9D6F9; Q9ERD7; P99024; P68372; Q9CWF2	0	1097.42	High	0.0003415	8.041e-05	1.83
	FALSE	High	NSSYFVEWIPNNVK		0.000251962	0.000363423	6	7	1	Q7TMM9; Q9D6F9; Q9ERD7; P99024; P68372; Q9CWF2	0	1696.83	High	0.0003415	0.0001736	1.21
	FALSE	High	VAVCDIPPR	1xCarbamidomethyl [C4]	2.69514e-05	0.000363423	1	3	11	Q9ERD7	0	1026.54	High	0.0003415	1.764e-05	1.38
	FALSE	High	VREEYPDR		0.0315256	0.00644451	1	1	1	Q9ERD7	1	1063.52	High	0.005021	0.02503	1.76
FALSE	High	Master Protein	Q60841	Reelin OS=Mus musculus OX=10090 GN=Reln PE=1 SV=3	0	69.495	6	19	29	19	3461	387.2	5.73	5.22	19	1
	Checked	Confidence	Sequence	Modifications	Qvality PEP	Qvality q-value	# Protein Groups	# Proteins	# PSMs	Master Protein Accessions	# Missed Cleavages	Theo. MH+ [Da]	Confidence (by Search Engine): Sequest HT	Percolator q-Value (by Search Engine): Sequest HT	Percolator PEP (by Search Engine): Sequest HT	XCorr (by Search Engine): Sequest HT
	FALSE	High	APSNQNWLTVSGGK		0.0328107	0.00644451	1	1	1	Q60841	0	1458.73	High	0.005021	0.02624	0.71
	FALSE	High	CICDPGYSGPTCK	3xCarbamidomethyl [C1; C3; C12]	2.62611e-05	0.000363423	1	1	1	Q60841	0	1514.61	High	0.0003415	1.712e-05	1.9
	FALSE	High	DCLPTNVECSR	2xCarbamidomethyl [C2; C9]	6.18091e-06	0.000363423	1	1	2	Q60841	0	1350.58	High	0.0003415	3.875e-06	1.68
	FALSE	High	DLDLSHAR		0.0012323	0.000363423	1	1	1	Q60841	0	926.469	High	0.0003415	0.0008856	1.36
	FALSE	High	EVVHFGK		0.0185489	0.00275387	1	1	1	Q60841	0	815.441	High	0.0021	0.01448	0.88
	FALSE	High	IISVELPDDAR		0.000253596	0.000363423	1	1	1	Q60841	0	1227.66	High	0.0003415	0.0001758	0.94
	FALSE	High	ILVSDTFNK		0.000158161	0.000363423	1	1	1	Q60841	0	1036.57	High	0.0003415	0.0001082	0.74
	FALSE	High	LSPLWYK		0.0325929	0.00644451	1	1	2	Q60841	0	906.508	High	0.005021	0.02597	0.7
	FALSE	High	ITGGQVGTGCGTLNDGR	1xCarbamidomethyl [C10]	1.01147e-06	0.000363423	1	1	2	Q60841	0	1662.79	High	0.0003415	6.081e-07	1.42
	FALSE	High	QAATKPLDLTR		0.000718824	0.000363423	1	1	2	Q60841	0	1213.69	High	0.0003415	0.0005114	0.97
	FALSE	High	QAITQDLDLR		1.12268e-05	0.000363423	1	1	2	Q60841	0	1172.63	High	0.0003415	7.18e-06	1.05
	FALSE	High	QFGIQFR		0.000612607	0.000363423	1	1	2	Q60841	0	895.478	High	0.0003415	0.0004339	1.22
	FALSE	High	SGTCLIFK	1xCarbamidomethyl [C4]	0.0184237	0.00275387	1	1	1	Q60841	0	925.481	High	0.0021	0.01437	0.97
	FALSE	High	SPADAGPVGR		5.32501e-05	0.000363423	1	1	2	Q60841	0	926.469	High	0.0003415	3.538e-05	1.64
	FALSE	High	TSGITCIKPR	1xCarbamidomethyl [C6]	0.00142333	0.000363423	1	1	1	Q60841	0	1132.61	High	0.0003415	0.001028	1.3
	FALSE	High	VSYNVPLEAR		0.000678652	0.000363423	1	1	2	Q60841	0	1147.61	High	0.0003415	0.0004795	1.5
	FALSE	High	WLLHPGGTK		0.00226096	0.00110612	1	1	1	Q60841	0	1008.56	High	0.0008878	0.001652	1.1
	FALSE	High	WIQESSSQK		0.000125275	0.000363423	1	1	2	Q60841	0	1092.53	High	0.0003415	8.519e-05	1.34
	FALSE	High	YTPHMDNQVK		4.35529e-05	0.000363423	1	1	2	Q60841	0	1232.57	High	0.0003415	2.88e-05	1.19
FALSE	High	Master Protein	P07901	Heat shock protein HSP 90-alpha OS=Mus musculus OX=10090 GN=Hsp90aa1 PE=1 SV=4	0	67.98	23	19	35	9	733	84.7	5.01	17.2	19	1
	Checked	Confidence	Sequence	Modifications	Qvality PEP	Qvality q-value	# Protein Groups	# Proteins	# PSMs	Master Protein Accessions	# Missed Cleavages	Theo. MH+ [Da]	Confidence (by Search Engine): Sequest HT	Percolator q-Value (by Search Engine): Sequest HT	Percolator PEP (by Search Engine): Sequest HT	XCorr (by Search Engine): Sequest HT
	FALSE	High	ADLINNLGTIAK		0.00189277	0.00110612	2	3	2	P07901; P11499	0	1242.71	High	0.0008878	0.001376	1.39
	FALSE	High	DNSTMGYMAAK	1xOxidation [M8]	0.00454578	0.00145176	1	1	1	P07901	0	1204.5	High	0.001135	0.003383	1.11
	FALSE	High	DNSTMGYMAAK	2xOxidation [M5; M8]	0.00143224	0.000363423	1	1	2	P07901	0	1220.49	High	0.0003415	0.001032	0.97
	FALSE	High	DQVANSAFVER		1.14416e-06	0.000363423	1	1	2	P07901	0	1235.6	High	0.0003415	6.879e-07	1.96
	FALSE	High	EDQTEYLEER		1.19732e-06	0.000363423	2	3	2	P07901; P11499	0	1311.57	High	0.0003415	7.209e-07	1.86
	FALSE	High	EGLELPEDEEEK		0.000193294	0.000363423	2	2	3	P07901; P11499	0	1416.64	High	0.0003415	0.0001327	1.35
	FALSE	High	EGLELPEDEEEKK		0.000290431	0.000363423	2	2	1	P07901; P11499	1	1544.73	High	0.0003415	0.0002017	1.33
	FALSE	High	ELHINLIPSK		0.0130526	0.00209042	1	4	1	P07901	0	1163.68	High	0.001444	0.01003	1.18
	FALSE	High	ELISNSSDALDK		3.38082e-06	0.000363423	1	4	2	P07901	0	1291.64	High	0.0003415	2.095e-06	2.06
	FALSE	High	EMLQQSK		0.0334727	0.00644451	2	3	1	P07901; P11499	0	863.429	High	0.005021	0.02675	1.07
	FALSE	High	FENLCK	1xCarbamidomethyl [C5]	0.0156604	0.00227442	2	2	2	P07901; P11499	0	810.381	High	0.001743	0.01212	0.77
	FALSE	High	FYEQFSK		0.04712	0.00812799	1	1	1	P07901	0	948.446	High	0.006559	0.03796	0.67
	FALSE	High	HIYFITGETK		2.74701e-06	0.000363423	1	1	2	P07901	0	1208.63	High	0.0003415	1.698e-06	2.08
	FALSE	High	KISELIR		0.0131407	0.00209042	1	4	2	P07901	1	858.541	High	0.001603	0.01013	1.23
	FALSE	High	LGIHEDSQNRK		0.0437452	0.00792806	1	1	1	P07901	1	1296.67	High	0.006275	0.03522	0.64
	FALSE	High	IRYESLTDPSK		0.0504336	0.00812799	2	7	1	P07901; P11499	1	1308.68	High	0.006559	0.0408	0.84
	FALSE	High	TDTGEPMGR		0.00161202	0.00110612	1	2	1	P07901	0	963.42	High	0.0008878	0.001167	0.94
	FALSE	High	TLTIVDTGIGMTK	1xOxidation [M11]	8.54921e-06	0.000363423	2	4	4	P07901; P11499	0	1365.73	High	0.0003415	5.407e-06	1.24
	FALSE	High	YESLTDPSK		0.000476981	0.000363423	2	7	2	P07901; P11499	0	1039.49	High	0.0003415	0.0003348	1.4
	FALSE	High	YIDQEELNK		1.87424e-05	0.000363423	2	3	5	P07901; P11499	0	1151.56	High	0.0003415	1.215e-05	1.97
FALSE	High	Master Protein	O08553	Dihydropyrimidinase-related protein 2 OS=Mus musculus OX=10090 GN=Dpysl2 PE=1 SV=2	0	67.074	22	11	35	8	572	62.2	6.38	32.83	11	1
	Checked	Confidence	Sequence	Modifications	Qvality PEP	Qvality q-value	# Protein Groups	# Proteins	# PSMs	Master Protein Accessions	# Missed Cleavages	Theo. MH+ [Da]	Confidence (by Search Engine): Sequest HT	Percolator q-Value (by Search Engine): Sequest HT	Percolator PEP (by Search Engine): Sequest HT	XCorr (by Search Engine): Sequest HT
	FALSE	High	GIQEEMEALVK	1xOxidation [M6]	0.000403514	0.000363423	1	1	3	O08553	0	1262.63	High	0.0003415	0.0002817	1.69
	FALSE	High	GLYDGPVCEVSVTPK	1xCarbamidomethyl [C8]	1.93514e-06	0.000363423	1	1	1	O08553	0	1620.79	High	0.0003415	1.179e-06	1.57
	FALSE	High	GSPLVVISQGK		7.60697e-06	0.000363423	1	1	5	O08553	0	1084.64	High	0.0003415	4.819e-06	2.1
	FALSE	High	KPFPDFVYK		0.0234918	0.00361298	1	1	1	O08553	0	1140.61	High	0.002735	0.01855	0.98
	FALSE	High	IVLEDGTLHVTEGSGR		1.44589e-05	0.000363423	1	1	2	O08553	0	1682.87	High	0.0003415	9.292e-06	0.99
	FALSE	High	MDENQFVAVTSTNAAK		5.46411e-06	0.000363423	4	6	1	Q6P1J1; E9PWE8; O08553; P97427	0	1725.81	High	0.0003415	3.426e-06	2.21
	FALSE	High	MDENQFVAVTSTNAAK	1xOxidation [M1]	8.15155e-10	0.000363423	4	6	2	Q6P1J1; E9PWE8; O08553; P97427	0	1741.81	High	0.0003415	4.085e-10	2.74
	FALSE	High	MSVIWDK	1xOxidation [M1]	0.0270428	0.00500606	2	4	2	E9PWE8; O08553	0	894.439	High	0.003948	0.02146	1.23
	FALSE	High	MVIPGGIDVHTR		0.0165318	0.00227442	1	1	1	O08553	0	1294.69	High	0.001743	0.01288	0.61
	FALSE	High	MVIPGGIDVHTR	1xOxidation [M1]	3.75062e-06	0.000363423	1	1	4	O08553	0	1310.69	High	0.0003415	2.335e-06	2.4
	FALSE	High	QIGENLIVPGGVK		5.56848e-07	0.000363423	3	4	4	Q6P1J1; O08553; P97427	0	1323.76	High	0.0003415	3.295e-07	1.89
	FALSE	High	SAAEVIAQAR		8.49244e-05	0.000363423	1	1	7	O08553	0	1015.55	High	0.0003415	5.704e-05	1.11
	FALSE	High	VFNLYPR		0.00721228	0.00145176	1	1	2	O08553	0	908.499	High	0.001135	0.005433	1.14
FALSE	High	Master Protein	Q922U2	Keratin, type II cytoskeletal 5 OS=Mus musculus OX=10090 GN=Krt5 PE=1 SV=1	0	66.936	16	17	39	8	580	61.7	7.75	15.74	17	1
	Checked	Confidence	Sequence	Modifications	Qvality PEP	Qvality q-value	# Protein Groups	# Proteins	# PSMs	Master Protein Accessions	# Missed Cleavages	Theo. MH+ [Da]	Confidence (by Search Engine): Sequest HT	Percolator q-Value (by Search Engine): Sequest HT	Percolator PEP (by Search Engine): Sequest HT	XCorr (by Search Engine): Sequest HT
	FALSE	High	DVDAAYMNK	1xOxidation [M7]	0.00911572	0.00187868	3	4	2	P50446; Q6IME9; Q922U2	0	1042.45	High	0.001444	0.006942	0.74
	FALSE	High	EYQELMNTK		0.000461894	0.000363423	1	1	2	Q922U2	0	1155.54	High	0.0003415	0.0003241	1.27
	FALSE	High	EYQELMNTK	1xOxidation [M6]	0.00304865	0.00136517	1	1	3	Q922U2	0	1171.53	High	0.001076	0.00224	1.24
	FALSE	High	GRLDSELR		0.020254	0.00320039	2	4	2	P50446; Q922U2	1	945.511	High	0.002433	0.01582	1.28
	FALSE	High	HEISEMNR		0.0434515	0.00792806	1	1	1	Q922U2	0	1015.46	High	0.006275	0.03502	1.05
	FALSE	High	KDVDAAYMNK		0.00336179	0.00136517	3	4	1	P50446; Q6IME9; Q922U2	1	1154.55	High	0.001076	0.002481	1.2
	FALSE	High	KLLEGEECR	1xCarbamidomethyl [C8]	3.27291e-06	0.000363423	7	11	1	Q3TTY5; Q6NXH9; P50446; Q8BGZ7; P07744; Q3UV17; Q922U2	1	1133.56	High	0.0003415	2.029e-06	1.41
	FALSE	High	LLEGEECR	1xCarbamidomethyl [C7]	0.00161202	0.00110612	7	11	2	Q3TTY5; Q6NXH9; P50446; Q8BGZ7; P07744; Q3UV17; Q922U2	0	1005.47	High	0.0008878	0.001165	1.6
	FALSE	High	LRSEIDNVK		0.0249551	0.0040904	1	1	2	Q922U2	1	1073.59	High	0.002915	0.01973	1.64
	FALSE	High	LRSEIDNVKK		0.0188017	0.00275387	1	1	1	Q922U2	2	1201.69	High	0.0021	0.01472	1.66
	FALSE	High	NKYEDEINK		3.31681e-05	0.000363423	2	4	2	Q6IFZ6; Q922U2	1	1152.55	High	0.0003415	2.173e-05	1.32
	FALSE	High	NKYEDEINKR		1.89871e-05	0.000363423	2	4	6	Q6IFZ6; Q922U2	2	1308.65	High	0.0003415	1.229e-05	1.61
	FALSE	High	SEIDNVKK		0.00573129	0.00145176	1	1	1	Q922U2	1	932.505	High	0.001135	0.004276	1.06
	FALSE	High	TEAESWYQTK		3.58527e-05	0.000363423	1	1	1	Q922U2	0	1242.56	High	0.0003415	2.364e-05	1.33
	FALSE	High	TTAENEFVMLK		1.19018e-05	0.000363423	1	1	1	Q922U2	0	1282.63	High	0.0003415	7.609e-06	1.2
	FALSE	High	TTAENEFVMLK	1xOxidation [M9]	7.46035e-06	0.000363423	1	1	5	Q922U2	0	1298.63	High	0.0003415	4.721e-06	1.62
	FALSE	High	YEDEINK		0.0165318	0.00227442	7	11	1	Q3TTY5; P50446; P04104; Q8BGZ7; Q6IFZ6; A0A2R8VHP3; Q922U2	0	910.415	High	0.001743	0.01282	1.03
	FALSE	High	YEDEINKR		0.00419417	0.00145176	7	11	4	Q3TTY5; P50446; P04104; Q8BGZ7; Q6IFZ6; A0A2R8VHP3; Q922U2	1	1066.52	High	0.001135	0.003108	0.42
	FALSE	High	YEELQQTAGR		2.29169e-05	0.000363423	1	1	1	Q922U2	0	1194.57	High	0.0003415	1.493e-05	2.1
FALSE	High	Master Protein	E9PVD3	Protocadherin-16 OS=Mus musculus OX=10090 GN=Dchs1 PE=1 SV=1	0	65.272	5	16	21	16	3291	346.2	5	11.5	16	1
	Checked	Confidence	Sequence	Modifications	Qvality PEP	Qvality q-value	# Protein Groups	# Proteins	# PSMs	Master Protein Accessions	# Missed Cleavages	Theo. MH+ [Da]	Confidence (by Search Engine): Sequest HT	Percolator q-Value (by Search Engine): Sequest HT	Percolator PEP (by Search Engine): Sequest HT	XCorr (by Search Engine): Sequest HT
	FALSE	High	ALDPDSGANSR		5.22242e-05	0.000363423	1	1	2	E9PVD3	0	1102.51	High	0.0003415	3.477e-05	0.48
	FALSE	High	ASDADGPGPNSEVR		9.84454e-09	0.000363423	1	1	1	E9PVD3	0	1371.61	High	0.0003415	5.26e-09	3.1
	FALSE	High	ENAPPGTPVISPK		0.0392879	0.00669705	1	1	1	E9PVD3	0	1306.7	High	0.005366	0.03162	0.82
	FALSE	High	ESQELYTLK		0.022111	0.00344105	1	1	1	E9PVD3	0	1110.57	High	0.002609	0.01742	0.46
	FALSE	High	FDSPTYR		0.00276517	0.00136517	1	1	1	E9PVD3	0	885.41	High	0.001076	0.002031	0.75
	FALSE	High	LAAGGDGHFR		1.12211e-06	0.000363423	1	1	1	E9PVD3	0	1000.5	High	0.0003415	6.741e-07	1.47
	FALSE	High	IDAHSGDVCTTR	1xCarbamidomethyl [C9]	0.000202247	0.000363423	1	1	2	E9PVD3	0	1331.6	High	0.0003415	0.0001393	0.97
	FALSE	High	SAEGLDFETSPR		0.00140566	0.000363423	1	1	1	E9PVD3	0	1308.61	High	0.0003415	0.001014	1.15
	FALSE	High	SPVALGPQDR		0.00022721	0.000363423	1	1	1	E9PVD3	0	1039.55	High	0.0003415	0.000157	2.11
	FALSE	High	VFQLEPR		0.0341483	0.0066044	1	1	1	E9PVD3	0	888.494	High	0.005139	0.0273	0.99
	FALSE	High	VHELVVQAR		1.61446e-05	0.000363423	1	1	2	E9PVD3	0	1050.61	High	0.0003415	1.043e-05	1.51
	FALSE	High	VIILNQNDHSPR		1.87424e-05	0.000363423	1	1	1	E9PVD3	0	1405.75	High	0.0003415	1.215e-05	1.78
	FALSE	High	VPPGTLVTTLQAK		0.00638478	0.00145176	1	1	2	E9PVD3	0	1324.78	High	0.001135	0.004781	0.63
	FALSE	High	VQDENEHAPTFAR		2.44527e-05	0.000363423	1	1	2	E9PVD3	0	1513.7	High	0.0003415	1.596e-05	2.54
	FALSE	High	VTATDSGSPPLR		1.4839e-05	0.000363423	1	1	1	E9PVD3	0	1200.62	High	0.0003415	9.52e-06	1.97
	FALSE	High	YPLEPAR		0.0507787	0.00812799	1	1	1	E9PVD3	0	845.452	High	0.006559	0.04116	0.49
FALSE	High	Master Protein	P42932	T-complex protein 1 subunit theta OS=Mus musculus OX=10090 GN=Cct8 PE=1 SV=3	0	65.219	31	16	27	16	548	59.5	5.62	19.76	16	1
	Checked	Confidence	Sequence	Modifications	Qvality PEP	Qvality q-value	# Protein Groups	# Proteins	# PSMs	Master Protein Accessions	# Missed Cleavages	Theo. MH+ [Da]	Confidence (by Search Engine): Sequest HT	Percolator q-Value (by Search Engine): Sequest HT	Percolator PEP (by Search Engine): Sequest HT	XCorr (by Search Engine): Sequest HT
	FALSE	High	AIAGTGANVIVTGGK		0.0201176	0.00320039	1	3	1	P42932	0	1328.75	High	0.002433	0.01577	0.92
	FALSE	High	APGFAQMLK		0.0624534	0.00899625	1	3	1	P42932	0	962.513	High	0.007191	0.05122	1
	FALSE	High	AVDDGVNTFK		0.000188356	0.000363423	1	3	4	P42932	0	1065.52	High	0.0003415	0.0001294	1.41
	FALSE	High	EDGAISTIVLR		1.86212e-05	0.000363423	1	3	1	P42932	0	1173.65	High	0.0003415	1.203e-05	1.73
	FALSE	High	ELEVQHPAAK		1.30334e-05	0.000363423	1	4	3	P42932	0	1121.59	High	0.0003415	8.375e-06	1.9
	FALSE	High	ETEGDVTSVK		0.000345698	0.000363423	1	2	2	P42932	0	1064.51	High	0.0003415	0.0002407	1.27
	FALSE	High	GEENLMDAQVK		0.000343476	0.000363423	1	3	1	P42932	0	1233.58	High	0.0003415	0.0002386	1.36
	FALSE	High	GEENLMDAQVK	1xOxidation [M6]	0.000498925	0.000363423	1	3	2	P42932	0	1249.57	High	0.0003415	0.0003512	1.93
	FALSE	High	GSTDNLMDDIER	1xOxidation [M7]	6.80897e-07	0.000363423	1	3	2	P42932	0	1381.59	High	0.0003415	4.043e-07	2.15
	FALSE	High	LATNAAVTVLR		1.89784e-06	0.000363423	1	2	1	P42932	0	1128.67	High	0.0003415	1.159e-06	1.79
	FALSE	High	LVPGGGATEIELAK		0.00104597	0.000363423	1	3	2	P42932	0	1354.76	High	0.0003415	0.0007511	0.67
	FALSE	High	LYSVHQEGNK		8.21848e-07	0.000363423	1	3	2	P42932	0	1174.59	High	0.0003415	4.913e-07	2.38
	FALSE	High	QYGSETFLAK		0.000898361	0.000363423	1	3	1	P42932	0	1143.57	High	0.0003415	0.0006411	1.26
	FALSE	High	TAEELMNFSK		0.000361655	0.000363423	1	3	1	P42932	0	1169.55	High	0.0003415	0.0002529	1.78
	FALSE	High	TVGATALPK		0.0332506	0.00644451	1	3	1	P42932	0	857.509	High	0.005021	0.02645	0.9
	FALSE	High	VADIALHYANK		3.42497e-06	0.000363423	1	3	1	P42932	0	1214.65	High	0.0003415	2.122e-06	1.54
	FALSE	High	YNIMLVR	1xOxidation [M4]	0.0230226	0.00361298	1	3	1	P42932	0	924.497	High	0.002735	0.01808	0.47
FALSE	High	Master Protein	P62737	Actin, aortic smooth muscle OS=Mus musculus OX=10090 GN=Acta2 PE=1 SV=1	0	64.719	27	10	45	2	377	42	5.39	38.8	10	1
	Checked	Confidence	Sequence	Modifications	Qvality PEP	Qvality q-value	# Protein Groups	# Proteins	# PSMs	Master Protein Accessions	# Missed Cleavages	Theo. MH+ [Da]	Confidence (by Search Engine): Sequest HT	Percolator q-Value (by Search Engine): Sequest HT	Percolator PEP (by Search Engine): Sequest HT	XCorr (by Search Engine): Sequest HT
	FALSE	High	AGFAGDDAPR		9.23893e-05	0.000363423	2	18	5	P60710; P62737	0	976.448	High	0.0003415	6.208e-05	1.44
	FALSE	High	AVFPSIVGRPR		0.000528608	0.000363423	2	18	1	P60710; P62737	0	1198.71	High	0.0003415	0.0003733	1.13
	FALSE	High	DLTDYLMK	1xOxidation [M7]	0.0114162	0.00187868	2	14	1	P60710; P62737	0	1014.48	High	0.001444	0.00876	0.38
	FALSE	High	DSYVGDEAQSK		1.08685e-05	0.000363423	2	14	7	P60710; P62737	0	1198.52	High	0.0003415	6.928e-06	1.72
	FALSE	High	DSYVGDEAQSKR		0.000728062	0.000363423	2	14	1	P60710; P62737	1	1354.62	High	0.0003415	0.0005161	1.25
	FALSE	High	EITALAPSTMK		8.31645e-09	0.000363423	2	9	12	P60710; P62737	0	1161.62	High	0.0003415	4.429e-09	1.96
	FALSE	High	EITALAPSTMK	1xOxidation [M10]	0.000131937	0.000363423	2	9	6	P60710; P62737	0	1177.61	High	0.0003415	8.939e-05	1.79
	FALSE	High	GYSFVTTAER		0.000563636	0.000363423	1	7	1	P62737	0	1130.55	High	0.0003415	0.000397	1.64
	FALSE	High	HQGVMVGMGQK		3.44148e-09	0.000363423	2	16	4	P60710; P62737	0	1171.57	High	0.0003415	1.791e-09	1.79
	FALSE	High	HQGVMVGMGQK	1xOxidation [M]	6.71742e-08	0.000363423	2	16	4	P60710; P62737	0	1187.57	High	0.0003415	3.773e-08	2.42
	FALSE	High	HQGVMVGMGQK	2xOxidation [M5; M8]	0.0127066	0.00187868	2	16	1	P60710; P62737	0	1203.56	High	0.001444	0.00976	0.69
	FALSE	High	QEYDEAGPSIVHR		0.00330065	0.00136517	1	3	1	P62737	0	1500.71	High	0.001076	0.002433	0.68
	FALSE	High	SYELPDGQVITIGNER		2.15593e-10	0.000363423	2	10	1	P60710; P62737	0	1790.89	High	0.0003415	1.043e-10	2.06
FALSE	High	Master Protein	Q9QWL7	Keratin, type I cytoskeletal 17 OS=Mus musculus OX=10090 GN=Krt17 PE=1 SV=3	0	63.308	27	14	35	7	433	48.1	5.06	17.42	14	1
	Checked	Confidence	Sequence	Modifications	Qvality PEP	Qvality q-value	# Protein Groups	# Proteins	# PSMs	Master Protein Accessions	# Missed Cleavages	Theo. MH+ [Da]	Confidence (by Search Engine): Sequest HT	Percolator q-Value (by Search Engine): Sequest HT	Percolator PEP (by Search Engine): Sequest HT	XCorr (by Search Engine): Sequest HT
	FALSE	High	ALEEANTELEVK		7.40816e-07	0.000363423	1	2	2	Q9QWL7	0	1345.68	High	0.0003415	4.405e-07	1.39
	FALSE	High	ATMQNLNDR		0.00391913	0.00145176	1	2	1	Q9QWL7	0	1062.5	High	0.001135	0.00291	0.92
	FALSE	High	ATMQNLNDR	1xOxidation [M3]	0.00033044	0.000363423	1	2	2	Q9QWL7	0	1078.49	High	0.0003415	0.0002291	1.14
	FALSE	High	CEMEQQNQEYK	1xCarbamidomethyl [C1]; 1xOxidation [M3]	7.0829e-05	0.000363423	1	2	1	Q9QWL7	0	1502.59	High	0.0003415	4.746e-05	1.82
	FALSE	High	EVATNSELVQSGK		2.17241e-08	0.000363423	1	2	3	Q9QWL7	0	1361.69	High	0.0003415	1.188e-08	2.32
	FALSE	High	LAADDFR		0.00191619	0.00110612	6	20	7	Q9Z2K1; Q6IFX2; P08730; A2A513; P19001; Q9QWL7	0	807.4	High	0.0008878	0.001393	0.77
	FALSE	High	LASYLDK		0.00555317	0.00145176	3	6	1	P08730; P19001; Q9QWL7	0	809.44	High	0.001135	0.00416	1.24
	FALSE	High	LASYLDKVR		0.000143524	0.000363423	3	5	1	P08730; P19001; Q9QWL7	1	1064.61	High	0.0003415	9.796e-05	1.21
	FALSE	High	LEQEIATYR		5.86893e-05	0.000363423	5	10	3	Q9Z2K1; Q6IFX2; P08730; P19001; Q9QWL7	0	1122.58	High	0.0003415	3.896e-05	1.45
	FALSE	High	MSVEADINGLR	1xOxidation [M1]	1.75652e-05	0.000363423	2	3	1	Q6IFX2; Q9QWL7	0	1220.59	High	0.0003415	1.131e-05	2
	FALSE	High	NHEEEMNALR		0.000556452	0.000363423	2	2	1	Q6IFX2; Q9QWL7	0	1242.55	High	0.0003415	0.0003915	1.08
	FALSE	High	NHEEEMNALR	1xOxidation [M6]	0.00646684	0.00145176	2	2	1	Q6IFX2; Q9QWL7	0	1258.55	High	0.001135	0.00487	1.01
	FALSE	High	SEISELR		0.0395519	0.00669705	1	2	1	Q9QWL7	0	833.436	High	0.005366	0.03166	1.28
	FALSE	High	SEISELRR		0.00314315	0.00136517	1	2	2	Q9QWL7	1	989.537	High	0.001076	0.002307	1.78
	FALSE	High	TKFETEQALR		7.60697e-06	0.000363423	1	1	3	Q9QWL7	1	1222.64	High	0.0003415	4.796e-06	1.86
	FALSE	High	VLDELTLAR		2.73033e-05	0.000363423	3	6	5	Q6IFX2; P19001; Q9QWL7	0	1029.59	High	0.0003415	1.779e-05	1.44
FALSE	High	Master Protein	Q9D6F9	Tubulin beta-4A chain OS=Mus musculus OX=10090 GN=Tubb4a PE=1 SV=3	0	63.033	25	10	40	2	444	49.6	4.88	21.8	10	1
	Checked	Confidence	Sequence	Modifications	Qvality PEP	Qvality q-value	# Protein Groups	# Proteins	# PSMs	Master Protein Accessions	# Missed Cleavages	Theo. MH+ [Da]	Confidence (by Search Engine): Sequest HT	Percolator q-Value (by Search Engine): Sequest HT	Percolator PEP (by Search Engine): Sequest HT	XCorr (by Search Engine): Sequest HT
	FALSE	High	EIVHIQAGQCGNQIGAK	1xCarbamidomethyl [C10]	1.77663e-08	0.000363423	6	7	6	Q7TMM9; Q9D6F9; Q9ERD7; P99024; P68372; Q9CWF2	0	1822.92	High	0.0003415	9.63e-09	3.53
	FALSE	High	EVDEQMLSVQSK		2.39445e-08	0.000363423	1	1	1	Q9D6F9	0	1392.67	High	0.0003415	1.307e-08	2.2
	FALSE	High	EVDEQMLSVQSK	1xOxidation [M6]	0.000177701	0.000363423	1	1	1	Q9D6F9	0	1408.66	High	0.0003415	0.0001216	1.32
	FALSE	High	FPGQLNADLR		1.72185e-06	0.000363423	6	8	4	Q7TMM9; Q9D6F9; Q9ERD7; P99024; P68372; Q9CWF2	0	1130.6	High	0.0003415	1.046e-06	1.03
	FALSE	High	LAVNMVPFPR	1xOxidation [M5]	0.00344512	0.00136517	6	8	1	Q7TMM9; Q9D6F9; Q9ERD7; P99024; P68372; Q9CWF2	0	1159.63	High	0.001076	0.002537	0.63
	FALSE	High	IMNTFSVVPSPK	1xOxidation [M2]	0.000515207	0.000363423	4	4	1	Q9D6F9; Q9ERD7; P99024; P68372	0	1335.7	High	0.0003415	0.0003615	1.07
	FALSE	High	IREEFPDR		0.00198813	0.00110612	1	1	1	Q9D6F9	1	1061.54	High	0.0008878	0.001449	1.75
	FALSE	High	ISEQFTAMFR	1xOxidation [M8]	1.74434e-06	0.000363423	6	6	1	Q7TMM9; Q9D6F9; Q9ERD7; P99024; P68372; Q9CWF2	0	1245.59	High	0.0003415	1.06e-06	1.27
	FALSE	High	NMMAACDPR	1xCarbamidomethyl [C6]	0.000683005	0.000363423	6	7	3	Q7TMM9; Q9D6F9; Q9ERD7; P99024; P68372; Q9CWF2	0	1065.43	High	0.0003415	0.0004827	1.35
	FALSE	High	NMMAACDPR	1xCarbamidomethyl [C6]; 1xOxidation [M]	0.00145023	0.000363423	6	7	7	Q7TMM9; Q9D6F9; Q9ERD7; P99024; P68372; Q9CWF2	0	1081.42	High	0.0003415	0.00105	0.99
	FALSE	High	NMMAACDPR	1xCarbamidomethyl [C6]; 2xOxidation [M2; M3]	0.000118949	0.000363423	6	7	6	Q7TMM9; Q9D6F9; Q9ERD7; P99024; P68372; Q9CWF2	0	1097.42	High	0.0003415	8.041e-05	1.83
	FALSE	High	NSSYFVEWIPNNVK		0.000251962	0.000363423	6	7	1	Q7TMM9; Q9D6F9; Q9ERD7; P99024; P68372; Q9CWF2	0	1696.83	High	0.0003415	0.0001736	1.21
	FALSE	High	TAVCDIPPR	1xCarbamidomethyl [C4]	2.36723e-05	0.000363423	5	5	10	Q7TMM9; Q9D6F9; P99024; P68372; Q9CWF2	0	1028.52	High	0.0003415	1.545e-05	1.34
FALSE	High	Master Protein	O08599	Syntaxin-binding protein 1 OS=Mus musculus OX=10090 GN=Stxbp1 PE=1 SV=2	0	60.857	22	12	15	12	594	67.5	6.96	15.42	12	1
	Checked	Confidence	Sequence	Modifications	Qvality PEP	Qvality q-value	# Protein Groups	# Proteins	# PSMs	Master Protein Accessions	# Missed Cleavages	Theo. MH+ [Da]	Confidence (by Search Engine): Sequest HT	Percolator q-Value (by Search Engine): Sequest HT	Percolator PEP (by Search Engine): Sequest HT	XCorr (by Search Engine): Sequest HT
	FALSE	High	ADDPTMGEGPDK		5.25551e-06	0.000363423	1	1	1	O08599	0	1232.51	High	0.0003415	3.283e-06	1.83
	FALSE	High	ADDPTMGEGPDK	1xOxidation [M6]	3.63207e-05	0.000363423	1	1	1	O08599	0	1248.5	High	0.0003415	2.391e-05	1.51
	FALSE	High	DIMEDTIEDK	1xOxidation [M3]	0.0249551	0.0040904	1	1	1	O08599	0	1224.53	High	0.002735	0.01963	0.66
	FALSE	High	HIAEVSQEVTR		1.80185e-06	0.000363423	1	1	1	O08599	0	1268.66	High	0.0003415	1.101e-06	1.99
	FALSE	High	IMHDVIK	1xOxidation [M2]	0.00646684	0.00145176	1	1	1	O08599	0	871.471	High	0.001135	0.00486	1.2
	FALSE	High	ISEQTYQLSR		9.67068e-06	0.000363423	1	1	1	O08599	0	1224.62	High	0.0003415	6.15e-06	1.94
	FALSE	High	NGITEENLNK		0.00865023	0.00172066	1	1	1	O08599	0	1131.56	High	0.001333	0.006543	1.09
	FALSE	High	SQLLILDR		0.00406672	0.00145176	1	1	2	O08599	0	957.573	High	0.001135	0.003015	1.21
	FALSE	High	SSASFSTTAVSAR		8.11253e-07	0.000363423	1	1	1	O08599	0	1271.62	High	0.0003415	4.835e-07	2.46
	FALSE	High	VEQDLAMGTDAEGEK	1xOxidation [M7]	1.48779e-12	0.000363423	1	1	2	O08599	0	1608.71	High	0.0003415	6.383e-13	2.85
	FALSE	High	VLVVDQLSMR	1xOxidation [M9]	0.00293905	0.00136517	1	1	1	O08599	0	1175.65	High	0.001076	0.002158	1.42
	FALSE	High	YETSGIGEAR		0.00165249	0.00110612	1	1	1	O08599	0	1082.51	High	0.0008878	0.0012	1.6
	FALSE	High	YSTHLHLAEDCMK	1xCarbamidomethyl [C11]; 1xOxidation [M12]	2.98709e-07	0.000363423	1	1	1	O08599	0	1620.71	High	0.0003415	1.739e-07	1.05
FALSE	High	Master Protein	E9PWE8	Dihydropyrimidinase-related protein 3 OS=Mus musculus OX=10090 GN=Dpysl3 PE=1 SV=1	0	58.98	21	13	28	10	683	73.8	6.46	31.62	13	1
	Checked	Confidence	Sequence	Modifications	Qvality PEP	Qvality q-value	# Protein Groups	# Proteins	# PSMs	Master Protein Accessions	# Missed Cleavages	Theo. MH+ [Da]	Confidence (by Search Engine): Sequest HT	Percolator q-Value (by Search Engine): Sequest HT	Percolator PEP (by Search Engine): Sequest HT	XCorr (by Search Engine): Sequest HT
	FALSE	High	AITVASQTNCPLYVTK	1xCarbamidomethyl [C10]	0.00101983	0.000363423	1	3	1	E9PWE8	0	1765.92	High	0.0003415	0.0007315	1.44
	FALSE	High	DNFTAIPEGTNGVEER		0.0417327	0.00792806	1	3	1	E9PWE8	0	1748.81	High	0.006275	0.03364	1.21
	FALSE	High	EVLQNLGPK		0.0171011	0.00227442	1	1	1	E9PWE8	0	997.568	High	0.001743	0.01328	0.85
	FALSE	High	GAPLVVICQGK	1xCarbamidomethyl [C8]	6.09793e-07	0.000363423	1	3	5	E9PWE8	0	1141.64	High	0.0003415	3.62e-07	1.95
	FALSE	High	GMTTVDDFFQGTK	1xOxidation [M2]	1.19018e-05	0.000363423	1	3	1	E9PWE8	0	1462.65	High	0.0003415	7.629e-06	1.75
	FALSE	High	IFNLYPR		0.0106811	0.00187868	3	5	3	Q6P1J1; E9PWE8; P97427	0	922.515	High	0.001444	0.008169	0.84
	FALSE	High	MADLHAVPR		7.65585e-05	0.000363423	1	3	2	E9PWE8	0	1009.52	High	0.0003415	5.124e-05	1.83
	FALSE	High	MADLHAVPR	1xOxidation [M1]	1.75652e-05	0.000363423	1	3	2	E9PWE8	0	1025.52	High	0.0003415	1.135e-05	2.16
	FALSE	High	MDENQFVAVTSTNAAK		5.46411e-06	0.000363423	4	6	1	Q6P1J1; E9PWE8; O08553; P97427	0	1725.81	High	0.0003415	3.426e-06	2.21
	FALSE	High	MDENQFVAVTSTNAAK	1xOxidation [M1]	8.15155e-10	0.000363423	4	6	2	Q6P1J1; E9PWE8; O08553; P97427	0	1741.81	High	0.0003415	4.085e-10	2.74
	FALSE	High	MSVIWDK	1xOxidation [M1]	0.0270428	0.00500606	2	4	2	E9PWE8; O08553	0	894.439	High	0.003948	0.02146	1.23
	FALSE	High	QEVQSLSK		0.00451765	0.00145176	1	3	1	E9PWE8	0	918.489	High	0.001135	0.003362	1.47
	FALSE	High	QIGDNLIVPGGVK		0.00145023	0.000363423	1	3	2	E9PWE8	0	1309.75	High	0.0003415	0.001047	1.6
	FALSE	High	RIVAPPGGR		0.000283027	0.000363423	1	3	1	E9PWE8	1	922.558	High	0.0003415	0.000196	1.52
	FALSE	High	SAADLISQAR		0.000172044	0.000363423	1	3	3	E9PWE8	0	1031.55	High	0.0003415	0.0001178	1.71
FALSE	High	Master Protein	P50247	Adenosylhomocysteinase OS=Mus musculus OX=10090 GN=Ahcy PE=1 SV=3	0	58.018	25	13	23	12	432	47.7	6.54	17.97	13	1
	Checked	Confidence	Sequence	Modifications	Qvality PEP	Qvality q-value	# Protein Groups	# Proteins	# PSMs	Master Protein Accessions	# Missed Cleavages	Theo. MH+ [Da]	Confidence (by Search Engine): Sequest HT	Percolator q-Value (by Search Engine): Sequest HT	Percolator PEP (by Search Engine): Sequest HT	XCorr (by Search Engine): Sequest HT
	FALSE	High	ATDVMIAGK	1xOxidation [M5]	0.0127066	0.00187868	1	1	2	P50247	0	921.471	High	0.001444	0.009797	0.79
	FALSE	High	EMYSASKPLK		0.00181294	0.00110612	1	2	1	P50247	0	1153.59	High	0.0008878	0.00132	1.04
	FALSE	High	EMYSASKPLK	1xOxidation [M2]	0.000683005	0.000363423	1	2	2	P50247	0	1169.59	High	0.0003415	0.0004831	0.71
	FALSE	High	ESILDGLK		0.00191619	0.00110612	2	6	2	Q80SW1; P50247	0	874.488	High	0.0008878	0.001397	1.15
	FALSE	High	FDNLYGCR	1xCarbamidomethyl [C7]	0.0160901	0.00227442	1	1	1	P50247	0	1044.46	High	0.001743	0.01248	1.18
	FALSE	High	KLDEAVAEAHLGK		5.41362e-11	0.000363423	1	1	4	P50247	1	1380.75	High	0.0003415	2.54e-11	3.82
	FALSE	High	LDEAVAEAHLGK		0.00197596	0.00110612	1	1	1	P50247	0	1252.65	High	0.0008878	0.001437	1.22
	FALSE	High	IILLAEGR		0.0679292	0.00977751	1	1	1	P50247	0	884.556	High	0.007615	0.05574	0.72
	FALSE	High	MSDKLPYK	1xMet-loss+Acetyl [N-Term]	0.00707424	0.00145176	1	2	2	P50247	1	892.477	High	0.001135	0.005339	1.21
	FALSE	High	SKFDNLYGCR	1xCarbamidomethyl [C9]	2.74701e-06	0.000363423	1	1	1	P50247	1	1259.58	High	0.0003415	1.697e-06	1.35
	FALSE	High	VAVVAGYGDVGK		4.10722e-06	0.000363423	1	1	2	P50247	0	1134.62	High	0.0003415	2.559e-06	1.61
	FALSE	High	VNIKPQVDR		0.000608696	0.000363423	1	1	2	P50247	0	1068.62	High	0.0003415	0.00043	1.63
	FALSE	High	VPAINVNDSVTK		4.79388e-08	0.000363423	1	1	2	P50247	0	1256.68	High	0.0003415	2.672e-08	2.58
	FALSE	High	WLNENAVEK		0.0543777	0.00812799	1	1	1	P50247	0	1102.55	High	0.006559	0.04431	1.09
FALSE	High	Master Protein	D3YYN7	Sodium/potassium-transporting ATPase subunit alpha OS=Mus musculus OX=10090 GN=Atp1a2 PE=1 SV=1	0	55.855	12	12	27	1	947	103.5	5.44	19.15	12	1
	Checked	Confidence	Sequence	Modifications	Qvality PEP	Qvality q-value	# Protein Groups	# Proteins	# PSMs	Master Protein Accessions	# Missed Cleavages	Theo. MH+ [Da]	Confidence (by Search Engine): Sequest HT	Percolator q-Value (by Search Engine): Sequest HT	Percolator PEP (by Search Engine): Sequest HT	XCorr (by Search Engine): Sequest HT
	FALSE	High	AAVPDAVGK		0.000951178	0.000363423	3	6	3	A0A0G2JGX4; Q8VDN2; D3YYN7	0	827.462	High	0.0003415	0.0006809	1.42
	FALSE	High	ACVVHGSDLK	1xCarbamidomethyl [C2]	3.7762e-05	0.000363423	2	3	1	Q8VDN2; D3YYN7	0	1085.54	High	0.0003415	2.489e-05	1.69
	FALSE	High	DHTEIVFAR		0.0319483	0.00644451	1	2	1	D3YYN7	0	1087.55	High	0.005021	0.02538	0.49
	FALSE	High	LIFDNLK		0.0030861	0.00136517	3	10	1	A0A0G2JGX4; Q8VDN2; D3YYN7	0	862.503	High	0.001076	0.002266	1
	FALSE	High	LIFDNLKK		0.0598996	0.00888881	3	10	1	A0A0G2JGX4; Q8VDN2; D3YYN7	1	990.598	High	0.007109	0.049	0.82
	FALSE	High	LIIVEGCQR	1xCarbamidomethyl [C7]	0.00389509	0.00145176	3	8	2	A0A0G2JGX4; Q8VDN2; D3YYN7	0	1087.59	High	0.001135	0.002883	1.71
	FALSE	High	LNIPVSQVNPR		7.95946e-05	0.000363423	2	5	1	A0A0G2JGX4; D3YYN7	0	1236.71	High	0.0003415	5.325e-05	1.13
	FALSE	High	NMVPQQALVIR	1xOxidation [M2]	3.4697e-06	0.000363423	3	7	1	A0A0G2JGX4; Q8VDN2; D3YYN7	0	1284.71	High	0.0003415	2.151e-06	1.11
	FALSE	High	NSVFQQGMK		0.000875813	0.000363423	3	6	1	A0A0G2JGX4; Q8VDN2; D3YYN7	0	1038.5	High	0.0003415	0.0006262	1.08
	FALSE	High	NSVFQQGMK	1xOxidation [M8]	0.000636599	0.000363423	3	6	2	A0A0G2JGX4; Q8VDN2; D3YYN7	0	1054.5	High	0.0003415	0.0004492	1.02
	FALSE	High	VAEIPFNSTNK		1.50327e-05	0.000363423	2	7	4	A0A0G2JGX4; D3YYN7	0	1219.63	High	0.0003415	9.654e-06	2.18
	FALSE	High	VDNSSLTGESEPQTR		4.57846e-09	0.000363423	3	8	5	A0A0G2JGX4; Q8VDN2; D3YYN7	0	1619.75	High	0.0003415	2.394e-09	3.12
	FALSE	High	VIMVTGDHPITAK		7.75575e-05	0.000363423	3	10	2	A0A0G2JGX4; Q8VDN2; D3YYN7	0	1381.75	High	0.0003415	5.213e-05	1.43
	FALSE	High	VIMVTGDHPITAK	1xOxidation [M3]	6.02313e-05	0.000363423	3	10	2	A0A0G2JGX4; Q8VDN2; D3YYN7	0	1397.75	High	0.0003415	4e-05	1.06
FALSE	High	Master Protein	P50446	Keratin, type II cytoskeletal 6A OS=Mus musculus OX=10090 GN=Krt6a PE=1 SV=3	0	55.202	20	16	32	5	553	59.3	7.94	17.77	16	1
	Checked	Confidence	Sequence	Modifications	Qvality PEP	Qvality q-value	# Protein Groups	# Proteins	# PSMs	Master Protein Accessions	# Missed Cleavages	Theo. MH+ [Da]	Confidence (by Search Engine): Sequest HT	Percolator q-Value (by Search Engine): Sequest HT	Percolator PEP (by Search Engine): Sequest HT	XCorr (by Search Engine): Sequest HT
	FALSE	High	AEAESWYQTK		2.41375e-05	0.000363423	2	6	2	P50446; Q8BGZ7	0	1212.55	High	0.0003415	1.57e-05	1.53
	FALSE	High	AQYEDIAQR		0.00468927	0.00145176	1	3	1	P50446	0	1093.53	High	0.001135	0.003487	0.74
	FALSE	High	DVDAAYMNK	1xOxidation [M7]	0.00911572	0.00187868	3	4	2	P50446; Q6IME9; Q922U2	0	1042.45	High	0.001444	0.006942	0.74
	FALSE	High	EYQELMNVK	1xOxidation [M6]	0.0068505	0.00145176	3	8	1	P50446; Q8BGZ7; Q3UV17	0	1169.55	High	0.001135	0.00516	1.52
	FALSE	High	GRLDSELR		0.020254	0.00320039	2	4	2	P50446; Q922U2	1	945.511	High	0.002433	0.01582	1.28
	FALSE	High	KDVDAAYMNK		0.00336179	0.00136517	3	4	1	P50446; Q6IME9; Q922U2	1	1154.55	High	0.001076	0.002481	1.2
	FALSE	High	KLLEGEECR	1xCarbamidomethyl [C8]	3.27291e-06	0.000363423	7	11	1	Q3TTY5; Q6NXH9; P50446; Q8BGZ7; P07744; Q3UV17; Q922U2	1	1133.56	High	0.0003415	2.029e-06	1.41
	FALSE	High	LEGLEDALQK		0.000242381	0.000363423	1	3	1	P50446	0	1115.59	High	0.0003415	0.0001668	1.62
	FALSE	High	LLEGEECR	1xCarbamidomethyl [C7]	0.00161202	0.00110612	7	11	2	Q3TTY5; Q6NXH9; P50446; Q8BGZ7; P07744; Q3UV17; Q922U2	0	1005.47	High	0.0008878	0.001165	1.6
	FALSE	High	QEIAEINR		0.000265326	0.000363423	2	6	3	P50446; A0A2R8VHP3	0	972.511	High	0.0003415	0.0001832	1.66
	FALSE	High	SEIDHVK		0.0110421	0.00187868	1	4	2	P50446	0	827.426	High	0.001444	0.008417	0.55
	FALSE	High	TAAENEFVTLK		8.00795e-07	0.000363423	1	1	3	P50446	0	1222.63	High	0.0003415	4.775e-07	2.12
	FALSE	High	TAAENEFVTLKK		1.20573e-05	0.000363423	1	1	2	P50446	1	1350.73	High	0.0003415	7.722e-06	1.5
	FALSE	High	YEDEINK		0.0165318	0.00227442	7	11	1	Q3TTY5; P50446; P04104; Q8BGZ7; Q6IFZ6; A0A2R8VHP3; Q922U2	0	910.415	High	0.001743	0.01282	1.03
	FALSE	High	YEDEINKR		0.00419417	0.00145176	7	11	4	Q3TTY5; P50446; P04104; Q8BGZ7; Q6IFZ6; A0A2R8VHP3; Q922U2	1	1066.52	High	0.001135	0.003108	0.42
	FALSE	High	YEELQVTAGR		1.41802e-05	0.000363423	3	6	4	P50446; Q8BGZ7; A0A2R8VHP3	0	1165.58	High	0.0003415	9.13e-06	2.29
FALSE	High	Master Protein	Q8VDN2	Sodium/potassium-transporting ATPase subunit alpha-1 OS=Mus musculus OX=10090 GN=Atp1a1 PE=1 SV=1	0	55.003	11	12	25	3	1023	112.9	5.45	15.16	12	1
	Checked	Confidence	Sequence	Modifications	Qvality PEP	Qvality q-value	# Protein Groups	# Proteins	# PSMs	Master Protein Accessions	# Missed Cleavages	Theo. MH+ [Da]	Confidence (by Search Engine): Sequest HT	Percolator q-Value (by Search Engine): Sequest HT	Percolator PEP (by Search Engine): Sequest HT	XCorr (by Search Engine): Sequest HT
	FALSE	High	AAVPDAVGK		0.000951178	0.000363423	3	6	3	A0A0G2JGX4; Q8VDN2; D3YYN7	0	827.462	High	0.0003415	0.0006809	1.42
	FALSE	High	ACVVHGSDLK	1xCarbamidomethyl [C2]	3.7762e-05	0.000363423	2	3	1	Q8VDN2; D3YYN7	0	1085.54	High	0.0003415	2.489e-05	1.69
	FALSE	High	AVAGDASESALLK		3.85039e-05	0.000363423	1	1	1	Q8VDN2	0	1231.65	High	0.0003415	2.54e-05	0.77
	FALSE	High	CSSILLHGK	1xCarbamidomethyl [C1]	0.000347934	0.000363423	1	1	2	Q8VDN2	0	1014.54	High	0.0003415	0.0002422	1.41
	FALSE	High	LIFDNLK		0.0030861	0.00136517	3	10	1	A0A0G2JGX4; Q8VDN2; D3YYN7	0	862.503	High	0.001076	0.002266	1
	FALSE	High	LIFDNLKK		0.0598996	0.00888881	3	10	1	A0A0G2JGX4; Q8VDN2; D3YYN7	1	990.598	High	0.007109	0.049	0.82
	FALSE	High	LIIVEGCQR	1xCarbamidomethyl [C7]	0.00389509	0.00145176	3	8	2	A0A0G2JGX4; Q8VDN2; D3YYN7	0	1087.59	High	0.001135	0.002883	1.71
	FALSE	High	LNIPVNQVNPR		0.0193176	0.00275387	1	1	1	Q8VDN2	0	1263.72	High	0.0021	0.01509	0.59
	FALSE	High	NMVPQQALVIR	1xOxidation [M2]	3.4697e-06	0.000363423	3	7	1	A0A0G2JGX4; Q8VDN2; D3YYN7	0	1284.71	High	0.0003415	2.151e-06	1.11
	FALSE	High	NSVFQQGMK		0.000875813	0.000363423	3	6	1	A0A0G2JGX4; Q8VDN2; D3YYN7	0	1038.5	High	0.0003415	0.0006262	1.08
	FALSE	High	NSVFQQGMK	1xOxidation [M8]	0.000636599	0.000363423	3	6	2	A0A0G2JGX4; Q8VDN2; D3YYN7	0	1054.5	High	0.0003415	0.0004492	1.02
	FALSE	High	VDNSSLTGESEPQTR		4.57846e-09	0.000363423	3	8	5	A0A0G2JGX4; Q8VDN2; D3YYN7	0	1619.75	High	0.0003415	2.394e-09	3.12
	FALSE	High	VIMVTGDHPITAK		7.75575e-05	0.000363423	3	10	2	A0A0G2JGX4; Q8VDN2; D3YYN7	0	1381.75	High	0.0003415	5.213e-05	1.43
	FALSE	High	VIMVTGDHPITAK	1xOxidation [M3]	6.02313e-05	0.000363423	3	10	2	A0A0G2JGX4; Q8VDN2; D3YYN7	0	1397.75	High	0.0003415	4e-05	1.06
FALSE	High	Master Protein	Q61553	Fascin OS=Mus musculus OX=10090 GN=Fscn1 PE=1 SV=4	0	54.328	21	12	25	12	493	54.5	6.89	9.17	12	1
	Checked	Confidence	Sequence	Modifications	Qvality PEP	Qvality q-value	# Protein Groups	# Proteins	# PSMs	Master Protein Accessions	# Missed Cleavages	Theo. MH+ [Da]	Confidence (by Search Engine): Sequest HT	Percolator q-Value (by Search Engine): Sequest HT	Percolator PEP (by Search Engine): Sequest HT	XCorr (by Search Engine): Sequest HT
	FALSE	High	EVPDGDCR	1xCarbamidomethyl [C7]	0.00595324	0.00145176	1	1	1	Q61553	0	947.389	High	0.001135	0.004472	1.24
	FALSE	High	FLVVAHDDGR		3.67833e-06	0.000363423	1	1	3	Q61553	0	1128.58	High	0.0003415	2.29e-06	1.18
	FALSE	High	GEHGFIGCR	1xCarbamidomethyl [C8]	0.0518299	0.00812799	1	3	1	Q61553	0	1032.47	High	0.006559	0.042	0.82
	FALSE	High	KVTGTLDANR		1.09393e-05	0.000363423	1	3	2	Q61553	1	1074.59	High	0.0003415	6.998e-06	1.87
	FALSE	High	LSCFAQSVSPAEK	1xCarbamidomethyl [C3]	9.92152e-05	0.000363423	1	1	1	Q61553	0	1423.69	High	0.0003415	6.715e-05	2.12
	FALSE	High	RYFGGTEDR		6.38504e-05	0.000363423	1	1	1	Q61553	1	1100.51	High	0.0003415	4.26e-05	1.52
	FALSE	High	VTGTLDANR		0.00121691	0.000363423	1	3	2	Q61553	0	946.495	High	0.0003415	0.0008772	1.58
	FALSE	High	WSLQSEAHR		1.72266e-05	0.000363423	1	1	3	Q61553	0	1113.54	High	0.0003415	1.111e-05	1.72
	FALSE	High	YFGGTEDR		0.00789605	0.00172066	1	1	2	Q61553	0	944.411	High	0.001333	0.005968	1.12
	FALSE	High	YLAADKDGNVTCER	1xCarbamidomethyl [C12]	1.38024e-07	0.000363423	1	1	4	Q61553	1	1611.74	High	0.0003415	7.89e-08	1.47
	FALSE	High	YLAPSGPSGTLK		5.15513e-05	0.000363423	1	2	3	Q61553	0	1190.64	High	0.0003415	3.416e-05	1.2
	FALSE	High	YSVQTSDHR		0.000853817	0.000363423	1	1	2	Q61553	0	1092.51	High	0.0003415	0.0006095	1.52
FALSE	High	Master Protein	P39053	Dynamin-1 OS=Mus musculus OX=10090 GN=Dnm1 PE=1 SV=2	0	51.448	16	16	20	11	867	97.7	7.74	5.27	16	1
	Checked	Confidence	Sequence	Modifications	Qvality PEP	Qvality q-value	# Protein Groups	# Proteins	# PSMs	Master Protein Accessions	# Missed Cleavages	Theo. MH+ [Da]	Confidence (by Search Engine): Sequest HT	Percolator q-Value (by Search Engine): Sequest HT	Percolator PEP (by Search Engine): Sequest HT	XCorr (by Search Engine): Sequest HT
	FALSE	High	DITAALAAER		0.00160205	0.00110612	1	3	1	P39053	0	1030.55	High	0.0008878	0.001158	1.29
	FALSE	High	EISYAIK		0.0400856	0.00669705	2	12	1	Q3TCR7; P39053	0	823.456	High	0.005366	0.03226	0.78
	FALSE	High	EVDPQGQR		0.0122875	0.00187868	1	3	2	P39053	0	928.448	High	0.001444	0.009438	0.92
	FALSE	High	FTDFEEVR		0.014736	0.00209042	1	3	1	P39053	0	1042.48	High	0.001603	0.01137	1.18
	FALSE	High	GISPVPINLR		0.000103148	0.000363423	2	9	1	Q3TCR7; P39053	0	1065.64	High	0.0003415	6.971e-05	0.96
	FALSE	High	GYIGVVNR		0.0461727	0.00808685	2	9	1	Q3TCR7; P39053	0	877.489	High	0.006552	0.03718	0.96
	FALSE	High	KDITAALAAER		0.000109342	0.000363423	1	3	1	P39053	1	1158.65	High	0.0003415	7.4e-05	1.33
	FALSE	High	LDLMDEGTDAR		5.71868e-05	0.000363423	2	11	2	Q3TCR7; P39053	0	1235.56	High	0.0003415	3.807e-05	1.57
	FALSE	High	LDLMDEGTDAR	1xOxidation [M4]	0.000104494	0.000363423	2	11	1	Q3TCR7; P39053	0	1251.55	High	0.0003415	7.041e-05	1.27
	FALSE	High	LEIEAETDR		0.00027581	0.000363423	1	3	2	P39053	0	1075.53	High	0.0003415	0.0001905	0.66
	FALSE	High	LQSQLLSIEK		0.000290431	0.000363423	2	9	2	Q3TCR7; P39053	0	1158.67	High	0.0003415	0.000202	1.48
	FALSE	High	IVTTHIR		0.0236502	0.00361298	1	3	1	P39053	0	839.51	High	0.002735	0.01867	1.08
	FALSE	High	MGTPYLQK		0.025292	0.0040904	1	3	1	P39053	0	937.481	High	0.003091	0.02002	0.43
	FALSE	High	NFRPDDPAR		0.00419417	0.00145176	1	3	1	P39053	0	1087.53	High	0.001135	0.003117	1.61
	FALSE	High	SPTSSPTPQR		0.0189294	0.00275387	1	5	1	P39053	0	1057.53	High	0.0021	0.01476	0.45
	FALSE	High	TSGNQDEILVIR		9.9142e-08	0.000363423	1	3	1	P39053	0	1344.71	High	0.0003415	5.6e-08	2.05
	FALSE	High	YMLSVDNLK	1xOxidation [M2]	0.00622405	0.00145176	1	4	1	P39053	0	1098.55	High	0.001135	0.004662	0.81
FALSE	High	Master Protein	Q3UM45	Protein phosphatase 1 regulatory subunit 7 OS=Mus musculus OX=10090 GN=Ppp1r7 PE=1 SV=2	0	51.183	22	10	15	10	361	41.3	4.92	6.96	10	1
	Checked	Confidence	Sequence	Modifications	Qvality PEP	Qvality q-value	# Protein Groups	# Proteins	# PSMs	Master Protein Accessions	# Missed Cleavages	Theo. MH+ [Da]	Confidence (by Search Engine): Sequest HT	Percolator q-Value (by Search Engine): Sequest HT	Percolator PEP (by Search Engine): Sequest HT	XCorr (by Search Engine): Sequest HT
	FALSE	High	DAEDVDLTHYR		4.35179e-07	0.000363423	1	3	1	Q3UM45	0	1333.6	High	0.0003415	2.557e-07	1.46
	FALSE	High	ELDLYDNQIK		0.000128563	0.000363423	1	2	2	Q3UM45	0	1250.63	High	0.0003415	8.76e-05	1.53
	FALSE	High	GAGQQQSQEMMEVDR		0.00104597	0.000363423	1	1	1	Q3UM45	0	1693.73	High	0.0003415	0.0007516	1.67
	FALSE	High	GAGQQQSQEMMEVDR	1xOxidation [M11]	0.0239702	0.00361298	1	1	1	Q3UM45	0	1709.72	High	0.002735	0.01891	1.56
	FALSE	High	GAGQQQSQEMMEVDR	2xOxidation [M10; M11]	1.18958e-06	0.000363423	1	1	1	Q3UM45	0	1725.72	High	0.0003415	7.194e-07	1.79
	FALSE	High	KLFLVNNK		0.000796067	0.000363423	1	2	1	Q3UM45	1	975.599	High	0.0003415	0.0005669	1.11
	FALSE	High	IEGLEVLK		0.0085379	0.00172066	1	3	1	Q3UM45	0	900.54	High	0.001333	0.006469	1.2
	FALSE	High	IEGLEVLKK		6.63811e-06	0.000363423	1	3	1	Q3UM45	1	1028.64	High	0.0003415	4.182e-06	1.46
	FALSE	High	LFLVNNK		0.00555317	0.00145176	1	2	1	Q3UM45	0	847.504	High	0.001135	0.004142	0.73
	FALSE	High	LTMLDIASNR		1.58335e-05	0.000363423	1	1	1	Q3UM45	0	1133.6	High	0.0003415	1.021e-05	1.72
	FALSE	High	LTMLDIASNR	1xOxidation [M3]	0.000574583	0.000363423	1	1	1	Q3UM45	0	1149.59	High	0.0003415	0.0004049	1.6
	FALSE	High	QIDATYVR		0.00698381	0.00145176	1	1	2	Q3UM45	0	965.505	High	0.001135	0.005248	1.2
	FALSE	High	SLETVYLER		3.35896e-06	0.000363423	1	1	1	Q3UM45	0	1109.58	High	0.0003415	2.078e-06	1.78
FALSE	High	Master Protein	Q9WU78	Programmed cell death 6-interacting protein OS=Mus musculus OX=10090 GN=Pdcd6ip PE=1 SV=3	0	51.159	16	15	22	15	869	96	6.52	7.4	15	1
	Checked	Confidence	Sequence	Modifications	Qvality PEP	Qvality q-value	# Protein Groups	# Proteins	# PSMs	Master Protein Accessions	# Missed Cleavages	Theo. MH+ [Da]	Confidence (by Search Engine): Sequest HT	Percolator q-Value (by Search Engine): Sequest HT	Percolator PEP (by Search Engine): Sequest HT	XCorr (by Search Engine): Sequest HT
	FALSE	High	CSDIVFAR	1xCarbamidomethyl [C1]	0.00206266	0.00110612	1	1	1	Q9WU78	0	967.467	High	0.0008878	0.001505	1.3
	FALSE	High	DNDFIYHDR		0.061589	0.00899625	1	1	1	Q9WU78	0	1194.52	High	0.007191	0.05046	1.57
	FALSE	High	DTVLSALSR		0.0102644	0.00187868	1	1	1	Q9WU78	0	961.531	High	0.001444	0.007815	1.04
	FALSE	High	ELPELLQR		0.00422016	0.00145176	1	1	1	Q9WU78	0	997.568	High	0.001135	0.003126	0.84
	FALSE	High	ESLENDLK		0.0323766	0.00644451	1	1	1	Q9WU78	0	947.468	High	0.005021	0.02582	1.25
	FALSE	High	FTDLFEK		0.0228682	0.00361298	1	1	1	Q9WU78	0	899.451	High	0.002735	0.01795	0.94
	FALSE	High	KDNDFIYHDR		0.00495994	0.00145176	1	1	3	Q9WU78	1	1322.61	High	0.001135	0.003707	0.97
	FALSE	High	KFGEEIAR		0.0166441	0.00227442	1	1	1	Q9WU78	1	949.51	High	0.001743	0.01293	0.78
	FALSE	High	LLDEEEATDNDLR		3.75178e-05	0.000363423	1	1	2	Q9WU78	0	1532.71	High	0.0003415	2.474e-05	0.86
	FALSE	High	LQHAAELIK		0.000578278	0.000363423	1	1	2	Q9WU78	0	1022.6	High	0.0003415	0.0004092	1.75
	FALSE	High	NIQVSHQEFSK		3.87428e-06	0.000363423	1	1	2	Q9WU78	0	1316.66	High	0.0003415	2.407e-06	1.63
	FALSE	High	SVNFDMTSK	1xOxidation [M6]	0.0266836	0.00477913	1	1	1	Q9WU78	0	1044.47	High	0.003783	0.02114	0.57
	FALSE	High	TMQGSEVVSVLK	1xOxidation [M2]	7.50891e-06	0.000363423	1	1	1	Q9WU78	0	1293.67	High	0.0003415	4.757e-06	1.54
	FALSE	High	TPSNDLYKPLR		5.9033e-07	0.000363423	1	1	2	Q9WU78	0	1303.7	High	0.0003415	3.492e-07	1.84
	FALSE	High	TSEVDLAKPLVK		4.38012e-07	0.000363423	1	1	2	Q9WU78	0	1299.75	High	0.0003415	2.571e-07	2.17
FALSE	High	Master Protein	E9Q447	Spectrin alpha chain, non-erythrocytic 1 OS=Mus musculus OX=10090 GN=Sptan1 PE=1 SV=1	0	50.424	6	15	18	15	2478	285.2	5.34	1.88	15	1
	Checked	Confidence	Sequence	Modifications	Qvality PEP	Qvality q-value	# Protein Groups	# Proteins	# PSMs	Master Protein Accessions	# Missed Cleavages	Theo. MH+ [Da]	Confidence (by Search Engine): Sequest HT	Percolator q-Value (by Search Engine): Sequest HT	Percolator PEP (by Search Engine): Sequest HT	XCorr (by Search Engine): Sequest HT
	FALSE	High	DLTGVQNLR		0.00183541	0.00110612	1	5	2	E9Q447	0	1015.55	High	0.0008878	0.001335	1.13
	FALSE	High	DMDDEESWIK		0.00721228	0.00145176	1	5	1	E9Q447	0	1267.51	High	0.001135	0.005442	0.35
	FALSE	High	DVTGAEALLER		0.0241317	0.00361298	1	5	1	E9Q447	0	1173.61	High	0.002735	0.01909	0.97
	FALSE	High	EELYQNLTR		0.00954514	0.00187868	1	5	1	E9Q447	0	1165.58	High	0.001444	0.007243	0.95
	FALSE	High	EQLMASDDFGR	1xOxidation [M4]	0.000339075	0.000363423	1	5	1	E9Q447	0	1284.55	High	0.0003415	0.0002357	1.07
	FALSE	High	GACAGSEDAVK	1xCarbamidomethyl [C3]	0.0134991	0.00209042	1	5	1	E9Q447	0	1064.47	High	0.001603	0.01039	1.01
	FALSE	High	LGDSHDLQR		0.000228684	0.000363423	1	5	1	E9Q447	0	1040.51	High	0.0003415	0.000158	1.57
	FALSE	High	LLEAQSHFR		3.10851e-05	0.000363423	1	5	1	E9Q447	0	1100.58	High	0.0003415	2.036e-05	1.42
	FALSE	High	LIQSHPESAEDLK		8.22164e-05	0.000363423	1	5	1	E9Q447	0	1466.75	High	0.0003415	5.515e-05	1.07
	FALSE	High	LLVSSEDYGR		0.00044156	0.000363423	1	5	1	E9Q447	0	1138.57	High	0.0003415	0.0003092	1.19
	FALSE	High	ITALDEFATK		0.000552894	0.000363423	1	5	2	E9Q447	0	1108.59	High	0.0003415	0.0003903	0.96
	FALSE	High	NTTGVTEEALK		0.00622405	0.00145176	1	5	1	E9Q447	0	1162.6	High	0.001135	0.004658	0.72
	FALSE	High	SLQQLAEER		0.00182414	0.00110612	1	5	2	E9Q447	0	1073.56	High	0.0008878	0.001324	1.39
	FALSE	High	SQLLGSAHEVQR		3.08728e-06	0.000363423	1	5	1	E9Q447	0	1324.7	High	0.0003415	1.902e-06	1.88
	FALSE	High	VLETAEDIQER		9.60815e-06	0.000363423	1	6	1	E9Q447	0	1302.65	High	0.0003415	6.092e-06	0.79
FALSE	High	Master Protein	Q02053	Ubiquitin-like modifier-activating enzyme 1 OS=Mus musculus OX=10090 GN=Uba1 PE=1 SV=1	0	49.79	10	10	18	10	1058	117.7	5.66	14.9	10	1
	Checked	Confidence	Sequence	Modifications	Qvality PEP	Qvality q-value	# Protein Groups	# Proteins	# PSMs	Master Protein Accessions	# Missed Cleavages	Theo. MH+ [Da]	Confidence (by Search Engine): Sequest HT	Percolator q-Value (by Search Engine): Sequest HT	Percolator PEP (by Search Engine): Sequest HT	XCorr (by Search Engine): Sequest HT
	FALSE	High	AENYDISPADR		1.62328e-07	0.000363423	1	1	4	Q02053	0	1250.56	High	0.0003415	9.341e-08	2
	FALSE	High	DNPGVVTCLDEAR	1xCarbamidomethyl [C8]	1.97207e-07	0.000363423	1	1	1	Q02053	0	1445.67	High	0.0003415	1.139e-07	1.66
	FALSE	High	KPLLESGTLGTK		6.32928e-10	0.000363423	1	2	2	Q02053	0	1243.73	High	0.0003415	3.165e-10	2.02
	FALSE	High	LDQPMTEIVSR		1.57311e-05	0.000363423	1	1	1	Q02053	0	1288.66	High	0.0003415	1.013e-05	1.34
	FALSE	High	LKSDTAAAAVR		0.000118949	0.000363423	1	1	2	Q02053	1	1102.62	High	0.0003415	8.046e-05	1.44
	FALSE	High	NIILGGVK		0.0406269	0.00712896	1	2	1	Q02053	0	813.519	High	0.005522	0.03263	0.99
	FALSE	High	QPAENVNQYLTDSK		0.00155306	0.000808271	1	1	2	Q02053	0	1606.77	High	0.0006729	0.001125	1.57
	FALSE	High	SIPICTLK	1xCarbamidomethyl [C5]	0.0660472	0.00917753	1	2	1	Q02053	0	931.528	High	0.007324	0.05432	0.74
	FALSE	High	VGEFCHSR	1xCarbamidomethyl [C5]	0.00111418	0.000363423	1	1	2	Q02053	0	991.441	High	0.0003415	0.0007971	0.83
	FALSE	High	VVQGHQQLDSYK		1.16665e-06	0.000363423	1	1	2	Q02053	0	1401.71	High	0.0003415	7.027e-07	1.73
FALSE	High	Master Protein	P11983	T-complex protein 1 subunit alpha OS=Mus musculus OX=10090 GN=Tcp1 PE=1 SV=3	0	48.451	23	12	22	12	556	60.4	6.16	9.17	12	1
	Checked	Confidence	Sequence	Modifications	Qvality PEP	Qvality q-value	# Protein Groups	# Proteins	# PSMs	Master Protein Accessions	# Missed Cleavages	Theo. MH+ [Da]	Confidence (by Search Engine): Sequest HT	Percolator q-Value (by Search Engine): Sequest HT	Percolator PEP (by Search Engine): Sequest HT	XCorr (by Search Engine): Sequest HT
	FALSE	High	AFHNEAQVNPER		1.74336e-07	0.000363423	1	1	4	P11983	0	1411.67	High	0.0003415	1.005e-07	2.63
	FALSE	High	DCLINAAK	1xCarbamidomethyl [C2]	0.0458615	0.00808685	1	1	1	P11983	0	904.456	High	0.006402	0.037	0.98
	FALSE	High	EQLAIAEFAR		0.00618456	0.00145176	1	1	1	P11983	0	1147.61	High	0.001135	0.004643	1.18
	FALSE	High	GANDFMCDEMER	1xCarbamidomethyl [C7]; 1xOxidation [M]	0.00132869	0.000363423	1	1	2	P11983	0	1490.53	High	0.0003415	0.0009591	1.03
	FALSE	High	GANDFMCDEMER	1xCarbamidomethyl [C7]; 2xOxidation [M6; M10]	1.49355e-05	0.000363423	1	1	1	P11983	0	1506.53	High	0.0003415	9.596e-06	1.54
	FALSE	High	HGSYENAVHSGALDD		0.0100627	0.00187868	1	1	1	P11983	0	1571.67	High	0.001444	0.007693	0.79
	FALSE	High	LLEVEHPAAK		0.000190809	0.000363423	1	3	2	P11983	0	1106.62	High	0.0003415	0.0001306	1.49
	FALSE	High	QAGVFEPTIVK		0.00127162	0.000363423	1	1	2	P11983	0	1188.66	High	0.0003415	0.0009175	1.54
	FALSE	High	SLHDALCVVK	1xCarbamidomethyl [C7]	4.08066e-06	0.000363423	1	1	2	P11983	0	1141.6	High	0.0003415	2.534e-06	2.04
	FALSE	High	SSFGPVGLDK		0.000183544	0.000363423	1	2	3	P11983	0	1006.52	High	0.0003415	0.0001258	1.56
	FALSE	High	TSASIILR		0.00826388	0.00172066	1	1	1	P11983	0	860.52	High	0.001333	0.006252	0.77
	FALSE	High	VLCELADLQDK	1xCarbamidomethyl [C3]	0.000102482	0.000363423	1	3	1	P11983	0	1303.66	High	0.0003415	6.899e-05	0.64
	FALSE	High	YPVNSVNILK		0.00120928	0.000363423	1	1	1	P11983	0	1146.65	High	0.0003415	0.0008684	1.01
FALSE	High	Master Protein	Q99K48	Non-POU domain-containing octamer-binding protein OS=Mus musculus OX=10090 GN=Nono PE=1 SV=3	0	47.882	14	9	16	8	473	54.5	8.95	7.97	9	1
	Checked	Confidence	Sequence	Modifications	Qvality PEP	Qvality q-value	# Protein Groups	# Proteins	# PSMs	Master Protein Accessions	# Missed Cleavages	Theo. MH+ [Da]	Confidence (by Search Engine): Sequest HT	Percolator q-Value (by Search Engine): Sequest HT	Percolator PEP (by Search Engine): Sequest HT	XCorr (by Search Engine): Sequest HT
	FALSE	High	AGEVFIHK		0.00249292	0.00110612	1	1	2	Q99K48	0	900.494	High	0.0008878	0.001826	1.33
	FALSE	High	AVVIVDDR		0.0403553	0.0069125	2	2	1	Q8VIJ6; Q99K48	0	886.499	High	0.005522	0.03238	0.98
	FALSE	High	EKLEMEMEAAR		0.0010134	0.000363423	1	1	1	Q99K48	1	1336.62	High	0.0003415	0.0007241	1.28
	FALSE	High	EKLEMEMEAAR	1xOxidation [M7]	0.000691792	0.000363423	1	1	1	Q99K48	1	1352.62	High	0.0003415	0.0004894	0.87
	FALSE	High	EKLEMEMEAAR	2xOxidation [M5; M7]	0.00584112	0.00145176	1	1	1	Q99K48	1	1368.61	High	0.001135	0.004384	0.67
	FALSE	High	FACHSASLTVR	1xCarbamidomethyl [C3]	0.0003019	0.000363423	1	1	2	Q99K48	0	1248.62	High	0.0003415	0.0002101	1.28
	FALSE	High	LEMEMEAAR	2xOxidation [M3; M5]	0.00191619	0.00110612	1	1	1	Q99K48	0	1111.48	High	0.0008878	0.00139	0.97
	FALSE	High	MEELHNQEVQK		3.25175e-06	0.000363423	1	1	1	Q99K48	0	1384.65	High	0.0003415	2.014e-06	1.85
	FALSE	High	MEELHNQEVQK	1xOxidation [M1]	2.6604e-05	0.000363423	1	1	1	Q99K48	0	1400.65	High	0.0003415	1.731e-05	1.65
	FALSE	High	QQEEMMR		0.00973578	0.00187868	1	1	1	Q99K48	0	951.402	High	0.001444	0.007405	0.73
	FALSE	High	RMEELHNQEVQK		0.000411383	0.000363423	1	1	1	Q99K48	1	1540.75	High	0.0003415	0.0002879	2.28
	FALSE	High	RMEELHNQEVQK	1xOxidation [M2]	0.00626382	0.00145176	1	1	1	Q99K48	1	1556.75	High	0.001135	0.004701	1.85
	FALSE	High	VELDNMPLR		0.000419405	0.000363423	1	1	1	Q99K48	0	1086.56	High	0.0003415	0.0002937	1.14
	FALSE	High	VELDNMPLR	1xOxidation [M6]	0.00193989	0.00110612	1	1	1	Q99K48	0	1102.56	High	0.0008878	0.00141	1.16
FALSE	High	Master Protein	P50516	V-type proton ATPase catalytic subunit A OS=Mus musculus OX=10090 GN=Atp6v1a PE=1 SV=2	0	47.803	13	8	19	8	617	68.3	5.58	15.46	8	1
	Checked	Confidence	Sequence	Modifications	Qvality PEP	Qvality q-value	# Protein Groups	# Proteins	# PSMs	Master Protein Accessions	# Missed Cleavages	Theo. MH+ [Da]	Confidence (by Search Engine): Sequest HT	Percolator q-Value (by Search Engine): Sequest HT	Percolator PEP (by Search Engine): Sequest HT	XCorr (by Search Engine): Sequest HT
	FALSE	High	EHMGEILYK		8.66086e-06	0.000363423	1	1	1	P50516	0	1119.55	High	0.0003415	5.491e-06	2.36
	FALSE	High	EHMGEILYK	1xOxidation [M3]	6.34378e-05	0.000363423	1	1	1	P50516	0	1135.55	High	0.0003415	4.233e-05	1.94
	FALSE	High	FCPFYK	1xCarbamidomethyl [C2]	0.000881398	0.000363423	1	1	1	P50516	0	861.396	High	0.0003415	0.0006267	1.12
	FALSE	High	FKDPVKDGEAK		0.00531382	0.00145176	1	1	2	P50516	2	1233.65	High	0.001135	0.003975	1.31
	FALSE	High	GNEMSEVLR		0.00171498	0.00110612	1	1	1	P50516	0	1034.49	High	0.0008878	0.001242	1.21
	FALSE	High	GNEMSEVLR	1xOxidation [M4]	0.00394333	0.00145176	1	1	2	P50516	0	1050.49	High	0.001135	0.002926	1.32
	FALSE	High	LPANHPLLTGQR		0.000199647	0.000363423	1	2	2	P50516	0	1316.74	High	0.0003415	0.0001371	1.79
	FALSE	High	TALVANTSNMPVAAR		2.31802e-08	0.000363423	1	1	3	P50516	0	1515.79	High	0.0003415	1.267e-08	2.19
	FALSE	High	TALVANTSNMPVAAR	1xOxidation [M10]	8.32581e-07	0.000363423	1	1	3	P50516	0	1531.79	High	0.0003415	4.963e-07	1.61
	FALSE	High	TVISQSLSK		0.00212681	0.00110612	1	1	2	P50516	0	962.552	High	0.0008878	0.00155	1.67
	FALSE	High	VGHSELVGEIIR		0.00241804	0.00110612	1	4	1	P50516	0	1308.73	High	0.0008878	0.001772	1.28
FALSE	High	Master Protein	P68254	14-3-3 protein theta OS=Mus musculus OX=10090 GN=Ywhaq PE=1 SV=1	0	47.625	29	8	21	6	245	27.8	4.78	11.79	8	1
	Checked	Confidence	Sequence	Modifications	Qvality PEP	Qvality q-value	# Protein Groups	# Proteins	# PSMs	Master Protein Accessions	# Missed Cleavages	Theo. MH+ [Da]	Confidence (by Search Engine): Sequest HT	Percolator q-Value (by Search Engine): Sequest HT	Percolator PEP (by Search Engine): Sequest HT	XCorr (by Search Engine): Sequest HT
	FALSE	High	AVTEQGAELSNEER		2.42435e-09	0.000363423	1	1	2	P68254	0	1532.72	High	0.0003415	1.251e-09	2.57
	FALSE	High	EKVESELR		0.0184237	0.00275387	1	1	1	P68254	1	989.526	High	0.0021	0.01434	1.51
	FALSE	High	EMQPTHPIR		0.000194548	0.000363423	3	3	2	P68254; Q9CQV8; P63101	0	1108.56	High	0.0003415	0.0001337	1.76
	FALSE	High	EMQPTHPIR	1xOxidation [M2]	6.99166e-05	0.000363423	3	3	4	P68254; Q9CQV8; P63101	0	1124.55	High	0.0003415	4.67e-05	1.45
	FALSE	High	VISSIEQK		0.0180533	0.00275387	4	6	2	P68510; P68254; P61982; Q9CQV8	0	903.515	High	0.0021	0.01411	1.17
	FALSE	High	YDDMATCMK	1xCarbamidomethyl [C7]	0.000438729	0.000363423	1	1	2	P68254	0	1134.43	High	0.0003415	0.0003075	1.44
	FALSE	High	YDDMATCMK	1xCarbamidomethyl [C7]; 1xOxidation [M]	0.000653104	0.000363423	1	1	2	P68254	0	1150.42	High	0.0003415	0.0004617	1.21
	FALSE	High	YDDMATCMK	1xCarbamidomethyl [C7]; 2xOxidation [M4; M8]	0.000212985	0.000363423	1	1	1	P68254	0	1166.42	High	0.0003415	0.0001465	0.75
	FALSE	High	YLAEVACGDDR	1xCarbamidomethyl [C7]	2.91057e-07	0.000363423	1	1	3	P68254	0	1268.56	High	0.0003415	1.695e-07	1.08
	FALSE	High	YLAEVACGDDRK	1xCarbamidomethyl [C7]	2.69406e-06	0.000363423	1	1	2	P68254	1	1396.65	High	0.0003415	1.659e-06	2.61
	FALSE	High	YLIANATNPESK		0.000368716	0.000363423	1	1	1	P68254	0	1320.68	High	0.0003415	0.0002567	1.26
FALSE	High	Master Protein	Q80T14	Extracellular matrix organizing protein FRAS1 OS=Mus musculus OX=10090 GN=Fras1 PE=1 SV=2	0	47.548	4	13	14	13	4010	442.1	5.82	4.51	13	1
	Checked	Confidence	Sequence	Modifications	Qvality PEP	Qvality q-value	# Protein Groups	# Proteins	# PSMs	Master Protein Accessions	# Missed Cleavages	Theo. MH+ [Da]	Confidence (by Search Engine): Sequest HT	Percolator q-Value (by Search Engine): Sequest HT	Percolator PEP (by Search Engine): Sequest HT	XCorr (by Search Engine): Sequest HT
	FALSE	High	ADNLEQISVR		0.00174706	0.00110612	1	1	1	Q80T14	0	1144.6	High	0.0008878	0.001271	1.53
	FALSE	High	ALACTAHAPER	1xCarbamidomethyl [C4]	8.06007e-07	0.000363423	1	1	2	Q80T14	0	1196.58	High	0.0003415	4.803e-07	1.55
	FALSE	High	APLLEVSPGGR		0.00167308	0.00110612	1	1	1	Q80T14	0	1095.62	High	0.0008878	0.001216	0.79
	FALSE	High	DGSAQSGVDYYPK		4.00201e-06	0.000363423	1	1	1	Q80T14	0	1386.62	High	0.0003415	2.491e-06	2.23
	FALSE	High	GLQLSAGSVAR		0.0159816	0.00227442	1	1	1	Q80T14	0	1058.6	High	0.001743	0.01236	0.53
	FALSE	High	GLVLDENSVEK		0.003105	0.00136517	1	1	1	Q80T14	0	1202.63	High	0.001076	0.002287	0.76
	FALSE	High	HLGAPTQSDSFR		6.34378e-05	0.000363423	1	1	1	Q80T14	0	1315.64	High	0.0003415	4.243e-05	1.34
	FALSE	High	QGTCVACDQSCK	3xCarbamidomethyl [C4; C7; C11]	0.00377715	0.00145176	1	1	1	Q80T14	0	1413.56	High	0.001135	0.002797	0.37
	FALSE	High	SGDLSYESSVR		0.00182414	0.00110612	1	1	1	Q80T14	0	1199.55	High	0.0008878	0.001329	0.91
	FALSE	High	VEILSNEDR		0.0275904	0.00519923	1	1	1	Q80T14	0	1074.54	High	0.00409	0.02185	0.73
	FALSE	High	VGHVGTPLR		0.0395519	0.00669705	1	1	1	Q80T14	0	935.542	High	0.005366	0.03175	0.5
	FALSE	High	VSYSHDGSNSLK		5.11521e-08	0.000363423	1	1	1	Q80T14	0	1293.61	High	0.0003415	2.841e-08	1.48
	FALSE	High	YGCIENTGTGDR	1xCarbamidomethyl [C3]	2.6604e-05	0.000363423	1	1	1	Q80T14	0	1342.57	High	0.0003415	1.741e-05	2.27
FALSE	High	Master Protein	A2A513	Keratin, type I cytoskeletal 10 OS=Mus musculus OX=10090 GN=Krt10 PE=1 SV=1	0	47.042	14	9	48	6	561	57	5.07	39.75	9	1
	Checked	Confidence	Sequence	Modifications	Qvality PEP	Qvality q-value	# Protein Groups	# Proteins	# PSMs	Master Protein Accessions	# Missed Cleavages	Theo. MH+ [Da]	Confidence (by Search Engine): Sequest HT	Percolator q-Value (by Search Engine): Sequest HT	Percolator PEP (by Search Engine): Sequest HT	XCorr (by Search Engine): Sequest HT
	FALSE	High	ALEESNYELEGK		3.04408e-08	0.000363423	1	2	7	A2A513	0	1381.65	High	0.0003415	1.674e-08	2.42
	FALSE	High	LAADDFR		0.00191619	0.00110612	6	20	7	Q9Z2K1; Q6IFX2; P08730; A2A513; P19001; Q9QWL7	0	807.4	High	0.0008878	0.001393	0.77
	FALSE	High	LENEIQTYR		0.000130239	0.000363423	1	2	7	A2A513	0	1165.58	High	0.0003415	8.858e-05	2.12
	FALSE	High	QSLEASLAETEGR		7.4396e-11	0.000363423	1	2	5	A2A513	0	1390.68	High	0.0003415	3.518e-11	2.44
	FALSE	High	QSVEADINGLR		1.84922e-06	0.000363423	2	3	6	P08730; A2A513	0	1201.62	High	0.0003415	1.129e-06	2.16
	FALSE	High	SEITELR		0.0628906	0.00899625	1	2	1	A2A513	0	847.452	High	0.007191	0.0516	0.74
	FALSE	High	SEITELRR		0.000892672	0.000363423	1	2	3	A2A513	1	1003.55	High	0.0003415	0.0006356	1.81
	FALSE	High	VLDELTLSK		0.0275904	0.00519923	1	2	1	A2A513	0	1017.58	High	0.00409	0.02189	0.94
	FALSE	High	VTMQNLNDR		0.000567262	0.000363423	2	8	4	Q9Z2K1; A2A513	0	1090.53	High	0.0003415	0.0004	1.21
	FALSE	High	VTMQNLNDR	1xOxidation [M3]	6.46459e-07	0.000363423	2	8	7	Q9Z2K1; A2A513	0	1106.53	High	0.0003415	3.851e-07	1.51
FALSE	High	Master Protein	P63101	14-3-3 protein zeta/delta OS=Mus musculus OX=10090 GN=Ywhaz PE=1 SV=1	0	47.011	30	8	18	7	245	27.8	4.79	15.41	8	1
	Checked	Confidence	Sequence	Modifications	Qvality PEP	Qvality q-value	# Protein Groups	# Proteins	# PSMs	Master Protein Accessions	# Missed Cleavages	Theo. MH+ [Da]	Confidence (by Search Engine): Sequest HT	Percolator q-Value (by Search Engine): Sequest HT	Percolator PEP (by Search Engine): Sequest HT	XCorr (by Search Engine): Sequest HT
	FALSE	High	EMQPTHPIR		0.000194548	0.000363423	3	3	2	P68254; Q9CQV8; P63101	0	1108.56	High	0.0003415	0.0001337	1.76
	FALSE	High	EMQPTHPIR	1xOxidation [M2]	6.99166e-05	0.000363423	3	3	4	P68254; Q9CQV8; P63101	0	1124.55	High	0.0003415	4.67e-05	1.45
	FALSE	High	FLIPNASQPESK		0.000718824	0.000363423	1	2	1	P63101	0	1330.7	High	0.0003415	0.0005102	1.26
	FALSE	High	MDKNELVQK	1xAcetyl [N-Term]	2.55885e-05	0.000363423	1	5	1	P63101	1	1146.58	High	0.0003415	1.669e-05	2.23
	FALSE	High	SVTEQGAELSNEER		6.83787e-11	0.000363423	1	4	2	P63101	0	1548.71	High	0.0003415	3.219e-11	3.17
	FALSE	High	VVSSIEQK		0.0046313	0.00145176	1	3	2	P63101	0	889.499	High	0.001135	0.003443	1.02
	FALSE	High	YDDMAACMK	1xCarbamidomethyl [C7]; 1xOxidation [M]	0.00175788	0.00110612	1	4	2	P63101	0	1120.41	High	0.0008878	0.001272	1.67
	FALSE	High	YDDMAACMK	1xCarbamidomethyl [C7]; 2xOxidation [M4; M8]	0.0555118	0.00830376	1	4	1	P63101	0	1136.41	High	0.006685	0.0451	0.26
	FALSE	High	YLAEVAAGDDK		3.72753e-05	0.000363423	1	2	1	P63101	0	1151.56	High	0.0003415	2.456e-05	1.44
	FALSE	High	YLAEVAAGDDKK		2.28685e-09	0.000363423	1	2	2	P63101	1	1279.65	High	0.0003415	1.175e-09	2.14
FALSE	High	Master Protein	E9QNN1	RNA helicase OS=Mus musculus OX=10090 GN=Dhx9 PE=1 SV=1	0	46.343	8	11	22	11	1384	149.6	6.83	3.7	11	1
	Checked	Confidence	Sequence	Modifications	Qvality PEP	Qvality q-value	# Protein Groups	# Proteins	# PSMs	Master Protein Accessions	# Missed Cleavages	Theo. MH+ [Da]	Confidence (by Search Engine): Sequest HT	Percolator q-Value (by Search Engine): Sequest HT	Percolator PEP (by Search Engine): Sequest HT	XCorr (by Search Engine): Sequest HT
	FALSE	High	AAECNIVVTQPR	1xCarbamidomethyl [C4]	4.27025e-06	0.000363423	1	4	3	E9QNN1	0	1357.69	High	0.0003415	2.652e-06	1.53
	FALSE	High	LAHFEPSQR		2.6604e-05	0.000363423	1	5	4	E9QNN1	0	1084.55	High	0.0003415	1.739e-05	1.4
	FALSE	High	LGGIGQFLAK		0.00638478	0.00145176	1	3	1	E9QNN1	0	1003.59	High	0.001135	0.004796	0.67
	FALSE	High	ISAVAVAER		0.000969445	0.000363423	1	4	2	E9QNN1	0	915.526	High	0.0003415	0.0006944	1.35
	FALSE	High	LSMSQLNEK		0.000313818	0.000363423	1	4	1	E9QNN1	0	1049.53	High	0.0003415	0.0002181	1.06
	FALSE	High	LSMSQLNEK	1xOxidation [M3]	0.000674327	0.000363423	1	4	1	E9QNN1	0	1065.52	High	0.0003415	0.0004784	1.48
	FALSE	High	MSGEEAEIR		0.00171498	0.00110612	1	3	1	E9QNN1	0	1021.46	High	0.0008878	0.001247	1.19
	FALSE	High	MSGEEAEIR	1xOxidation [M1]	0.000419405	0.000363423	1	3	1	E9QNN1	0	1037.46	High	0.0003415	0.0002937	1.21
	FALSE	High	MTPAYEIR		0.0385069	0.00669705	1	5	1	E9QNN1	0	980.487	High	0.005366	0.03092	0.85
	FALSE	High	MTPAYEIR	1xOxidation [M1]	0.00599113	0.00145176	1	5	1	E9QNN1	0	996.482	High	0.001135	0.004491	0.99
	FALSE	High	SSVNCPFSSQDMK	1xCarbamidomethyl [C5]	0.00301166	0.00136517	1	3	1	E9QNN1	0	1486.63	High	0.001076	0.002208	0.85
	FALSE	High	SSVNCPFSSQDMK	1xCarbamidomethyl [C5]; 1xOxidation [M12]	8.01122e-05	0.000363423	1	3	2	E9QNN1	0	1502.62	High	0.0003415	5.389e-05	1.41
	FALSE	High	VFDPVPDGVTK		0.0355415	0.00669705	1	4	1	E9QNN1	0	1173.62	High	0.005309	0.0285	0.95
	FALSE	High	YGDGPRPPK		0.00899688	0.00187868	1	3	1	E9QNN1	0	986.505	High	0.001444	0.006833	0.9
	FALSE	High	YTQVGPDHNR		0.00326053	0.00136517	1	6	1	E9QNN1	0	1186.56	High	0.001076	0.002401	1.08
FALSE	High	Master Protein	P80314	T-complex protein 1 subunit beta OS=Mus musculus OX=10090 GN=Cct2 PE=1 SV=4	0	45.079	19	10	16	10	535	57.4	6.4	9.2	10	1
	Checked	Confidence	Sequence	Modifications	Qvality PEP	Qvality q-value	# Protein Groups	# Proteins	# PSMs	Master Protein Accessions	# Missed Cleavages	Theo. MH+ [Da]	Confidence (by Search Engine): Sequest HT	Percolator q-Value (by Search Engine): Sequest HT	Percolator PEP (by Search Engine): Sequest HT	XCorr (by Search Engine): Sequest HT
	FALSE	High	AAHSEGHITAGLDMK		2.18996e-05	0.000363423	1	2	1	P80314	0	1537.74	High	0.0003415	1.424e-05	0.84
	FALSE	High	EAVAMESFAK		0.000154118	0.000363423	1	1	2	P80314	0	1082.52	High	0.0003415	0.0001053	0.82
	FALSE	High	GATQQILDEAER		1.84715e-08	0.000363423	1	1	1	P80314	0	1330.66	High	0.0003415	1.005e-08	1.43
	FALSE	High	GSGNLEAIHVIK		2.05241e-05	0.000363423	1	2	3	P80314	0	1237.69	High	0.0003415	1.334e-05	1.79
	FALSE	High	HGINCFINR	1xCarbamidomethyl [C5]	0.000256894	0.000363423	1	1	1	P80314	0	1130.55	High	0.0003415	0.0001775	1.71
	FALSE	High	LAVEAVLR		0.00923625	0.00187868	1	2	1	P80314	0	870.541	High	0.001444	0.007017	1.06
	FALSE	High	ILIANTGMDTDK		4.99068e-05	0.000363423	1	1	1	P80314	0	1291.66	High	0.0003415	3.311e-05	1.27
	FALSE	High	ILIANTGMDTDK	1xOxidation [M8]	1.62497e-05	0.000363423	1	1	2	P80314	0	1307.65	High	0.0003415	1.05e-05	2.06
	FALSE	High	NIGVDNPAAK		0.00137954	0.000363423	1	5	1	P80314	0	998.527	High	0.0003415	0.0009922	1.42
	FALSE	High	VAEIEHAEK		0.00320129	0.00136517	1	1	2	P80314	0	1025.53	High	0.001076	0.002361	1.11
	FALSE	High	VAEIEHAEKEK		0.00548362	0.00145176	1	1	1	P80314	1	1282.66	High	0.001135	0.004088	0.96
FALSE	High	Master Protein	P08226	Apolipoprotein E OS=Mus musculus OX=10090 GN=Apoe PE=1 SV=2	0	44.836	22	9	14	9	311	35.8	5.68	5.35	9	1
	Checked	Confidence	Sequence	Modifications	Qvality PEP	Qvality q-value	# Protein Groups	# Proteins	# PSMs	Master Protein Accessions	# Missed Cleavages	Theo. MH+ [Da]	Confidence (by Search Engine): Sequest HT	Percolator q-Value (by Search Engine): Sequest HT	Percolator PEP (by Search Engine): Sequest HT	XCorr (by Search Engine): Sequest HT
	FALSE	High	DRLEEVR		0.0611618	0.00899625	1	1	1	P08226	1	916.485	High	0.007191	0.04986	1.22
	FALSE	High	GRLEEVGNQAR		1.11423e-07	0.000363423	1	1	1	P08226	1	1228.64	High	0.0003415	6.323e-08	1.66
	FALSE	High	LEEVGNQAR		0.00114264	0.000363423	1	1	1	P08226	0	1015.52	High	0.0003415	0.00082	1.33
	FALSE	High	LGADMEDLR		9.00251e-05	0.000363423	1	4	1	P08226	0	1019.48	High	0.0003415	6.065e-05	0.57
	FALSE	High	LGADMEDLR	1xOxidation [M5]	0.000251962	0.000363423	1	4	1	P08226	0	1035.48	High	0.0003415	0.0001737	1.2
	FALSE	High	LGPLVEQGR		0.00033044	0.000363423	1	3	2	P08226	0	968.552	High	0.0003415	0.00023	1.27
	FALSE	High	LQAEIFQAR		0.000751671	0.000363423	1	1	2	P08226	0	1075.59	High	0.0003415	0.0005327	2.02
	FALSE	High	MEEQTQQIR		5.71868e-05	0.000363423	1	1	1	P08226	0	1162.55	High	0.0003415	3.794e-05	1.67
	FALSE	High	SKMEEQTQQIR		0.000110768	0.000363423	1	1	1	P08226	1	1377.68	High	0.0003415	7.498e-05	1.28
	FALSE	High	SKMEEQTQQIR	1xOxidation [M3]	4.83146e-05	0.000363423	1	1	1	P08226	1	1393.67	High	0.0003415	3.21e-05	1.19
	FALSE	High	TANLGAGAAQPLR		7.55778e-06	0.000363423	1	3	2	P08226	0	1239.68	High	0.0003415	4.791e-06	1.28
FALSE	High	Master Protein	Q01853	Transitional endoplasmic reticulum ATPase OS=Mus musculus OX=10090 GN=Vcp PE=1 SV=4	0	44.693	16	15	24	15	806	89.3	5.26	0	15	1
	Checked	Confidence	Sequence	Modifications	Qvality PEP	Qvality q-value	# Protein Groups	# Proteins	# PSMs	Master Protein Accessions	# Missed Cleavages	Theo. MH+ [Da]	Confidence (by Search Engine): Sequest HT	Percolator q-Value (by Search Engine): Sequest HT	Percolator PEP (by Search Engine): Sequest HT	XCorr (by Search Engine): Sequest HT
	FALSE	High	AIGVKPPR		0.00322092	0.00136517	1	1	2	Q01853	0	837.53	High	0.001076	0.002376	0.91
	FALSE	High	DHFEEAMR		0.00109328	0.000363423	1	1	1	Q01853	0	1034.44	High	0.0003415	0.0007841	1.07
	FALSE	High	DHFEEAMR	1xOxidation [M7]	0.00401688	0.00145176	1	1	2	Q01853	0	1050.43	High	0.001135	0.002968	1.03
	FALSE	High	EMVELPLR	1xOxidation [M2]	0.0279613	0.00519923	1	1	1	Q01853	0	1002.53	High	0.00409	0.02213	0.7
	FALSE	High	ESIESEIR		0.00235972	0.00110612	1	1	2	Q01853	0	962.479	High	0.0008878	0.001726	1.43
	FALSE	High	EVDIGIPDATGR		0.00312402	0.00136517	1	1	2	Q01853	0	1242.63	High	0.001076	0.002298	0.97
	FALSE	High	GDDLSTAILK		0.00297513	0.00136517	1	1	3	Q01853	0	1032.56	High	0.001076	0.002183	1.48
	FALSE	High	GGNIGDGGGAADR		1.98691e-05	0.000363423	1	1	3	Q01853	0	1116.5	High	0.0003415	1.285e-05	1.48
	FALSE	High	GVLFYGPPGCGK	1xCarbamidomethyl [C10]	0.0134991	0.00209042	1	1	1	Q01853	0	1251.62	High	0.001603	0.01039	0.67
	FALSE	High	KGDIFLVR		9.60522e-05	0.000363423	1	1	1	Q01853	1	947.567	High	0.0003415	6.456e-05	1.48
	FALSE	High	LAGESESNLR		0.00159214	0.00110612	1	1	1	Q01853	0	1075.54	High	0.0006729	0.001149	1.24
	FALSE	High	LAGESESNLRK		0.00893808	0.00187868	1	1	1	Q01853	1	1203.63	High	0.001444	0.006775	0.7
	FALSE	High	LEILQIHTK		0.0068505	0.00145176	1	1	1	Q01853	0	1094.66	High	0.001135	0.005171	1.07
	FALSE	High	MDELQLFR	1xOxidation [M1]	0.00454578	0.00145176	1	1	1	Q01853	0	1067.52	High	0.001135	0.00338	1.6
	FALSE	High	RDHFEEAMR		0.0341483	0.0066044	1	1	1	Q01853	1	1190.54	High	0.005139	0.02729	0.75
	FALSE	High	WALSQSNPSALR		8.88658e-05	0.000363423	1	1	1	Q01853	0	1329.69	High	0.0003415	5.978e-05	1.34
FALSE	High	Master Protein	Q8CGC7	Bifunctional glutamate/proline--tRNA ligase OS=Mus musculus OX=10090 GN=Eprs1 PE=1 SV=4	0	44.262	10	14	16	13	1512	170	7.66	3.25	14	1
	Checked	Confidence	Sequence	Modifications	Qvality PEP	Qvality q-value	# Protein Groups	# Proteins	# PSMs	Master Protein Accessions	# Missed Cleavages	Theo. MH+ [Da]	Confidence (by Search Engine): Sequest HT	Percolator q-Value (by Search Engine): Sequest HT	Percolator PEP (by Search Engine): Sequest HT	XCorr (by Search Engine): Sequest HT
	FALSE	High	AYVDDTPAEQMK		0.0266836	0.00477913	1	1	1	Q8CGC7	0	1367.61	High	0.003783	0.02108	1.07
	FALSE	High	AYVDDTPAEQMK	1xOxidation [M11]	0.00112123	0.000363423	1	1	1	Q8CGC7	0	1383.61	High	0.0003415	0.0008028	1.61
	FALSE	High	DQDVEPGAPSMGAK		3.2529e-05	0.000363423	1	1	1	Q8CGC7	0	1401.63	High	0.0003415	2.139e-05	1.29
	FALSE	High	DQDVEPGAPSMGAK	1xOxidation [M11]	0.000237727	0.000363423	1	1	1	Q8CGC7	0	1417.63	High	0.0003415	0.000164	1.44
	FALSE	High	FDDTNPEK		0.0367472	0.00669705	2	5	1	D3Z158; Q8CGC7	0	965.421	High	0.005366	0.02933	0.89
	FALSE	High	FNHWELK		0.0195808	0.00299598	1	1	1	Q8CGC7	0	973.489	High	0.00228	0.01526	1.23
	FALSE	High	FVELPGAEMGK	1xOxidation [M9]	0.00122458	0.000363423	1	1	1	Q8CGC7	0	1193.59	High	0.0003415	0.0008797	0.73
	FALSE	High	GSQFGQSCCLR	2xCarbamidomethyl [C8; C9]	0.00427266	0.00145176	1	1	1	Q8CGC7	0	1299.56	High	0.001135	0.003163	1.23
	FALSE	High	KGDIIQLQR		0.00471855	0.00145176	1	1	1	Q8CGC7	1	1070.63	High	0.001135	0.003506	1
	FALSE	High	MCEIVFEDPK	1xCarbamidomethyl [C2]; 1xOxidation [M1]	0.000239268	0.000363423	1	1	1	Q8CGC7	0	1283.56	High	0.0003415	0.0001653	1.64
	FALSE	High	SCQFVAVR	1xCarbamidomethyl [C2]	0.0336964	0.00644451	1	1	1	Q8CGC7	0	966.483	High	0.005021	0.02687	1.41
	FALSE	High	SQGSGLSSGGAGEGQGPK		4.64709e-05	0.000363423	1	1	1	Q8CGC7	0	1560.72	High	0.0003415	3.077e-05	1.05
	FALSE	High	SSSNTVESTSLYNK		8.43757e-05	0.000363423	1	1	1	Q8CGC7	0	1516.71	High	0.0003415	5.665e-05	1.26
	FALSE	High	VAAQGEVVR		0.00595324	0.00145176	1	1	1	Q8CGC7	0	928.521	High	0.001135	0.004468	0.7
	FALSE	High	VACQGEVVR	1xCarbamidomethyl [C3]	0.0365027	0.00669705	1	1	1	Q8CGC7	0	1017.51	High	0.005366	0.02915	0.94
	FALSE	High	VAVQGDVVR		0.0265057	0.00477913	1	1	1	Q8CGC7	0	942.537	High	0.003783	0.02091	1.03
FALSE	High	Master Protein	P80315	T-complex protein 1 subunit delta OS=Mus musculus OX=10090 GN=Cct4 PE=1 SV=3	0	44.153	26	13	16	12	539	58	8.02	3.45	13	1
	Checked	Confidence	Sequence	Modifications	Qvality PEP	Qvality q-value	# Protein Groups	# Proteins	# PSMs	Master Protein Accessions	# Missed Cleavages	Theo. MH+ [Da]	Confidence (by Search Engine): Sequest HT	Percolator q-Value (by Search Engine): Sequest HT	Percolator PEP (by Search Engine): Sequest HT	XCorr (by Search Engine): Sequest HT
	FALSE	High	EDIEFICK	1xCarbamidomethyl [C7]	0.000653104	0.000363423	1	2	1	P80315	0	1053.49	High	0.0003415	0.0004634	1.2
	FALSE	High	ETLLNSATTSLNSK		5.12088e-06	0.000363423	1	2	2	P80315	0	1478.77	High	0.0003415	3.211e-06	1.13
	FALSE	High	GDVTITNDGATILK		9.92152e-05	0.000363423	1	2	2	P80315	0	1417.75	High	0.0003415	6.698e-05	1.47
	FALSE	High	GIHPTIISESFQK		0.000144456	0.000363423	1	2	1	P80315	0	1456.78	High	0.0003415	9.844e-05	1.22
	FALSE	High	IDDVVNTR		0.0116472	0.00187868	1	2	1	P80315	0	931.484	High	0.001444	0.008944	1.1
	FALSE	High	ITGCTSPGK	1xCarbamidomethyl [C4]	0.0068505	0.00145176	1	2	1	P80315	0	920.451	High	0.001135	0.005139	0.93
	FALSE	High	LVIEEAER		0.00573129	0.00145176	1	2	2	P80315	0	958.52	High	0.001135	0.004298	1.31
	FALSE	High	QMQVLHPAAR		5.15513e-05	0.000363423	1	2	1	P80315	0	1150.61	High	0.0003415	3.423e-05	1.81
	FALSE	High	SGAPTAGPGSR		0.0275904	0.00519923	1	5	1	P80315	0	957.475	High	0.00409	0.02182	0.8
	FALSE	High	SIHDALCVIR	1xCarbamidomethyl [C7]	0.0532692	0.00812799	2	3	2	P80315; P80316	0	1183.63	High	0.006559	0.04318	0.46
	FALSE	High	TGCNVLLIQK	1xCarbamidomethyl [C3]	0.000578278	0.000363423	1	2	1	P80315	0	1145.63	High	0.0003415	0.0004081	1.59
	FALSE	High	TLSGMESYCVR	1xCarbamidomethyl [C9]; 1xOxidation [M5]	0.00805148	0.00172066	1	2	1	P80315	0	1318.58	High	0.001333	0.00611	1.48
	FALSE	High	VIDPATATSVDLR		8.00345e-08	0.000363423	1	2	1	P80315	0	1357.73	High	0.0003415	4.508e-08	1.64
FALSE	High	Master Protein	Q8CHC4	Synaptojanin-1 OS=Mus musculus OX=10090 GN=Synj1 PE=1 SV=3	0	44.025	7	12	15	12	1574	172.5	6.89	5.64	12	1
	Checked	Confidence	Sequence	Modifications	Qvality PEP	Qvality q-value	# Protein Groups	# Proteins	# PSMs	Master Protein Accessions	# Missed Cleavages	Theo. MH+ [Da]	Confidence (by Search Engine): Sequest HT	Percolator q-Value (by Search Engine): Sequest HT	Percolator PEP (by Search Engine): Sequest HT	XCorr (by Search Engine): Sequest HT
	FALSE	High	GFEANAPAFDR		6.55279e-05	0.000363423	1	5	3	Q8CHC4	0	1194.55	High	0.0003415	4.388e-05	1.81
	FALSE	High	HLEEEMSLEK	1xOxidation [M6]	9.54602e-06	0.000363423	1	4	1	Q8CHC4	0	1260.58	High	0.0003415	6.051e-06	1.2
	FALSE	High	LAGIQEFQDK		0.000585739	0.000363423	1	6	1	Q8CHC4	0	1148.59	High	0.0003415	0.0004136	0.93
	FALSE	High	IDLPNEEVK		0.00264965	0.00136517	1	4	1	Q8CHC4	0	1056.56	High	0.001076	0.001945	1.11
	FALSE	High	IQESEVFR		0.0161994	0.00227442	1	5	1	Q8CHC4	0	1007.52	High	0.001743	0.01257	0.93
	FALSE	High	LWAVELQK		0.000640686	0.000363423	1	5	1	Q8CHC4	0	986.567	High	0.0003415	0.000454	0.57
	FALSE	High	IYAGTGALEGK		1.9235e-05	0.000363423	1	5	1	Q8CHC4	0	1079.57	High	0.0003415	1.244e-05	1.46
	FALSE	High	TIQNNFFDSSK		0.00132039	0.000363423	1	5	1	Q8CHC4	0	1300.62	High	0.0003415	0.0009491	1.4
	FALSE	High	TNCLDCLDR	2xCarbamidomethyl [C3; C6]	0.000236195	0.000363423	1	5	1	Q8CHC4	0	1166.49	High	0.0003415	0.0001627	1.05
	FALSE	High	TPAWTDR		0.0106811	0.00187868	1	10	1	Q8CHC4	0	846.41	High	0.001444	0.008152	0.32
	FALSE	High	VSEQTLQSASSK		2.47479e-07	0.000363423	1	4	2	Q8CHC4	0	1264.64	High	0.0003415	1.434e-07	2.12
	FALSE	High	VTFAPTYK		0.0046313	0.00145176	1	4	1	Q8CHC4	0	926.498	High	0.001135	0.003448	0.49
FALSE	High	Master Protein	P23116	Eukaryotic translation initiation factor 3 subunit A OS=Mus musculus OX=10090 GN=Eif3a PE=1 SV=5	0	43.829	9	16	19	16	1344	161.8	6.77	3.82	16	1
	Checked	Confidence	Sequence	Modifications	Qvality PEP	Qvality q-value	# Protein Groups	# Proteins	# PSMs	Master Protein Accessions	# Missed Cleavages	Theo. MH+ [Da]	Confidence (by Search Engine): Sequest HT	Percolator q-Value (by Search Engine): Sequest HT	Percolator PEP (by Search Engine): Sequest HT	XCorr (by Search Engine): Sequest HT
	FALSE	High	EGLYQYK		0.00179072	0.00110612	1	1	1	P23116	0	900.446	High	0.0008878	0.001296	1.51
	FALSE	High	ELEIEER		0.0173344	0.00227442	1	1	1	P23116	0	917.457	High	0.001743	0.01345	1.05
	FALSE	High	FCLQYTR	1xCarbamidomethyl [C2]	0.0339216	0.0066044	1	1	1	P23116	0	987.472	High	0.005139	0.02704	1.13
	FALSE	High	KGPEADSEWR		0.000176555	0.000363423	1	1	1	P23116	1	1174.55	High	0.0003415	0.0001211	1.25
	FALSE	High	LESLNIQR		0.00973578	0.00187868	1	1	1	P23116	0	972.547	High	0.001444	0.007407	1.21
	FALSE	High	LGDDPLSR		0.0628906	0.00899625	1	1	1	P23116	0	872.447	High	0.007191	0.0513	0.79
	FALSE	High	IGLINDMVR		0.0511265	0.00812799	1	1	1	P23116	0	1030.57	High	0.006559	0.04158	0.69
	FALSE	High	IGLINDMVR	1xOxidation [M7]	0.00142333	0.000363423	1	1	1	P23116	0	1046.57	High	0.0003415	0.001029	0.58
	FALSE	High	IHEPIMLK		0.0114927	0.00187868	1	1	1	P23116	0	980.56	High	0.001444	0.008789	1.04
	FALSE	High	ILQEHEQIK		0.000107934	0.000363423	1	1	1	P23116	0	1137.63	High	0.0003415	7.274e-05	2.15
	FALSE	High	ITTMQLER		0.00191619	0.00110612	1	1	1	P23116	0	991.524	High	0.0008878	0.001397	1
	FALSE	High	ITTMQLER	1xOxidation [M4]	0.00184675	0.00110612	1	1	1	P23116	0	1007.52	High	0.0008878	0.00134	1.67
	FALSE	High	MHLSQIQR	1xOxidation [M1]	0.000785985	0.000363423	1	1	1	P23116	0	1028.53	High	0.0003415	0.0005586	0.92
	FALSE	High	NICQQVNIK	1xCarbamidomethyl [C3]	0.000180016	0.000363423	1	2	1	P23116	0	1116.58	High	0.0003415	0.0001232	1.53
	FALSE	High	NLTQEEMQR		0.0167572	0.00227442	1	1	2	P23116	0	1148.54	High	0.001743	0.01299	1.18
	FALSE	High	QCLDLLR	1xCarbamidomethyl [C2]	0.0362599	0.00669705	1	1	1	P23116	0	917.487	High	0.005366	0.02907	0.63
	FALSE	High	RLGDDPLSR		0.0275904	0.00519923	1	1	1	P23116	1	1028.55	High	0.00409	0.02183	1.2
	FALSE	High	SLEDVVR		0.0296912	0.00586036	1	2	1	P23116	0	817.441	High	0.00442	0.02354	0.79
FALSE	High	Master Protein	E9Q557	Desmoplakin OS=Mus musculus OX=10090 GN=Dsp PE=1 SV=1	0	43.762	5	16	19	16	2883	332.7	6.8	1.61	16	1
	Checked	Confidence	Sequence	Modifications	Qvality PEP	Qvality q-value	# Protein Groups	# Proteins	# PSMs	Master Protein Accessions	# Missed Cleavages	Theo. MH+ [Da]	Confidence (by Search Engine): Sequest HT	Percolator q-Value (by Search Engine): Sequest HT	Percolator PEP (by Search Engine): Sequest HT	XCorr (by Search Engine): Sequest HT
	FALSE	High	DLKDEIVR		0.000921474	0.000363423	1	1	1	E9Q557	1	987.547	High	0.0003415	0.0006591	1.19
	FALSE	High	FGDSNTVMR	1xOxidation [M8]	0.000107237	0.000363423	1	2	3	E9Q557	0	1042.46	High	0.0003415	7.251e-05	1.5
	FALSE	High	FLDQNLQK		0.00499104	0.00145176	1	2	1	E9Q557	0	1005.54	High	0.001135	0.003716	1.18
	FALSE	High	LGIYEAMK	1xOxidation [M7]	0.005415	0.00145176	1	2	1	E9Q557	0	940.481	High	0.001135	0.004056	0.79
	FALSE	High	IKNDLNLK		0.00689463	0.00145176	1	2	1	E9Q557	1	957.573	High	0.001135	0.005185	1.47
	FALSE	High	LLQLQEQMR		0.00492905	0.00145176	1	2	1	E9Q557	0	1158.63	High	0.001135	0.00367	1.16
	FALSE	High	LLQLQEQMR	1xOxidation [M8]	0.0341483	0.0066044	1	2	1	E9Q557	0	1174.62	High	0.005139	0.02735	0.97
	FALSE	High	LNDSILQATEQR		0.0339216	0.0066044	1	1	1	E9Q557	0	1387.72	High	0.005021	0.02703	0.81
	FALSE	High	LTYEIEDEKR		4.1351e-05	0.000363423	1	2	1	E9Q557	1	1295.65	High	0.0003415	2.736e-05	1.33
	FALSE	High	QEAFSIR		0.0239702	0.00361298	1	2	1	E9Q557	0	850.442	High	0.002735	0.01887	1.22
	FALSE	High	QLQNIIQATSR		0.000126089	0.000363423	1	2	1	E9Q557	0	1271.71	High	0.0003415	8.554e-05	1.39
	FALSE	High	QMGQPCDAYQK	1xCarbamidomethyl [C6]; 1xOxidation [M2]	0.00117181	0.000363423	1	2	1	E9Q557	0	1341.56	High	0.0003415	0.000841	1.29
	FALSE	High	QVQNLVNK		0.000298028	0.000363423	1	2	1	E9Q557	0	942.537	High	0.0003415	0.0002061	1.13
	FALSE	High	SNKPIILR		0.0122875	0.00187868	1	2	1	E9Q557	0	940.594	High	0.001444	0.009451	1.06
	FALSE	High	SQLQISNNR		0.0181759	0.00275387	1	1	1	E9Q557	0	1059.55	High	0.0021	0.0142	1.61
	FALSE	High	VQEQELTR		0.04712	0.00812799	1	1	1	E9Q557	0	1002.52	High	0.006559	0.03801	0.66
	FALSE	High	VTQLTDR		0.0536359	0.00812799	1	2	1	E9Q557	0	832.452	High	0.006559	0.0437	1.29
FALSE	High	Master Protein	Q9D0K2	Succinyl-CoA:3-ketoacid coenzyme A transferase 1, mitochondrial OS=Mus musculus OX=10090 GN=Oxct1 PE=1 SV=1	0	43.633	14	7	16	7	520	56	8.53	13.8	7	1
	Checked	Confidence	Sequence	Modifications	Qvality PEP	Qvality q-value	# Protein Groups	# Proteins	# PSMs	Master Protein Accessions	# Missed Cleavages	Theo. MH+ [Da]	Confidence (by Search Engine): Sequest HT	Percolator q-Value (by Search Engine): Sequest HT	Percolator PEP (by Search Engine): Sequest HT	XCorr (by Search Engine): Sequest HT
	FALSE	High	CTLPLTGK	1xCarbamidomethyl [C1]	0.00186963	0.00110612	1	2	3	Q9D0K2	0	889.481	High	0.0008878	0.001361	0.99
	FALSE	High	DEADADLINAGK		4.92637e-05	0.000363423	1	2	2	Q9D0K2	0	1231.58	High	0.0003415	3.268e-05	1.71
	FALSE	High	DGSVAIASKPR		0.000570911	0.000363423	1	2	1	Q9D0K2	0	1100.61	High	0.0003415	0.0004033	1.87
	FALSE	High	FYTDPVEAVK		1.30334e-05	0.000363423	1	2	1	Q9D0K2	0	1168.59	High	0.0003415	8.344e-06	1.86
	FALSE	High	GMGGAMDLVSSSK		3.5841e-06	0.000363423	1	2	1	Q9D0K2	0	1239.57	High	0.0003415	2.231e-06	1.96
	FALSE	High	GMGGAMDLVSSSK	1xOxidation [M]	5.98363e-06	0.000363423	1	2	2	Q9D0K2	0	1255.57	High	0.0003415	3.766e-06	1.39
	FALSE	High	GMGGAMDLVSSSK	2xOxidation [M2; M6]	3.55695e-08	0.000363423	1	2	2	Q9D0K2	0	1271.56	High	0.0003415	1.967e-08	2.6
	FALSE	High	NFNLPMCK	1xCarbamidomethyl [C7]	0.00882172	0.00172066	1	2	1	Q9D0K2	0	1023.48	High	0.001333	0.006673	1.11
	FALSE	High	VVVTMEHSAK		0.00108639	0.000363423	1	2	2	Q9D0K2	0	1100.58	High	0.0003415	0.0007813	1.36
	FALSE	High	VVVTMEHSAK	1xOxidation [M5]	0.000261921	0.000363423	1	2	1	Q9D0K2	0	1116.57	High	0.0003415	0.0001805	1.39
FALSE	High	Master Protein	Q9CQV8	14-3-3 protein beta/alpha OS=Mus musculus OX=10090 GN=Ywhab PE=1 SV=3	0	43.139	26	6	18	3	246	28.1	4.83	16.57	6	1
	Checked	Confidence	Sequence	Modifications	Qvality PEP	Qvality q-value	# Protein Groups	# Proteins	# PSMs	Master Protein Accessions	# Missed Cleavages	Theo. MH+ [Da]	Confidence (by Search Engine): Sequest HT	Percolator q-Value (by Search Engine): Sequest HT	Percolator PEP (by Search Engine): Sequest HT	XCorr (by Search Engine): Sequest HT
	FALSE	High	AVTEQGHELSNEER		8.74962e-11	0.000363423	1	2	4	Q9CQV8	0	1598.74	High	0.0003415	4.14e-11	2.79
	FALSE	High	EMQPTHPIR		0.000194548	0.000363423	3	3	2	P68254; Q9CQV8; P63101	0	1108.56	High	0.0003415	0.0001337	1.76
	FALSE	High	EMQPTHPIR	1xOxidation [M2]	6.99166e-05	0.000363423	3	3	4	P68254; Q9CQV8; P63101	0	1124.55	High	0.0003415	4.67e-05	1.45
	FALSE	High	VISSIEQK		0.0180533	0.00275387	4	6	2	P68510; P68254; P61982; Q9CQV8	0	903.515	High	0.0021	0.01411	1.17
	FALSE	High	YDDMAAAMK	1xOxidation [M8]	0.00942027	0.00187868	2	3	1	P61982; Q9CQV8	0	1031.42	High	0.001444	0.007182	1.57
	FALSE	High	YDDMAAAMK	2xOxidation [M4; M8]	0.000354729	0.000363423	2	3	3	P61982; Q9CQV8	0	1047.41	High	0.0003415	0.0002474	1.88
	FALSE	High	YLILNATQAESK		0.00031585	0.000363423	1	2	1	Q9CQV8	0	1350.73	High	0.0003415	0.000219	1.1
	FALSE	High	YLSEVASGENK		3.12587e-07	0.000363423	1	2	2	Q9CQV8	0	1196.58	High	0.0003415	1.819e-07	2.05
FALSE	High	Master Protein	P17426	AP-2 complex subunit alpha-1 OS=Mus musculus OX=10090 GN=Ap2a1 PE=1 SV=1	0	43.024	13	13	17	11	977	107.6	7.03	8.84	13	1
	Checked	Confidence	Sequence	Modifications	Qvality PEP	Qvality q-value	# Protein Groups	# Proteins	# PSMs	Master Protein Accessions	# Missed Cleavages	Theo. MH+ [Da]	Confidence (by Search Engine): Sequest HT	Percolator q-Value (by Search Engine): Sequest HT	Percolator PEP (by Search Engine): Sequest HT	XCorr (by Search Engine): Sequest HT
	FALSE	High	AADLLYAMCDR	1xCarbamidomethyl [C9]; 1xOxidation [M8]	0.000164424	0.000363423	1	1	1	P17426	0	1314.58	High	0.0003415	0.0001121	1.8
	FALSE	High	ALQVGCLLR	1xCarbamidomethyl [C6]	0.0088797	0.00187868	1	2	1	P17426	0	1029.59	High	0.001333	0.006718	0.85
	FALSE	High	ANHPMDAEVTK	1xOxidation [M5]	0.0387654	0.00669705	1	2	1	P17426	0	1228.56	High	0.005366	0.03109	0.91
	FALSE	High	GPGAASALDDSR		0.00224719	0.00110612	1	1	2	P17426	0	1116.53	High	0.0008878	0.00164	1.62
	FALSE	High	KGPGAASALDDSR		0.048746	0.00812799	1	1	1	P17426	1	1244.62	High	0.006559	0.03937	1.17
	FALSE	High	LEPNAQAQMYR		0.00166275	0.00110612	1	1	1	P17426	0	1320.64	High	0.0008878	0.001205	0.42
	FALSE	High	ILVAGDSMDSVK		0.000563636	0.000363423	1	1	1	P17426	0	1234.63	High	0.0003415	0.0003964	1.19
	FALSE	High	ILVAGDSMDSVK	1xOxidation [M8]	0.00929716	0.00187868	1	1	1	P17426	0	1250.63	High	0.001444	0.007061	0.53
	FALSE	High	NADVELQQR		5.46493e-05	0.000363423	2	2	2	P17427; P17426	0	1072.54	High	0.0003415	3.634e-05	1.61
	FALSE	High	QLSLPLQEAQK		0.000105856	0.000363423	1	2	1	P17426	0	1254.71	High	0.0003415	7.142e-05	0.63
	FALSE	High	QIVSEMLR		0.00212681	0.00110612	1	1	2	P17426	0	975.529	High	0.0008878	0.001547	0.98
	FALSE	High	QSAALCLLR	1xCarbamidomethyl [C6]	0.000146339	0.000363423	2	3	1	P17427; P17426	0	1031.57	High	0.0003415	9.967e-05	1.66
	FALSE	High	TCISLAVSR	1xCarbamidomethyl [C2]	0.0104013	0.00187868	1	1	1	P17426	0	1006.53	High	0.001444	0.007954	1.35
	FALSE	High	YGGTAQSLTLK		9.18159e-06	0.000363423	1	2	1	P17426	0	1138.61	High	0.0003415	5.833e-06	2.14
FALSE	High	Master Protein	Q62261	Spectrin beta chain, non-erythrocytic 1 OS=Mus musculus OX=10090 GN=Sptbn1 PE=1 SV=2	0	42.548	6	14	14	11	2363	274.1	5.58	1.6	14	1
	Checked	Confidence	Sequence	Modifications	Qvality PEP	Qvality q-value	# Protein Groups	# Proteins	# PSMs	Master Protein Accessions	# Missed Cleavages	Theo. MH+ [Da]	Confidence (by Search Engine): Sequest HT	Percolator q-Value (by Search Engine): Sequest HT	Percolator PEP (by Search Engine): Sequest HT	XCorr (by Search Engine): Sequest HT
	FALSE	High	ALVADSHPESER		1.11542e-05	0.000363423	1	2	1	Q62261	0	1310.63	High	0.0003415	7.102e-06	0.84
	FALSE	High	DQNTVETLQR		0.00693906	0.00145176	1	2	1	Q62261	0	1203.6	High	0.001135	0.005219	1.15
	FALSE	High	ELEAENYHDIK		0.00960824	0.00187868	1	2	1	Q62261	0	1360.64	High	0.001444	0.007298	1.22
	FALSE	High	ETWLSENQR		0.0134991	0.00209042	2	3	1	Q62261; Q68FG2	0	1162.55	High	0.001603	0.01039	1.6
	FALSE	High	IHCLENVDK	1xCarbamidomethyl [C3]	0.00268216	0.00136517	2	8	1	Q62261; Q68FG2	0	1127.55	High	0.001076	0.001963	1.04
	FALSE	High	LLEVLSGER		0.0123702	0.00187868	1	2	1	Q62261	0	1015.58	High	0.001444	0.009509	0.91
	FALSE	High	INAVVETGR		0.000234674	0.000363423	1	2	1	Q62261	0	958.532	High	0.0003415	0.0001619	1.46
	FALSE	High	LVSDGNINSDR		0.000909846	0.000363423	1	2	1	Q62261	0	1189.58	High	0.0003415	0.0006504	1.23
	FALSE	High	SGHFEQAIK		0.0281486	0.00519923	1	2	1	Q62261	0	1016.52	High	0.00409	0.02237	1.1
	FALSE	High	SLLDACEGR	1xCarbamidomethyl [C6]	0.0259788	0.00431817	1	2	1	Q62261	0	1020.48	High	0.003259	0.02049	0.64
	FALSE	High	TQILAASYELHK		1.58081e-08	0.000363423	1	2	1	Q62261	0	1373.74	High	0.0003415	8.524e-09	1.46
	FALSE	High	VAVVNQIAR		0.00186963	0.00110612	1	2	1	Q62261	0	969.584	High	0.0008878	0.001359	0.85
	FALSE	High	VLLLSQDYGK		0.00399221	0.00145176	1	2	1	Q62261	0	1135.64	High	0.001135	0.002953	1.12
	FALSE	High	WVNSHLAR		0.00440697	0.00145176	2	11	1	Q62261; Q68FG2	0	982.522	High	0.001135	0.003266	0.95
FALSE	High	Master Protein	Q6PB44	Tyrosine-protein phosphatase non-receptor type 23 OS=Mus musculus OX=10090 GN=Ptpn23 PE=1 SV=2	0	42.243	8	13	14	13	1692	185.1	6.8	7.04	13	1
	Checked	Confidence	Sequence	Modifications	Qvality PEP	Qvality q-value	# Protein Groups	# Proteins	# PSMs	Master Protein Accessions	# Missed Cleavages	Theo. MH+ [Da]	Confidence (by Search Engine): Sequest HT	Percolator q-Value (by Search Engine): Sequest HT	Percolator PEP (by Search Engine): Sequest HT	XCorr (by Search Engine): Sequest HT
	FALSE	High	AALPTPALTPEDK		0.00293905	0.00136517	1	1	1	Q6PB44	0	1323.72	High	0.001076	0.002163	0.99
	FALSE	High	ASFTNSELHR		0.000636599	0.000363423	1	1	1	Q6PB44	0	1161.56	High	0.0003415	0.0004511	1.21
	FALSE	High	CAALSVRPDTVK	1xCarbamidomethyl [C1]	0.00112123	0.000363423	1	1	1	Q6PB44	0	1316.7	High	0.0003415	0.0008029	1
	FALSE	High	DFEGCSVLR	1xCarbamidomethyl [C5]	0.0027991	0.00136517	1	1	1	Q6PB44	0	1082.49	High	0.001076	0.002055	0.75
	FALSE	High	EAGDFHFQSAVK		0.00273166	0.00136517	1	1	1	Q6PB44	0	1335.63	High	0.001076	0.002008	1.24
	FALSE	High	ELQEAQEHDAR		1.62497e-05	0.000363423	1	1	1	Q6PB44	0	1325.61	High	0.0003415	1.047e-05	1.83
	FALSE	High	FAMDVIGGK	1xOxidation [M3]	0.00534732	0.00145176	1	1	1	Q6PB44	0	953.476	High	0.001135	0.003982	0.72
	FALSE	High	FCHEALVR	1xCarbamidomethyl [C2]	0.00288575	0.00136517	1	2	1	Q6PB44	0	1031.51	High	0.001076	0.002121	0.6
	FALSE	High	GQPDTVQDALR		0.00591561	0.00145176	1	1	1	Q6PB44	0	1199.6	High	0.001135	0.004435	1.14
	FALSE	High	HQDVMPYDSNR	1xOxidation [M5]	2.64214e-06	0.000363423	1	1	1	Q6PB44	0	1377.59	High	0.0003415	1.629e-06	1.88
	FALSE	High	HVEQVLQR		0.0107523	0.00187868	1	2	1	Q6PB44	0	1008.56	High	0.001444	0.008197	1.21
	FALSE	High	LIEQDPYEHPER		0.000636599	0.000363423	1	1	2	Q6PB44	0	1525.73	High	0.0003415	0.0004504	1.67
	FALSE	High	VSLEQQLR		0.00495994	0.00145176	1	1	1	Q6PB44	0	972.547	High	0.001135	0.003689	1.66
FALSE	High	Master Protein	H3BIY9	AP complex subunit beta OS=Mus musculus OX=10090 GN=Ap2b1 PE=1 SV=1	0	42.053	13	12	19	5	942	104.8	5.41	3.48	12	1
	Checked	Confidence	Sequence	Modifications	Qvality PEP	Qvality q-value	# Protein Groups	# Proteins	# PSMs	Master Protein Accessions	# Missed Cleavages	Theo. MH+ [Da]	Confidence (by Search Engine): Sequest HT	Percolator q-Value (by Search Engine): Sequest HT	Percolator PEP (by Search Engine): Sequest HT	XCorr (by Search Engine): Sequest HT
	FALSE	High	CLKDEDPYVR	1xCarbamidomethyl [C1]	0.00725893	0.00145176	2	6	1	Q5SVG5; H3BIY9	1	1294.61	High	0.001135	0.005466	1.27
	FALSE	High	DCEDPNPLIR	1xCarbamidomethyl [C2]	5.12181e-05	0.000363423	2	6	3	Q5SVG5; H3BIY9	0	1228.56	High	0.0003415	3.407e-05	1.79
	FALSE	High	EAQSICER	1xCarbamidomethyl [C6]	0.0315256	0.00644451	2	6	1	Q5SVG5; H3BIY9	0	992.447	High	0.005021	0.02504	0.64
	FALSE	High	ECHLNADTVSSK	1xCarbamidomethyl [C2]	5.94172e-07	0.000363423	1	3	1	H3BIY9	0	1360.62	High	0.0003415	3.52e-07	1.55
	FALSE	High	GLEISGTFTHR		0.000832359	0.000363423	1	3	2	H3BIY9	0	1217.63	High	0.0003415	0.0005917	1.42
	FALSE	High	KGEIFELK		0.000357023	0.000363423	2	8	2	Q5SVG5; H3BIY9	1	963.551	High	0.0003415	0.0002485	1.56
	FALSE	High	LLSTDPVTAK		0.000811427	0.000363423	1	3	3	H3BIY9	0	1044.59	High	0.0003415	0.0005782	1.01
	FALSE	High	LQNNNVYTIAK		0.00368548	0.00145176	1	3	1	H3BIY9	0	1277.68	High	0.001135	0.002726	1.35
	FALSE	High	LSHANSAVVLSAVK		1.40737e-07	0.000363423	2	6	2	Q5SVG5; H3BIY9	0	1395.8	High	0.0003415	8.02e-08	1.68
	FALSE	High	NINLIVQK		0.0224109	0.00361298	2	6	1	Q5SVG5; H3BIY9	0	941.578	High	0.002735	0.01764	0.78
	FALSE	High	VIAAMTVGK		0.00216623	0.00110612	1	4	1	H3BIY9	0	889.518	High	0.0008878	0.001581	1.06
	FALSE	High	YNDPIYVK		0.00144121	0.000363423	2	6	1	Q5SVG5; H3BIY9	0	1011.51	High	0.0003415	0.001041	1.39
FALSE	High	Master Protein	Q6IFX2	Keratin, type I cytoskeletal 42 OS=Mus musculus OX=10090 GN=Krt42 PE=1 SV=1	0	41.571	22	11	29	6	452	50.1	5.16	7.13	11	1
	Checked	Confidence	Sequence	Modifications	Qvality PEP	Qvality q-value	# Protein Groups	# Proteins	# PSMs	Master Protein Accessions	# Missed Cleavages	Theo. MH+ [Da]	Confidence (by Search Engine): Sequest HT	Percolator q-Value (by Search Engine): Sequest HT	Percolator PEP (by Search Engine): Sequest HT	XCorr (by Search Engine): Sequest HT
	FALSE	High	ALEEANADLEVK		4.73475e-07	0.000363423	1	1	3	Q6IFX2	0	1301.66	High	0.0003415	2.798e-07	1.26
	FALSE	High	EELAYLR		0.0425829	0.00792806	1	1	1	Q6IFX2	0	893.473	High	0.006275	0.03423	0.74
	FALSE	High	EVATNTEALQSSR		0.0387654	0.00669705	1	1	1	Q6IFX2	0	1405.69	High	0.005366	0.03114	1.26
	FALSE	High	LAADDFR		0.00191619	0.00110612	6	20	7	Q9Z2K1; Q6IFX2; P08730; A2A513; P19001; Q9QWL7	0	807.4	High	0.0008878	0.001393	0.77
	FALSE	High	LEQEIATYR		5.86893e-05	0.000363423	5	10	3	Q9Z2K1; Q6IFX2; P08730; P19001; Q9QWL7	0	1122.58	High	0.0003415	3.896e-05	1.45
	FALSE	High	ILNEMRDQYEK	1xOxidation [M5]	0.0088797	0.00187868	1	2	1	Q6IFX2	1	1454.69	High	0.001444	0.006749	1.28
	FALSE	High	MSVEADINGLR	1xOxidation [M1]	1.75652e-05	0.000363423	2	3	1	Q6IFX2; Q9QWL7	0	1220.59	High	0.0003415	1.131e-05	2
	FALSE	High	NHEEEMNALR		0.000556452	0.000363423	2	2	1	Q6IFX2; Q9QWL7	0	1242.55	High	0.0003415	0.0003915	1.08
	FALSE	High	NHEEEMNALR	1xOxidation [M6]	0.00646684	0.00145176	2	2	1	Q6IFX2; Q9QWL7	0	1258.55	High	0.001135	0.00487	1.01
	FALSE	High	TKYETELNLR		2.83868e-05	0.000363423	1	1	1	Q6IFX2	1	1266.67	High	0.0003415	1.858e-05	1.72
	FALSE	High	VLDELTLAR		2.73033e-05	0.000363423	3	6	5	Q6IFX2; P19001; Q9QWL7	0	1029.59	High	0.0003415	1.779e-05	1.44
	FALSE	High	YETELNLR		0.0046313	0.00145176	1	1	4	Q6IFX2	0	1037.53	High	0.001135	0.003449	0.94
FALSE	High	Master Protein	P62960	Y-box-binding protein 1 OS=Mus musculus OX=10090 GN=Ybx1 PE=1 SV=3	0	41.466	25	5	10	5	322	35.7	9.88	19.74	5	1
	Checked	Confidence	Sequence	Modifications	Qvality PEP	Qvality q-value	# Protein Groups	# Proteins	# PSMs	Master Protein Accessions	# Missed Cleavages	Theo. MH+ [Da]	Confidence (by Search Engine): Sequest HT	Percolator q-Value (by Search Engine): Sequest HT	Percolator PEP (by Search Engine): Sequest HT	XCorr (by Search Engine): Sequest HT
	FALSE	High	AADPPAENSSAPEAEQGGAE		6.25473e-08	0.000363423	1	2	1	P62960	0	1897.8	High	0.0003415	3.512e-08	1.75
	FALSE	High	EDVFVHQTAIK		0.000194548	0.000363423	1	5	1	P62960	0	1286.67	High	0.0003415	0.0001336	2.05
	FALSE	High	GAEAANVTGPGGVPVQGSK		7.09826e-17	0.000363423	1	2	4	P62960	0	1695.87	High	0.00034153	2.36306e-17	2.33
	FALSE	High	NEGSESAPEGQAQQR		1.90697e-09	0.000363423	1	2	3	P62960	0	1587.7	High	0.0003415	9.782e-10	2.73
	FALSE	High	NYQQNYQNSESGEK		4.7692e-05	0.000363423	1	2	1	P62960	0	1688.71	High	0.0003415	3.151e-05	1.11
FALSE	High	Master Protein	P68369	Tubulin alpha-1A chain OS=Mus musculus OX=10090 GN=Tuba1a PE=1 SV=1	0	41.455	17	9	20	3	451	50.1	5.06	9.86	9	1
	Checked	Confidence	Sequence	Modifications	Qvality PEP	Qvality q-value	# Protein Groups	# Proteins	# PSMs	Master Protein Accessions	# Missed Cleavages	Theo. MH+ [Da]	Confidence (by Search Engine): Sequest HT	Percolator q-Value (by Search Engine): Sequest HT	Percolator PEP (by Search Engine): Sequest HT	XCorr (by Search Engine): Sequest HT
	FALSE	High	DVNAAIATIK		6.99166e-05	0.000363423	2	4	3	P05214; P68369	0	1015.58	High	0.0003415	4.683e-05	2.06
	FALSE	High	EDAANNYAR		5.90711e-05	0.000363423	2	10	3	P05214; P68369	0	1023.45	High	0.0003415	3.925e-05	1.81
	FALSE	High	EDMAALEK		0.00062449	0.000363423	1	5	2	P68369	0	906.424	High	0.0003415	0.0004405	0.95
	FALSE	High	EDMAALEK	1xOxidation [M3]	0.00268216	0.00136517	1	5	2	P68369	0	922.419	High	0.001076	0.001961	0.9
	FALSE	High	EIIDLVLDR		0.000470889	0.000363423	1	4	2	P68369	0	1085.62	High	0.0003415	0.0003314	0.89
	FALSE	High	FDLMYAK		0.00364052	0.00145176	2	8	1	P05214; P68369	0	887.433	High	0.001135	0.002684	0.8
	FALSE	High	LDHKFDLMYAK	1xOxidation [M8]	5.94494e-06	0.000363423	2	8	1	P05214; P68369	1	1396.69	High	0.0003415	3.728e-06	1.22
	FALSE	High	LSVDYGKK		0.00659207	0.00145176	2	7	1	P05214; P68369	1	909.504	High	0.001135	0.004967	1.42
	FALSE	High	QLFHPEQLITGK		0.00185816	0.00110612	2	12	2	P05214; P68369	0	1410.77	High	0.0008878	0.001351	1.27
	FALSE	High	YMACCLLYR	2xCarbamidomethyl [C4; C5]	7.36418e-06	0.000363423	1	6	2	P68369	0	1249.55	High	0.0003415	4.664e-06	1.43
	FALSE	High	YMACCLLYR	2xCarbamidomethyl [C4; C5]; 1xOxidation [M2]	3.2529e-05	0.000363423	1	6	1	P68369	0	1265.55	High	0.0003415	2.129e-05	1.3
FALSE	High	Master Protein	Q06890	Clusterin OS=Mus musculus OX=10090 GN=Clu PE=1 SV=1	0	41.266	17	8	21	8	448	51.6	5.67	12.04	8	1
	Checked	Confidence	Sequence	Modifications	Qvality PEP	Qvality q-value	# Protein Groups	# Proteins	# PSMs	Master Protein Accessions	# Missed Cleavages	Theo. MH+ [Da]	Confidence (by Search Engine): Sequest HT	Percolator q-Value (by Search Engine): Sequest HT	Percolator PEP (by Search Engine): Sequest HT	XCorr (by Search Engine): Sequest HT
	FALSE	High	ELLQSFQSK		0.00191619	0.00110612	1	1	2	Q06890	0	1079.57	High	0.0008878	0.001393	1.17
	FALSE	High	EIQNAVQGVK		0.00205005	0.00110612	1	6	2	Q06890	0	1085.59	High	0.0008878	0.001489	1.91
	FALSE	High	FMDTVAEK		0.00382387	0.00145176	1	1	2	Q06890	0	940.444	High	0.001135	0.00283	0.87
	FALSE	High	FMDTVAEK	1xOxidation [M2]	0.00027227	0.000363423	1	1	2	Q06890	0	956.439	High	0.0003415	0.0001884	0.94
	FALSE	High	IDSLLESDR		0.000185935	0.000363423	1	5	2	Q06890	0	1047.53	High	0.0003415	0.0001276	1.86
	FALSE	High	QQSQVLDAMQDSFAR	1xOxidation [M9]	1.81358e-06	0.000363423	1	5	1	Q06890	0	1739.8	High	0.0003415	1.105e-06	1.78
	FALSE	High	SLLNSLEEAK		0.00401688	0.00145176	1	6	2	Q06890	0	1103.59	High	0.001135	0.002974	1.43
	FALSE	High	SLLNSLEEAKK		0.00595324	0.00145176	1	6	2	Q06890	1	1231.69	High	0.001135	0.004459	0.88
	FALSE	High	VSTVTTHSSDSEVPSR		8.5351e-09	0.000363423	1	1	6	Q06890	0	1688.81	High	0.0003415	4.533e-09	2.65
FALSE	High	Master Protein	P63005	Platelet-activating factor acetylhydrolase IB subunit beta OS=Mus musculus OX=10090 GN=Pafah1b1 PE=1 SV=2	0	41.232	24	10	16	9	410	46.6	7.37	4.74	10	1
	Checked	Confidence	Sequence	Modifications	Qvality PEP	Qvality q-value	# Protein Groups	# Proteins	# PSMs	Master Protein Accessions	# Missed Cleavages	Theo. MH+ [Da]	Confidence (by Search Engine): Sequest HT	Percolator q-Value (by Search Engine): Sequest HT	Percolator PEP (by Search Engine): Sequest HT	XCorr (by Search Engine): Sequest HT
	FALSE	High	AIADYLR		0.0332506	0.00644451	2	3	2	P63005; Q9D1Q6	0	821.452	High	0.005021	0.02652	0.57
	FALSE	High	EAELDMNEELDK	1xOxidation [M6]	6.34378e-05	0.000363423	1	2	1	P63005	0	1451.62	High	0.0003415	4.232e-05	1.39
	FALSE	High	EAELDMNEELDKK		3.80077e-05	0.000363423	1	2	1	P63005	1	1563.72	High	0.0003415	2.506e-05	1.06
	FALSE	High	EAELDMNEELDKK	1xOxidation [M6]	0.000211612	0.000363423	1	2	1	P63005	1	1579.72	High	0.0003415	0.0001459	0.88
	FALSE	High	EEFTSGGPLGQK		0.000653104	0.000363423	1	2	1	P63005	0	1249.61	High	0.0003415	0.0004617	1.37
	FALSE	High	EWIPRPPEK		0.0420141	0.00792806	1	1	1	P63005	0	1151.62	High	0.006275	0.03381	0.81
	FALSE	High	GHTDSVQDISFDHSGK		0.000107237	0.000363423	1	1	3	P63005	0	1729.78	High	0.0003415	7.267e-05	2.97
	FALSE	High	GVLFHSGGK		0.0287177	0.00540682	1	1	1	P63005	0	901.489	High	0.00425	0.02285	0.79
	FALSE	High	LLASCSADMTIK	1xCarbamidomethyl [C5]	0.00622405	0.00145176	1	1	1	P63005	0	1309.65	High	0.001135	0.004673	0.75
	FALSE	High	LLASCSADMTIK	1xCarbamidomethyl [C5]; 1xOxidation [M9]	8.16852e-05	0.000363423	1	1	1	P63005	0	1325.64	High	0.0003415	5.484e-05	1.11
	FALSE	High	TAPYVVTGSVDQTVK		1.16665e-06	0.000363423	1	1	2	P63005	0	1564.82	High	0.0003415	7.036e-07	1.77
	FALSE	High	YALSGHR		0.0319483	0.00644451	1	1	2	P63005	0	803.416	High	0.005021	0.02538	0.83
FALSE	High	Master Protein	P61979	Heterogeneous nuclear ribonucleoprotein K OS=Mus musculus OX=10090 GN=Hnrnpk PE=1 SV=1	0	40.407	17	8	15	8	463	50.9	5.54	8.09	8	1
	Checked	Confidence	Sequence	Modifications	Qvality PEP	Qvality q-value	# Protein Groups	# Proteins	# PSMs	Master Protein Accessions	# Missed Cleavages	Theo. MH+ [Da]	Confidence (by Search Engine): Sequest HT	Percolator q-Value (by Search Engine): Sequest HT	Percolator PEP (by Search Engine): Sequest HT	XCorr (by Search Engine): Sequest HT
	FALSE	High	DYDDMSPR	1xOxidation [M5]	0.0109689	0.00187868	1	5	1	P61979	0	1014.38	High	0.001444	0.008382	0.5
	FALSE	High	GGDLMAYDR		0.00324066	0.00136517	1	4	1	P61979	0	997.441	High	0.001076	0.002388	0.66
	FALSE	High	GGDLMAYDR	1xOxidation [M5]	0.012124	0.00187868	1	4	1	P61979	0	1013.44	High	0.001444	0.009278	0.82
	FALSE	High	GSDFDCELR	1xCarbamidomethyl [C6]	0.000832359	0.000363423	1	10	3	P61979	0	1098.45	High	0.0003415	0.0005926	1.21
	FALSE	High	IDEPLEGSEDR		0.000427581	0.000363423	1	3	1	P61979	0	1259.58	High	0.0003415	0.0002992	1.61
	FALSE	High	LFQECCPHSTDR	2xCarbamidomethyl [C5; C6]	1.51232e-06	0.000363423	1	8	2	P61979	0	1549.65	High	0.0003415	9.181e-07	2.1
	FALSE	High	NLPLPPPPPPR		0.00505386	0.00145176	1	5	1	P61979	0	1194.7	High	0.001135	0.003772	0.84
	FALSE	High	NTDEMVELR		0.000162309	0.000363423	1	12	2	P61979	0	1106.51	High	0.0003415	0.0001107	1.34
	FALSE	High	NTDEMVELR	1xOxidation [M5]	0.00198813	0.00110612	1	12	1	P61979	0	1122.51	High	0.0008878	0.001446	1.07
	FALSE	High	VVLIGGKPDR		3.35896e-06	0.000363423	1	7	2	P61979	0	1053.64	High	0.0003415	2.087e-06	1.11
FALSE	High	Master Protein	Q3TTY5	Keratin, type II cytoskeletal 2 epidermal OS=Mus musculus OX=10090 GN=Krt2 PE=1 SV=1	0	40.3	7	9	33	5	707	70.9	8.06	29.31	9	1
	Checked	Confidence	Sequence	Modifications	Qvality PEP	Qvality q-value	# Protein Groups	# Proteins	# PSMs	Master Protein Accessions	# Missed Cleavages	Theo. MH+ [Da]	Confidence (by Search Engine): Sequest HT	Percolator q-Value (by Search Engine): Sequest HT	Percolator PEP (by Search Engine): Sequest HT	XCorr (by Search Engine): Sequest HT
	FALSE	High	DYQELMNTK		0.000853817	0.000363423	1	1	4	Q3TTY5	0	1141.52	High	0.0003415	0.0006089	1.68
	FALSE	High	DYQELMNTK	1xOxidation [M6]	0.000303854	0.000363423	1	1	5	Q3TTY5	0	1157.51	High	0.0003415	0.0002111	2.1
	FALSE	High	GFSSGSAVVSGGSR		4.34934e-08	0.000363423	1	1	7	Q3TTY5	0	1254.61	High	0.0003415	2.417e-08	2.09
	FALSE	High	KLLEGEECR	1xCarbamidomethyl [C8]	3.27291e-06	0.000363423	7	11	1	Q3TTY5; Q6NXH9; P50446; Q8BGZ7; P07744; Q3UV17; Q922U2	1	1133.56	High	0.0003415	2.029e-06	1.41
	FALSE	High	KYEDEINK		0.0137747	0.00209042	1	1	1	Q3TTY5	1	1038.51	High	0.001603	0.01061	1.21
	FALSE	High	KYEDEINKR		7.50891e-06	0.000363423	1	1	2	Q3TTY5	2	1194.61	High	0.0003415	4.745e-06	1.81
	FALSE	High	LLEGEECR	1xCarbamidomethyl [C7]	0.00161202	0.00110612	7	11	2	Q3TTY5; Q6NXH9; P50446; Q8BGZ7; P07744; Q3UV17; Q922U2	0	1005.47	High	0.0008878	0.001165	1.6
	FALSE	High	VDPEIQNVK		5.42878e-06	0.000363423	1	1	6	Q3TTY5	0	1041.56	High	0.0003415	3.404e-06	1.8
	FALSE	High	YEDEINK		0.0165318	0.00227442	7	11	1	Q3TTY5; P50446; P04104; Q8BGZ7; Q6IFZ6; A0A2R8VHP3; Q922U2	0	910.415	High	0.001743	0.01282	1.03
	FALSE	High	YEDEINKR		0.00419417	0.00145176	7	11	4	Q3TTY5; P50446; P04104; Q8BGZ7; Q6IFZ6; A0A2R8VHP3; Q922U2	1	1066.52	High	0.001135	0.003108	0.42
FALSE	High	Master Protein	P52480	Pyruvate kinase PKM OS=Mus musculus OX=10090 GN=Pkm PE=1 SV=4	0	40.171	18	10	16	9	531	57.8	7.47	7.59	10	1
	Checked	Confidence	Sequence	Modifications	Qvality PEP	Qvality q-value	# Protein Groups	# Proteins	# PSMs	Master Protein Accessions	# Missed Cleavages	Theo. MH+ [Da]	Confidence (by Search Engine): Sequest HT	Percolator q-Value (by Search Engine): Sequest HT	Percolator PEP (by Search Engine): Sequest HT	XCorr (by Search Engine): Sequest HT
	FALSE	High	CCSGAIIVLTK	2xCarbamidomethyl [C1; C2]	0.000126089	0.000363423	1	1	2	P52480	0	1221.63	High	0.0003415	8.553e-05	1.08
	FALSE	High	GDLGIEIPAEK		0.00226096	0.00110612	2	4	1	P52480; G3X925	0	1141.61	High	0.0008878	0.001655	1.51
	FALSE	High	GDYPLEAVR		0.00505386	0.00145176	1	1	2	P52480	0	1019.52	High	0.001135	0.003762	1.24
	FALSE	High	GIFPVLCK	1xCarbamidomethyl [C7]	0.0175708	0.00227442	1	1	1	P52480	0	933.523	High	0.001743	0.01366	0.69
	FALSE	High	GSGTAEVELK		0.00278208	0.00136517	1	6	1	P52480	0	990.51	High	0.001076	0.002037	1.24
	FALSE	High	GSGTAEVELKK		0.000112942	0.000363423	1	6	1	P52480	1	1118.61	High	0.0003415	7.626e-05	1.16
	FALSE	High	LDIDSAPITAR		7.26925e-06	0.000363423	1	8	2	P52480	0	1171.63	High	0.0003415	4.598e-06	1.81
	FALSE	High	ITLDNAYMEK		0.000245534	0.000363423	1	6	2	P52480	0	1197.58	High	0.0003415	0.0001697	0.79
	FALSE	High	ITLDNAYMEK	1xOxidation [M8]	0.000176555	0.000363423	1	6	1	P52480	0	1213.58	High	0.0003415	0.0001208	0.85
	FALSE	High	NTGIICTIGPASR	1xCarbamidomethyl [C6]	2.39713e-06	0.000363423	1	7	2	P52480	0	1359.7	High	0.0003415	1.469e-06	1.98
	FALSE	High	VNLAMDVGK	1xOxidation [M5]	0.000608696	0.000363423	1	1	1	P52480	0	962.498	High	0.0003415	0.0004313	1.32
FALSE	High	Master Protein	Q8CIE6	Coatomer subunit alpha OS=Mus musculus OX=10090 GN=Copa PE=1 SV=2	0	40.082	11	14	17	14	1224	138.3	7.65	0	14	1
	Checked	Confidence	Sequence	Modifications	Qvality PEP	Qvality q-value	# Protein Groups	# Proteins	# PSMs	Master Protein Accessions	# Missed Cleavages	Theo. MH+ [Da]	Confidence (by Search Engine): Sequest HT	Percolator q-Value (by Search Engine): Sequest HT	Percolator PEP (by Search Engine): Sequest HT	XCorr (by Search Engine): Sequest HT
	FALSE	High	AWEVDTCR	1xCarbamidomethyl [C7]	9.29899e-05	0.000363423	1	3	1	Q8CIE6	0	1036.45	High	0.0003415	6.271e-05	1.16
	FALSE	High	DADSQNPDAPEGK		0.00810402	0.00172066	1	2	1	Q8CIE6	0	1343.57	High	0.001333	0.006144	0.88
	FALSE	High	DVAVMQLR		0.0233344	0.00361298	1	3	1	Q8CIE6	0	931.503	High	0.002735	0.01834	0.47
	FALSE	High	DVAVMQLR	1xOxidation [M5]	0.00544919	0.00145176	1	3	1	Q8CIE6	0	947.498	High	0.001135	0.004072	1.08
	FALSE	High	FDEHDGPVR		0.003105	0.00136517	1	2	1	Q8CIE6	0	1071.49	High	0.001076	0.002286	0.89
	FALSE	High	HAIVICNR	1xCarbamidomethyl [C6]	0.00227482	0.00110612	1	1	1	Q8CIE6	0	982.525	High	0.0008878	0.001665	1.57
	FALSE	High	LNDLIQR		0.00359613	0.00136517	1	2	1	Q8CIE6	0	871.5	High	0.001076	0.002659	1.43
	FALSE	High	ISPLQFR		0.0201176	0.00320039	1	2	2	Q8CIE6	0	860.499	High	0.002433	0.01578	0.92
	FALSE	High	NLSPGAVESDVR		0.000230167	0.000363423	1	2	2	Q8CIE6	0	1243.63	High	0.0003415	0.0001589	1.11
	FALSE	High	QELILSNSEDK		0.00244772	0.00110612	1	3	1	Q8CIE6	0	1275.64	High	0.0008878	0.00179	0.84
	FALSE	High	QLDFNSSK		0.0298897	0.00586036	1	3	1	Q8CIE6	0	938.458	High	0.004584	0.0238	0.62
	FALSE	High	QQPLFVSGGDDYK		0.00113546	0.000363423	1	2	1	Q8CIE6	0	1453.7	High	0.0003415	0.0008153	0.94
	FALSE	High	SSGLTAVWVAR		0.00247777	0.00110612	1	2	1	Q8CIE6	0	1146.63	High	0.0008878	0.001813	1.28
	FALSE	High	TGVQTFR		0.0289099	0.00540682	1	3	1	Q8CIE6	0	808.431	High	0.00425	0.0229	0.92
	FALSE	High	YAVTTGDHGIIR		0.000115906	0.000363423	1	2	1	Q8CIE6	0	1302.68	High	0.0003415	7.859e-05	1.39
FALSE	High	Master Protein	P68510	14-3-3 protein eta OS=Mus musculus OX=10090 GN=Ywhah PE=1 SV=2	0	39.982	30	7	16	5	246	28.2	4.89	14.28	7	1
	Checked	Confidence	Sequence	Modifications	Qvality PEP	Qvality q-value	# Protein Groups	# Proteins	# PSMs	Master Protein Accessions	# Missed Cleavages	Theo. MH+ [Da]	Confidence (by Search Engine): Sequest HT	Percolator q-Value (by Search Engine): Sequest HT	Percolator PEP (by Search Engine): Sequest HT	XCorr (by Search Engine): Sequest HT
	FALSE	High	AVTELNEPLSNEDR		4.76288e-08	0.000363423	1	1	3	P68510	0	1586.77	High	0.0003415	2.648e-08	2.53
	FALSE	High	EHMQPTHPIR		0.000430342	0.000363423	2	2	3	P68510; P61982	0	1245.62	High	0.0003415	0.0003009	1.87
	FALSE	High	NCNDFQYESK	1xCarbamidomethyl [C2]	8.71723e-06	0.000363423	1	1	2	P68510	0	1304.52	High	0.0003415	5.522e-06	1.8
	FALSE	High	NSVVEASEAAYK		9.73363e-06	0.000363423	1	1	1	P68510	0	1267.62	High	0.0003415	6.189e-06	1.92
	FALSE	High	VISSIEQK		0.0180533	0.00275387	4	6	2	P68510; P68254; P61982; Q9CQV8	0	903.515	High	0.0021	0.01411	1.17
	FALSE	High	YDDMASAMK		0.00115714	0.000363423	1	1	1	P68510	0	1031.42	High	0.0003415	0.0008296	0.69
	FALSE	High	YDDMASAMK	1xOxidation [M8]	0.000152135	0.000363423	1	1	2	P68510	0	1047.41	High	0.0003415	0.000104	1.53
	FALSE	High	YDDMASAMK	2xOxidation [M4; M8]	0.0353054	0.0066044	1	1	1	P68510	0	1063.41	High	0.005139	0.02831	0.52
	FALSE	High	YLAEVASGEK		2.87575e-05	0.000363423	1	1	2	P68510	0	1066.54	High	0.0003415	1.881e-05	1.85
FALSE	High	Master Protein	S4R1C4	Calcium-transporting ATPase OS=Mus musculus OX=10090 GN=Atp2b2 PE=1 SV=1	0	38.799	10	12	16	10	1154	127.2	6.32	3.96	12	1
	Checked	Confidence	Sequence	Modifications	Qvality PEP	Qvality q-value	# Protein Groups	# Proteins	# PSMs	Master Protein Accessions	# Missed Cleavages	Theo. MH+ [Da]	Confidence (by Search Engine): Sequest HT	Percolator q-Value (by Search Engine): Sequest HT	Percolator PEP (by Search Engine): Sequest HT	XCorr (by Search Engine): Sequest HT
	FALSE	High	EIPDPSSINAK		0.0201176	0.00320039	1	4	1	S4R1C4	0	1170.6	High	0.002433	0.01577	0.88
	FALSE	High	ETYGDTEAICR	1xCarbamidomethyl [C10]	1.5229e-05	0.000363423	1	4	1	S4R1C4	0	1314.56	High	0.0003415	9.806e-06	1.5
	FALSE	High	GIIDSTHTEQR		0.00416835	0.00145176	1	4	1	S4R1C4	0	1256.62	High	0.001135	0.003096	1.47
	FALSE	High	IDESSLTGESDQVR		0.0239702	0.00361298	1	4	1	S4R1C4	0	1535.72	High	0.002735	0.01887	0.8
	FALSE	High	IKETYGDTEAICR	1xCarbamidomethyl [C12]	0.00250817	0.00110612	1	4	2	S4R1C4	1	1555.74	High	0.0008878	0.00184	1.34
	FALSE	High	MPDESFR		0.0382502	0.00669705	1	4	1	S4R1C4	0	881.382	High	0.005366	0.0306	0.93
	FALSE	High	MVTGDNINTAR	1xOxidation [M1]	3.49229e-06	0.000363423	3	9	2	Q0VF55; G5E829; S4R1C4	0	1207.57	High	0.0003415	2.172e-06	1.37
	FALSE	High	QDYEPVR		0.0440411	0.00792806	1	4	1	S4R1C4	0	906.432	High	0.006275	0.03558	0.94
	FALSE	High	QVVAVTGDGTNDGPALK		6.20728e-10	0.000363423	4	11	1	Q0VF55; E9Q828; G5E829; S4R1C4	0	1641.84	High	0.0003415	3.085e-10	2.32
	FALSE	High	SGASFQGALR		0.0052475	0.00145176	1	2	2	S4R1C4	0	993.511	High	0.001135	0.003907	1.02
	FALSE	High	TICVAYR	1xCarbamidomethyl [C3]	0.0222605	0.00361298	1	4	2	S4R1C4	0	882.45	High	0.002609	0.01745	0.91
	FALSE	High	VIEPMACDGLR	1xCarbamidomethyl [C7]; 1xOxidation [M5]	0.00261754	0.00136517	1	4	1	S4R1C4	0	1276.6	High	0.001076	0.00192	1.64
FALSE	High	Master Protein	P17182	Alpha-enolase OS=Mus musculus OX=10090 GN=Eno1 PE=1 SV=3	0	38.186	20	10	17	9	434	47.1	6.8	6.13	10	1
	Checked	Confidence	Sequence	Modifications	Qvality PEP	Qvality q-value	# Protein Groups	# Proteins	# PSMs	Master Protein Accessions	# Missed Cleavages	Theo. MH+ [Da]	Confidence (by Search Engine): Sequest HT	Percolator q-Value (by Search Engine): Sequest HT	Percolator PEP (by Search Engine): Sequest HT	XCorr (by Search Engine): Sequest HT
	FALSE	High	EALELLK		0.0104013	0.00187868	1	2	1	P17182	0	815.487	High	0.001444	0.007965	1.06
	FALSE	High	GNPTVEVDLYTAK		0.04712	0.00812799	2	11	1	P17182; A0A0N4SUX5	0	1406.72	High	0.006559	0.03807	0.57
	FALSE	High	GVSQAVEHINK		6.72493e-05	0.000363423	1	2	2	P17182	0	1181.63	High	0.0003415	4.507e-05	2.16
	FALSE	High	KVNVVEQEK		0.00114264	0.000363423	1	2	3	P17182	1	1072.6	High	0.0003415	0.0008202	0.96
	FALSE	High	IGAEVYHNLK		4.00317e-05	0.000363423	1	3	1	P17182	0	1143.62	High	0.0003415	2.631e-05	1.38
	FALSE	High	LMIEMDGTENK		0.0319483	0.00644451	1	4	1	P17182	0	1280.59	High	0.005021	0.02545	0.75
	FALSE	High	LMIEMDGTENK	1xOxidation [M]	9.67068e-06	0.000363423	1	4	2	P17182	0	1296.58	High	0.0003415	6.132e-06	1.2
	FALSE	High	LMIEMDGTENK	2xOxidation [M2; M5]	0.00948249	0.00187868	1	4	1	P17182	0	1312.58	High	0.001444	0.00723	0.88
	FALSE	High	SCNCLLLK	2xCarbamidomethyl [C2; C4]	0.00216623	0.00110612	1	2	2	P17182	0	1007.5	High	0.0008878	0.001578	1.62
	FALSE	High	SGKYDLDFK		8.01122e-05	0.000363423	1	2	1	P17182	1	1072.53	High	0.0003415	5.391e-05	1.41
	FALSE	High	TIAPALVSK		0.00911572	0.00187868	1	2	1	P17182	0	899.556	High	0.001444	0.006902	1.18
	FALSE	High	VNVVEQEK		5.02314e-05	0.000363423	1	4	1	P17182	0	944.505	High	0.0003415	3.334e-05	1.31
FALSE	High	Master Protein	Q8VDM4	26S proteasome non-ATPase regulatory subunit 2 OS=Mus musculus OX=10090 GN=Psmd2 PE=1 SV=1	0	37.73	11	10	13	10	908	100.1	5.17	6.2	10	1
	Checked	Confidence	Sequence	Modifications	Qvality PEP	Qvality q-value	# Protein Groups	# Proteins	# PSMs	Master Protein Accessions	# Missed Cleavages	Theo. MH+ [Da]	Confidence (by Search Engine): Sequest HT	Percolator q-Value (by Search Engine): Sequest HT	Percolator PEP (by Search Engine): Sequest HT	XCorr (by Search Engine): Sequest HT
	FALSE	High	DIDENAYAK		0.0122875	0.00187868	1	1	1	Q8VDM4	0	1038.47	High	0.001444	0.009453	0.49
	FALSE	High	DPNNLFMVR	1xOxidation [M7]	7.55724e-05	0.000363423	1	1	2	Q8VDM4	0	1121.54	High	0.0003415	5.069e-05	1.36
	FALSE	High	EIYENMAPGENK	1xOxidation [M6]	0.00224719	0.00110612	1	1	1	Q8VDM4	0	1410.62	High	0.0008878	0.001645	1.31
	FALSE	High	EWQELDDAEK		0.0024627	0.00110612	1	2	1	Q8VDM4	0	1262.55	High	0.0008878	0.001807	1.03
	FALSE	High	FGGSGSQVDSAR		1.56131e-07	0.000363423	1	1	2	Q8VDM4	0	1167.54	High	0.0003415	8.929e-08	2.09
	FALSE	High	LAQGLTHLGK		0.000963319	0.000363423	1	1	1	Q8VDM4	0	1037.61	High	0.0003415	0.0006893	1.27
	FALSE	High	LLTDDGNK		0.00278208	0.00136517	1	1	2	Q8VDM4	0	875.447	High	0.001076	0.002036	1.07
	FALSE	High	SETELKDTYAR		0.0012323	0.000363423	1	3	1	Q8VDM4	1	1312.64	High	0.0003415	0.0008842	1.07
	FALSE	High	TFGHLLR		0.0275904	0.00519923	1	1	1	Q8VDM4	0	843.484	High	0.00409	0.02181	1.04
	FALSE	High	VGQAVDVVGQAGKPK		1.01034e-08	0.000363423	1	1	1	Q8VDM4	0	1452.82	High	0.0003415	5.416e-09	2.42
FALSE	High	Master Protein	P17427	AP-2 complex subunit alpha-2 OS=Mus musculus OX=10090 GN=Ap2a2 PE=1 SV=2	0	37.596	11	12	16	10	938	104	6.93	7.25	12	1
	Checked	Confidence	Sequence	Modifications	Qvality PEP	Qvality q-value	# Protein Groups	# Proteins	# PSMs	Master Protein Accessions	# Missed Cleavages	Theo. MH+ [Da]	Confidence (by Search Engine): Sequest HT	Percolator q-Value (by Search Engine): Sequest HT	Percolator PEP (by Search Engine): Sequest HT	XCorr (by Search Engine): Sequest HT
	FALSE	High	ATIQDVLR		0.0369933	0.00669705	1	1	1	P17427	0	915.526	High	0.005366	0.02968	0.99
	FALSE	High	EMAEAFAGEIPK	1xOxidation [M2]	0.000464873	0.000363423	1	1	2	P17427	0	1308.61	High	0.0003415	0.0003265	1.12
	FALSE	High	FHLCSVPTR	1xCarbamidomethyl [C4]	0.0455526	0.00808685	1	1	1	P17427	0	1116.56	High	0.006402	0.03683	0.85
	FALSE	High	GPSTVTDLEETKR		0.00973578	0.00187868	1	1	1	P17427	1	1432.73	High	0.001444	0.007409	0.96
	FALSE	High	HPMDTEITK		0.0543777	0.00812799	1	1	1	P17427	0	1071.51	High	0.006559	0.04404	0.74
	FALSE	High	KGPSTVTDLEETKR		0.000718824	0.000363423	1	1	1	P17427	2	1560.82	High	0.0003415	0.0005104	2.09
	FALSE	High	ILVAGDTMDSVK		1.11542e-05	0.000363423	1	1	1	P17427	0	1248.65	High	0.0003415	7.097e-06	1.26
	FALSE	High	ILVAGDTMDSVK	1xOxidation [M8]	0.00357414	0.00136517	1	1	1	P17427	0	1264.65	High	0.001076	0.002636	0.93
	FALSE	High	LPITLNK		0.0075948	0.00145176	1	1	1	P17427	0	798.508	High	0.001135	0.005749	1.23
	FALSE	High	NADVELQQR		5.46493e-05	0.000363423	2	2	2	P17427; P17426	0	1072.54	High	0.0003415	3.634e-05	1.61
	FALSE	High	QSAALCLLR	1xCarbamidomethyl [C6]	0.000146339	0.000363423	2	3	1	P17427; P17426	0	1031.57	High	0.0003415	9.967e-05	1.66
	FALSE	High	TSVSLAVSR		0.00322092	0.00136517	1	1	1	P17427	0	919.521	High	0.001076	0.002368	1.2
	FALSE	High	TTQIGCLLR	1xCarbamidomethyl [C6]	0.000653104	0.000363423	1	1	2	P17427	0	1061.58	High	0.0003415	0.000462	1.88
FALSE	High	Master Protein	P18872	Guanine nucleotide-binding protein G(o) subunit alpha OS=Mus musculus OX=10090 GN=Gnao1 PE=1 SV=3	0	37.499	23	9	18	8	354	40.1	5.53	1.78	9	1
	Checked	Confidence	Sequence	Modifications	Qvality PEP	Qvality q-value	# Protein Groups	# Proteins	# PSMs	Master Protein Accessions	# Missed Cleavages	Theo. MH+ [Da]	Confidence (by Search Engine): Sequest HT	Percolator q-Value (by Search Engine): Sequest HT	Percolator PEP (by Search Engine): Sequest HT	XCorr (by Search Engine): Sequest HT
	FALSE	High	AMDTLGVEYGDK		0.000785985	0.000363423	1	3	2	P18872	0	1298.59	High	0.0003415	0.0005579	0.79
	FALSE	High	AMDTLGVEYGDK	1xOxidation [M2]	0.00170441	0.00110612	1	3	1	P18872	0	1314.59	High	0.0008878	0.001235	0.94
	FALSE	High	AMDTLGVEYGDKER		0.00176876	0.00110612	1	3	1	P18872	1	1583.74	High	0.0008878	0.001281	1.51
	FALSE	High	AMDTLGVEYGDKER	1xOxidation [M2]	1.54279e-05	0.000363423	1	3	2	P18872	1	1599.73	High	0.0003415	9.928e-06	1.78
	FALSE	High	EYQLNDSAK		0.0018018	0.00110612	1	3	1	P18872	0	1067.5	High	0.0008878	0.001304	1.34
	FALSE	High	LFDVGGQR		0.00320129	0.00136517	1	2	1	P18872	0	891.468	High	0.001076	0.002363	1.47
	FALSE	High	IIHEDGFSGEDVK		4.64603e-06	0.000363423	1	2	2	P18872	0	1445.69	High	0.0003415	2.895e-06	1.59
	FALSE	High	ILLLGAGESGK		3.56209e-05	0.000363423	3	21	8	P63094; Q9DC51; P18872	0	1057.63	High	0.0003415	2.335e-05	1.13
	FALSE	High	MVCDVVSR	1xCarbamidomethyl [C3]; 1xOxidation [M1]	0.00505386	0.00145176	1	3	2	P18872	0	981.449	High	0.001135	0.003765	0.84
	FALSE	High	NLKEDGISAAK		0.000640686	0.000363423	1	1	1	P18872	1	1145.62	High	0.0003415	0.000454	1.09
	FALSE	High	YYLDSLDR		0.0132293	0.00209042	1	2	1	P18872	0	1044.5	High	0.001603	0.01017	0.61
FALSE	High	Master Protein	Q9CZD3	Glycine--tRNA ligase OS=Mus musculus OX=10090 GN=Gars1 PE=1 SV=1	0	37.184	13	12	15	12	729	81.8	6.65	1.72	12	1
	Checked	Confidence	Sequence	Modifications	Qvality PEP	Qvality q-value	# Protein Groups	# Proteins	# PSMs	Master Protein Accessions	# Missed Cleavages	Theo. MH+ [Da]	Confidence (by Search Engine): Sequest HT	Percolator q-Value (by Search Engine): Sequest HT	Percolator PEP (by Search Engine): Sequest HT	XCorr (by Search Engine): Sequest HT
	FALSE	High	AEVSELPNVVR		0.00468927	0.00145176	1	1	1	Q9CZD3	0	1212.66	High	0.001135	0.003479	0.79
	FALSE	High	APQVDVDR		0.0387654	0.00669705	1	1	1	Q9CZD3	0	899.458	High	0.005366	0.0311	0.77
	FALSE	High	ELALQPK		0.0158738	0.00227442	1	1	1	Q9CZD3	0	798.472	High	0.001743	0.01229	0.74
	FALSE	High	LLEFNQGK		0.00999635	0.00187868	1	1	2	Q9CZD3	0	948.515	High	0.001444	0.007596	1.09
	FALSE	High	QQGDFVR		0.0350708	0.0066044	1	1	1	Q9CZD3	0	849.421	High	0.005139	0.02811	1.17
	FALSE	High	SCYDLSCHAR	2xCarbamidomethyl [C2; C7]	0.000408743	0.000363423	1	1	1	Q9CZD3	0	1268.51	High	0.0003415	0.0002859	0.78
	FALSE	High	TVNVVQFEPNK		0.000132794	0.000363423	1	1	2	Q9CZD3	0	1274.67	High	0.0003415	9.019e-05	1.56
	FALSE	High	VDDSSGSIGR		0.000341269	0.000363423	1	1	1	Q9CZD3	0	992.464	High	0.0003415	0.000237	1.72
	FALSE	High	VPLVAEKPLK		0.00169391	0.00110612	1	1	1	Q9CZD3	0	1093.7	High	0.0008878	0.001227	0.87
	FALSE	High	VPLVAEKPLKEPK		0.000129398	0.000363423	1	1	2	Q9CZD3	1	1447.89	High	0.0003415	8.779e-05	0.94
	FALSE	High	YPLFEGQETGK		0.000195811	0.000363423	1	1	1	Q9CZD3	0	1268.62	High	0.0003415	0.0001348	1.36
	FALSE	High	YPLFEGQETGKK		0.000542354	0.000363423	1	1	1	Q9CZD3	1	1396.71	High	0.0003415	0.0003812	0.99
FALSE	High	Master Protein	G5E829	Plasma membrane calcium-transporting ATPase 1 OS=Mus musculus OX=10090 GN=Atp2b1 PE=1 SV=1	0	37.154	7	7	9	4	1220	134.7	5.91	6.26	7	1
	Checked	Confidence	Sequence	Modifications	Qvality PEP	Qvality q-value	# Protein Groups	# Proteins	# PSMs	Master Protein Accessions	# Missed Cleavages	Theo. MH+ [Da]	Confidence (by Search Engine): Sequest HT	Percolator q-Value (by Search Engine): Sequest HT	Percolator PEP (by Search Engine): Sequest HT	XCorr (by Search Engine): Sequest HT
	FALSE	High	AQDGAAMEMQPLK	2xOxidation [M7; M9]	1.32895e-05	0.000363423	1	2	1	G5E829	0	1421.64	High	0.0003415	8.542e-06	1.37
	FALSE	High	GIIDSTVSEQR		8.06332e-05	0.000363423	1	1	2	G5E829	0	1204.62	High	0.0003415	5.411e-05	1.6
	FALSE	High	IDESSLTGESDHVK		6.59519e-06	0.000363423	2	5	1	E9Q828; G5E829	0	1516.71	High	0.0003415	4.168e-06	2.17
	FALSE	High	MVTGDNINTAR	1xOxidation [M1]	3.49229e-06	0.000363423	3	9	2	Q0VF55; G5E829; S4R1C4	0	1207.57	High	0.0003415	2.172e-06	1.37
	FALSE	High	QVVAVTGDGTNDGPALK		6.20728e-10	0.000363423	4	11	1	Q0VF55; E9Q828; G5E829; S4R1C4	0	1641.84	High	0.0003415	3.085e-10	2.32
	FALSE	High	SSLYEGLEKPESR		3.25175e-06	0.000363423	1	5	1	G5E829	0	1494.74	High	0.0003415	2.012e-06	1.77
	FALSE	High	TVIEPMASEGLR	1xOxidation [M6]	0.0339216	0.0066044	1	2	1	G5E829	0	1318.67	High	0.005021	0.02702	0.99
FALSE	High	Master Protein	P05064	Fructose-bisphosphate aldolase A OS=Mus musculus OX=10090 GN=Aldoa PE=1 SV=2	0	36.95	22	9	15	9	364	39.3	8.09	7.35	9	1
	Checked	Confidence	Sequence	Modifications	Qvality PEP	Qvality q-value	# Protein Groups	# Proteins	# PSMs	Master Protein Accessions	# Missed Cleavages	Theo. MH+ [Da]	Confidence (by Search Engine): Sequest HT	Percolator q-Value (by Search Engine): Sequest HT	Percolator PEP (by Search Engine): Sequest HT	XCorr (by Search Engine): Sequest HT
	FALSE	High	AAQEEYIKR		0.000737417	0.000363423	1	4	1	P05064	1	1107.58	High	0.0003415	0.0005233	0.94
	FALSE	High	ALANSLACQGK	1xCarbamidomethyl [C8]	0.00156275	0.000808271	1	4	1	P05064	0	1132.58	High	0.0006729	0.001132	1.78
	FALSE	High	ELSDIAHR		3.51618e-05	0.000363423	1	9	2	P05064	0	940.485	High	0.0003415	2.306e-05	1.68
	FALSE	High	GILAADESTGSIAK		8.10797e-08	0.000363423	1	8	3	P05064	0	1332.7	High	0.0003415	4.576e-08	1.26
	FALSE	High	KELSDIAHR		9.73051e-05	0.000363423	1	9	1	P05064	1	1068.58	High	0.0003415	6.577e-05	1.57
	FALSE	High	LQSIGTENTEENR		9.85562e-07	0.000363423	1	10	2	P05064	0	1490.71	High	0.0003415	5.921e-07	1.57
	FALSE	High	LQSIGTENTEENRR		0.00618456	0.00145176	1	10	1	P05064	1	1646.81	High	0.001135	0.004642	1.41
	FALSE	High	MPHPYPALTPEQK	1xMet-loss [N-Term]	0.0153459	0.00227442	1	4	2	P05064	0	1377.72	High	0.001743	0.0119	0.63
	FALSE	High	QLLLTADDR		0.000122864	0.000363423	1	10	2	P05064	0	1044.57	High	0.0003415	8.342e-05	1.74
FALSE	High	Master Protein	P61982	14-3-3 protein gamma OS=Mus musculus OX=10090 GN=Ywhag PE=1 SV=2	0	36.776	28	7	14	4	247	28.3	4.89	8.34	7	1
	Checked	Confidence	Sequence	Modifications	Qvality PEP	Qvality q-value	# Protein Groups	# Proteins	# PSMs	Master Protein Accessions	# Missed Cleavages	Theo. MH+ [Da]	Confidence (by Search Engine): Sequest HT	Percolator q-Value (by Search Engine): Sequest HT	Percolator PEP (by Search Engine): Sequest HT	XCorr (by Search Engine): Sequest HT
	FALSE	High	ATVVESSEK		0.00297513	0.00136517	1	1	2	P61982	0	949.484	High	0.001076	0.002183	0.53
	FALSE	High	AYSEAHEISK		8.76935e-07	0.000363423	1	1	2	P61982	0	1134.54	High	0.0003415	5.235e-07	2.08
	FALSE	High	EHMQPTHPIR		0.000430342	0.000363423	2	2	3	P68510; P61982	0	1245.62	High	0.0003415	0.0003009	1.87
	FALSE	High	NCSETQYESK	1xCarbamidomethyl [C2]	8.82918e-05	0.000363423	1	1	1	P61982	0	1245.51	High	0.0003415	5.945e-05	0.59
	FALSE	High	NVTELNEPLSNEER		1.09863e-09	0.000363423	1	1	1	P61982	0	1643.79	High	0.0003415	5.541e-10	2.4
	FALSE	High	VISSIEQK		0.0180533	0.00275387	4	6	2	P68510; P68254; P61982; Q9CQV8	0	903.515	High	0.0021	0.01411	1.17
	FALSE	High	YDDMAAAMK	1xOxidation [M8]	0.00942027	0.00187868	2	3	1	P61982; Q9CQV8	0	1031.42	High	0.001444	0.007182	1.57
	FALSE	High	YDDMAAAMK	2xOxidation [M4; M8]	0.000354729	0.000363423	2	3	3	P61982; Q9CQV8	0	1047.41	High	0.0003415	0.0002474	1.88
FALSE	High	Master Protein	P80318	T-complex protein 1 subunit gamma OS=Mus musculus OX=10090 GN=Cct3 PE=1 SV=1	0	36.24	20	12	20	12	545	60.6	6.7	8.75	12	1
	Checked	Confidence	Sequence	Modifications	Qvality PEP	Qvality q-value	# Protein Groups	# Proteins	# PSMs	Master Protein Accessions	# Missed Cleavages	Theo. MH+ [Da]	Confidence (by Search Engine): Sequest HT	Percolator q-Value (by Search Engine): Sequest HT	Percolator PEP (by Search Engine): Sequest HT	XCorr (by Search Engine): Sequest HT
	FALSE	High	ACTILLR	1xCarbamidomethyl [C2]	0.0446391	0.00808685	1	4	1	P80318	0	846.487	High	0.006402	0.0359	0.87
	FALSE	High	AMTGVEQWPYR	1xOxidation [M2]	0.00137094	0.000363423	1	4	1	P80318	0	1353.63	High	0.0003415	0.0009888	1.61
	FALSE	High	EILSEVER		0.00306731	0.00136517	1	4	3	P80318	0	974.515	High	0.001076	0.002263	1.15
	FALSE	High	EIQVQHPAAK		5.57227e-05	0.000363423	1	2	2	P80318	0	1120.61	High	0.0003415	3.7e-05	1.35
	FALSE	High	KGESQTDIEITR		0.0259788	0.00431817	1	3	2	P80318	1	1376.7	High	0.003259	0.02054	1.19
	FALSE	High	KISTPVDVNNR		0.029494	0.00564268	1	4	1	P80318	1	1242.68	High	0.00442	0.02347	0.81
	FALSE	High	IDDIVSGHK		0.00130394	0.000363423	1	3	2	P80318	0	983.516	High	0.0003415	0.0009418	1.34
	FALSE	High	ISTPVDVNNR		1.4553e-05	0.000363423	1	4	4	P80318	0	1114.59	High	0.0003415	9.382e-06	1.51
	FALSE	High	NLQDAMQVCR	1xCarbamidomethyl [C9]	0.0111159	0.00187868	1	4	1	P80318	0	1234.57	High	0.001444	0.008498	0.99
	FALSE	High	QTGAPDAGQE		0.0239702	0.00361298	1	3	1	P80318	0	973.422	High	0.002735	0.01889	1.45
	FALSE	High	TLIQNCGASTIR	1xCarbamidomethyl [C6]	5.08776e-06	0.000363423	1	3	1	P80318	0	1333.69	High	0.0003415	3.188e-06	2.08
	FALSE	High	VQSGNINAAK		0.00483763	0.00145176	1	3	1	P80318	0	1001.54	High	0.001135	0.0036	0.71
FALSE	High	Master Protein	Q02257	Junction plakoglobin OS=Mus musculus OX=10090 GN=Jup PE=1 SV=3	0	36.133	10	7	11	7	745	81.7	6.14	7.52	7	1
	Checked	Confidence	Sequence	Modifications	Qvality PEP	Qvality q-value	# Protein Groups	# Proteins	# PSMs	Master Protein Accessions	# Missed Cleavages	Theo. MH+ [Da]	Confidence (by Search Engine): Sequest HT	Percolator q-Value (by Search Engine): Sequest HT	Percolator PEP (by Search Engine): Sequest HT	XCorr (by Search Engine): Sequest HT
	FALSE	High	AAMIVNQLSK	1xOxidation [M3]	0.00399221	0.00145176	1	1	1	Q02257	0	1090.59	High	0.001135	0.002962	1.12
	FALSE	High	HVAAGTQQPYTDGVR		3.23072e-06	0.000363423	1	1	1	Q02257	0	1599.79	High	0.0003415	1.998e-06	1
	FALSE	High	LAEPSQLLK		0.0317363	0.00644451	1	1	1	Q02257	0	998.588	High	0.005021	0.02533	1.16
	FALSE	High	LLNDEDPVVVTK		0.00235972	0.00110612	1	1	2	Q02257	0	1341.73	High	0.0008878	0.001729	1.07
	FALSE	High	ISEDKNPDYR		9.24135e-06	0.000363423	1	1	2	Q02257	1	1236.59	High	0.0003415	5.88e-06	1.65
	FALSE	High	QEGLESVLK		3.67949e-05	0.000363423	1	1	1	Q02257	0	1002.55	High	0.0003415	2.419e-05	1.84
	FALSE	High	TMQNTSDLDTAR		0.000263618	0.000363423	1	1	1	Q02257	0	1352.61	High	0.0003415	0.0001818	1.31
	FALSE	High	TMQNTSDLDTAR	1xOxidation [M2]	2.2561e-10	0.000363423	1	1	2	Q02257	0	1368.61	High	0.0003415	1.098e-10	2.08
FALSE	High	Master Protein	Q91XX1	Protocadherin gamma C3 OS=Mus musculus OX=10090 GN=Pcdhgc3 PE=1 SV=1	0	36.107	7	7	10	7	934	101	5.07	5.46	7	1
	Checked	Confidence	Sequence	Modifications	Qvality PEP	Qvality q-value	# Protein Groups	# Proteins	# PSMs	Master Protein Accessions	# Missed Cleavages	Theo. MH+ [Da]	Confidence (by Search Engine): Sequest HT	Percolator q-Value (by Search Engine): Sequest HT	Percolator PEP (by Search Engine): Sequest HT	XCorr (by Search Engine): Sequest HT
	FALSE	High	AEFPSGSAPR		0.0281486	0.00519923	1	1	2	Q91XX1	0	1018.5	High	0.00409	0.02234	0.74
	FALSE	High	GRLDFEDTK		0.00184675	0.00110612	1	1	1	Q91XX1	1	1080.53	High	0.0008878	0.001337	1.42
	FALSE	High	LEISEALAPGTR		6.80131e-09	0.000363423	1	1	1	Q91XX1	0	1256.68	High	0.0003415	3.598e-09	1.97
	FALSE	High	LHEIYIQAK		6.55254e-06	0.000363423	1	1	1	Q91XX1	0	1114.63	High	0.0003415	4.117e-06	1.81
	FALSE	High	SCDPVFYR	1xCarbamidomethyl [C2]	0.0193176	0.00275387	1	1	1	Q91XX1	0	1043.46	High	0.0021	0.01504	0.64
	FALSE	High	TPGPSLHADAVR		6.84172e-10	0.000363423	1	1	3	Q91XX1	0	1220.64	High	0.0003415	3.414e-10	1.68
	FALSE	High	YAELVLER		0.00326053	0.00136517	1	1	1	Q91XX1	0	992.541	High	0.001076	0.002408	1.34
FALSE	High	Master Protein	P10126	Elongation factor 1-alpha 1 OS=Mus musculus OX=10090 GN=Eef1a1 PE=1 SV=3	0	36.079	13	6	17	2	462	50.1	9.01	11.29	6	1
	Checked	Confidence	Sequence	Modifications	Qvality PEP	Qvality q-value	# Protein Groups	# Proteins	# PSMs	Master Protein Accessions	# Missed Cleavages	Theo. MH+ [Da]	Confidence (by Search Engine): Sequest HT	Percolator q-Value (by Search Engine): Sequest HT	Percolator PEP (by Search Engine): Sequest HT	XCorr (by Search Engine): Sequest HT
	FALSE	High	IGGIGTVPVGR		3.38082e-06	0.000363423	2	2	4	P10126; P62631	0	1025.61	High	0.0003415	2.099e-06	2.06
	FALSE	High	LPLQDVYK		5.94494e-06	0.000363423	2	2	5	P10126; P62631	0	975.551	High	0.0003415	3.735e-06	1.53
	FALSE	High	MDSTEPPYSQK		1.71153e-05	0.000363423	1	3	1	P10126	0	1282.56	High	0.0003415	1.107e-05	1.18
	FALSE	High	MDSTEPPYSQK	1xOxidation [M1]	1.18891e-07	0.000363423	1	3	2	P10126	0	1298.56	High	0.0003415	6.768e-08	1.79
	FALSE	High	QLIVGVNK		0.0191874	0.00275387	2	4	1	P10126; P62631	0	870.541	High	0.0021	0.01499	1.5
	FALSE	High	STTTGHLIYK		9.54602e-06	0.000363423	2	4	2	P10126; P62631	0	1120.6	High	0.0003415	6.052e-06	2.19
	FALSE	High	YYVTIIDAPGHR		2.54126e-06	0.000363423	1	3	2	P10126	0	1404.73	High	0.0003415	1.565e-06	1.2
FALSE	High	Master Protein	P07724	Albumin OS=Mus musculus OX=10090 GN=Alb PE=1 SV=3	0	35.471	7	4	17	4	608	68.6	6.07	21.93	4	1
	Checked	Confidence	Sequence	Modifications	Qvality PEP	Qvality q-value	# Protein Groups	# Proteins	# PSMs	Master Protein Accessions	# Missed Cleavages	Theo. MH+ [Da]	Confidence (by Search Engine): Sequest HT	Percolator q-Value (by Search Engine): Sequest HT	Percolator PEP (by Search Engine): Sequest HT	XCorr (by Search Engine): Sequest HT
	FALSE	High	ECCHGDLLECADDR	3xCarbamidomethyl [C2; C3; C10]	6.83787e-11	0.000363423	1	1	13	P07724	0	1749.66	High	0.0003415	3.229e-11	2.93
	FALSE	High	LGEYGFQNAILVR		4.66845e-09	0.000363423	1	1	1	P07724	0	1479.8	High	0.0003415	2.454e-09	2.24
	FALSE	High	NECFLQHK	1xCarbamidomethyl [C3]	0.000921474	0.000363423	1	1	2	P07724	0	1075.5	High	0.0003415	0.0006586	1.07
	FALSE	High	SLHTLFGDK		0.000528608	0.000363423	1	1	1	P07724	0	1017.54	High	0.0003415	0.0003715	1.75
FALSE	High	Master Protein	Q9Z2K1	Keratin, type I cytoskeletal 16 OS=Mus musculus OX=10090 GN=Krt16 PE=1 SV=3	0	35.337	13	8	29	5	469	51.6	5.2	7.74	8	1
	Checked	Confidence	Sequence	Modifications	Qvality PEP	Qvality q-value	# Protein Groups	# Proteins	# PSMs	Master Protein Accessions	# Missed Cleavages	Theo. MH+ [Da]	Confidence (by Search Engine): Sequest HT	Percolator q-Value (by Search Engine): Sequest HT	Percolator PEP (by Search Engine): Sequest HT	XCorr (by Search Engine): Sequest HT
	FALSE	High	ASLENSLEETK		1.50254e-06	0.000363423	1	1	2	Q9Z2K1	0	1220.6	High	0.0003415	9.12e-07	2.17
	FALSE	High	ASLENSLEETKGR		0.000859265	0.000363423	1	1	1	Q9Z2K1	1	1433.72	High	0.0003415	0.0006137	0.99
	FALSE	High	DQYEQMAEK		0.0125372	0.00187868	1	1	1	Q9Z2K1	0	1141.48	High	0.001444	0.009601	1.3
	FALSE	High	DQYEQMAEK	1xOxidation [M6]	0.0015149	0.000808271	1	1	2	Q9Z2K1	0	1157.48	High	0.0006729	0.001098	1.66
	FALSE	High	LAADDFR		0.00191619	0.00110612	6	20	7	Q9Z2K1; Q6IFX2; P08730; A2A513; P19001; Q9QWL7	0	807.4	High	0.0008878	0.001393	0.77
	FALSE	High	LEQEIATYR		5.86893e-05	0.000363423	5	10	3	Q9Z2K1; Q6IFX2; P08730; P19001; Q9QWL7	0	1122.58	High	0.0003415	3.896e-05	1.45
	FALSE	High	IRDWYQR		0.021815	0.00344105	1	2	1	Q9Z2K1	1	1036.53	High	0.002609	0.01714	1.6
	FALSE	High	QFTSSSSMK		0.00721228	0.00145176	1	2	1	Q9Z2K1	0	1002.46	High	0.001135	0.005448	1.21
	FALSE	High	VTMQNLNDR		0.000567262	0.000363423	2	8	4	Q9Z2K1; A2A513	0	1090.53	High	0.0003415	0.0004	1.21
	FALSE	High	VTMQNLNDR	1xOxidation [M3]	6.46459e-07	0.000363423	2	8	7	Q9Z2K1; A2A513	0	1106.53	High	0.0003415	3.851e-07	1.51
FALSE	High	Master Protein	Q99104	Unconventional myosin-Va OS=Mus musculus OX=10090 GN=Myo5a PE=1 SV=2	0	34.941	6	11	13	11	1853	215.4	8.63	3.89	11	1
	Checked	Confidence	Sequence	Modifications	Qvality PEP	Qvality q-value	# Protein Groups	# Proteins	# PSMs	Master Protein Accessions	# Missed Cleavages	Theo. MH+ [Da]	Confidence (by Search Engine): Sequest HT	Percolator q-Value (by Search Engine): Sequest HT	Percolator PEP (by Search Engine): Sequest HT	XCorr (by Search Engine): Sequest HT
	FALSE	High	ACGVLETIR	1xCarbamidomethyl [C2]	8.16852e-05	0.000363423	1	7	1	Q99104	0	1018.53	High	0.0003415	5.469e-05	0.9
	FALSE	High	AGQVAYLEK		0.00278208	0.00136517	1	7	1	Q99104	0	978.525	High	0.001076	0.002048	0.94
	FALSE	High	GAELEYESLKR		0.000691792	0.000363423	1	3	2	Q99104	1	1294.66	High	0.0003415	0.0004902	0.6
	FALSE	High	IEASLQHEITR		0.0118831	0.00187868	1	6	1	Q99104	0	1296.69	High	0.001444	0.009135	1.24
	FALSE	High	LGNADSFHYTK		2.89446e-05	0.000363423	1	3	2	Q99104	0	1252.6	High	0.0003415	1.889e-05	1.03
	FALSE	High	LTNLEGVYNSETEK		0.0045741	0.00145176	1	3	1	Q99104	0	1596.78	High	0.001135	0.003409	1.43
	FALSE	High	NKDTVFEEQIK		5.32501e-05	0.000363423	1	3	1	Q99104	1	1350.69	High	0.0003415	3.532e-05	1.87
	FALSE	High	NQSIIVSGESGAGK		3.08842e-05	0.000363423	1	9	1	Q99104	0	1346.69	High	0.0003415	2.027e-05	2.02
	FALSE	High	QYSGEEGFMK	1xOxidation [M9]	0.0403553	0.0069125	1	4	1	Q99104	0	1191.5	High	0.005522	0.03243	0.64
	FALSE	High	SHENEAEALR		0.00163213	0.00110612	1	6	1	Q99104	0	1155.54	High	0.0008878	0.001185	0.85
	FALSE	High	TGELPHLR		0.0165318	0.00227442	1	3	1	Q99104	0	922.51	High	0.001743	0.01288	1.03
FALSE	High	Master Protein	Q501J6	Probable ATP-dependent RNA helicase DDX17 OS=Mus musculus OX=10090 GN=Ddx17 PE=1 SV=1	0	34.398	13	8	11	6	650	72.4	8.59	3.71	8	1
	Checked	Confidence	Sequence	Modifications	Qvality PEP	Qvality q-value	# Protein Groups	# Proteins	# PSMs	Master Protein Accessions	# Missed Cleavages	Theo. MH+ [Da]	Confidence (by Search Engine): Sequest HT	Percolator q-Value (by Search Engine): Sequest HT	Percolator PEP (by Search Engine): Sequest HT	XCorr (by Search Engine): Sequest HT
	FALSE	High	APILIATDVASR		1.26111e-06	0.000363423	2	6	2	Q501J6; S4R1I6	0	1226.71	High	0.0003415	7.615e-07	1.98
	FALSE	High	DMVGIAQTGSGK		4.24377e-05	0.000363423	1	3	1	Q501J6	0	1163.57	High	0.0003415	2.811e-05	1.32
	FALSE	High	DMVGIAQTGSGK	1xOxidation [M2]	0.000200943	0.000363423	1	3	1	Q501J6	0	1179.57	High	0.0003415	0.0001383	1.1
	FALSE	High	LMQLVDHR	1xOxidation [M2]	0.0122875	0.00187868	1	2	1	Q501J6	0	1027.54	High	0.001444	0.009463	0.74
	FALSE	High	QLAEDFLR		0.00250817	0.00110612	1	3	2	Q501J6	0	991.521	High	0.0008878	0.001837	0.77
	FALSE	High	SSQSSSQQFSGIGR		0.000185935	0.000363423	1	2	1	Q501J6	0	1455.68	High	0.0003415	0.0001277	1.46
	FALSE	High	STCIYGGAPK	1xCarbamidomethyl [C3]	0.00211383	0.00110612	2	6	1	Q501J6; S4R1I6	0	1053.5	High	0.0008878	0.001537	1.17
	FALSE	High	TIIFVETK		0.00154344	0.000808271	1	3	1	Q501J6	0	950.556	High	0.0006729	0.001116	0.74
	FALSE	High	VLEEANQAINPK		5.64426e-06	0.000363423	1	2	1	Q501J6	0	1325.71	High	0.0003415	3.552e-06	1.73
FALSE	High	Master Protein	A0A0R4IZX5	Neurocan core protein OS=Mus musculus OX=10090 GN=Ncan PE=1 SV=1	0	34.312	8	11	18	11	1268	137.1	5.76	3.52	11	1
	Checked	Confidence	Sequence	Modifications	Qvality PEP	Qvality q-value	# Protein Groups	# Proteins	# PSMs	Master Protein Accessions	# Missed Cleavages	Theo. MH+ [Da]	Confidence (by Search Engine): Sequest HT	Percolator q-Value (by Search Engine): Sequest HT	Percolator PEP (by Search Engine): Sequest HT	XCorr (by Search Engine): Sequest HT
	FALSE	High	AGHLTSVHSPEEHK		0.00548362	0.00145176	1	2	1	A0A0R4IZX5	0	1528.75	High	0.001135	0.004096	1.71
	FALSE	High	ASDSGLYR		0.0420141	0.00792806	1	2	1	A0A0R4IZX5	0	868.416	High	0.006275	0.03376	1.17
	FALSE	High	CGGPAPGVR	1xCarbamidomethyl [C1]	0.000326204	0.000363423	1	2	3	A0A0R4IZX5	0	870.425	High	0.0003415	0.0002267	1.09
	FALSE	High	FDAYCFR	1xCarbamidomethyl [C5]	0.00261754	0.00136517	1	2	1	A0A0R4IZX5	0	978.414	High	0.001076	0.001913	1.38
	FALSE	High	LSSATIAAPR		0.000388219	0.000363423	1	2	3	A0A0R4IZX5	0	986.563	High	0.0003415	0.0002719	0.97
	FALSE	High	QDLPILVAK		0.019058	0.00275387	1	2	1	A0A0R4IZX5	0	996.609	High	0.0021	0.01483	1
	FALSE	High	TGFPAPGAR		0.0113403	0.00187868	1	2	1	A0A0R4IZX5	0	873.458	High	0.001444	0.008664	0.93
	FALSE	High	VSLPAYPR		0.00149615	0.000808271	1	2	1	A0A0R4IZX5	0	902.509	High	0.0006729	0.001082	1.06
	FALSE	High	YNVHATVR		0.00312402	0.00136517	1	2	2	A0A0R4IZX5	0	959.506	High	0.001076	0.002294	1.49
	FALSE	High	YPIQTPR		0.00960824	0.00187868	1	2	2	A0A0R4IZX5	0	874.478	High	0.001444	0.007324	1.07
	FALSE	High	YQCDEGFSQHR	1xCarbamidomethyl [C3]	2.48809e-09	0.000363423	1	2	2	A0A0R4IZX5	0	1426.58	High	0.0003415	1.281e-09	1.72
FALSE	High	Master Protein	P62874	Guanine nucleotide-binding protein G(I)/G(S)/G(T) subunit beta-1 OS=Mus musculus OX=10090 GN=Gnb1 PE=1 SV=3	0	33.751	19	6	18	2	340	37.4	6	11.42	6	1
	Checked	Confidence	Sequence	Modifications	Qvality PEP	Qvality q-value	# Protein Groups	# Proteins	# PSMs	Master Protein Accessions	# Missed Cleavages	Theo. MH+ [Da]	Confidence (by Search Engine): Sequest HT	Percolator q-Value (by Search Engine): Sequest HT	Percolator PEP (by Search Engine): Sequest HT	XCorr (by Search Engine): Sequest HT
	FALSE	High	AGVLAGHDNR		0.000207547	0.000363423	2	5	6	E9QKR0; P62874	0	1009.52	High	0.0003415	0.0001431	1.83
	FALSE	High	ELAGHTGYLSCCR	2xCarbamidomethyl [C11; C12]	3.72012e-09	0.000363423	1	2	3	P62874	0	1523.67	High	0.0003415	1.942e-09	2.79
	FALSE	High	LFVSGACDASAK	1xCarbamidomethyl [C7]	1.43503e-07	0.000363423	1	2	3	P62874	0	1225.59	High	0.0003415	8.208e-08	2.55
	FALSE	High	LLVSASQDGK		8.94436e-05	0.000363423	2	10	3	E9QKR0; P62874	0	1017.56	High	0.0003415	6e-05	1.31
	FALSE	High	IYAMHWGTDSR		0.0387654	0.00669705	2	8	1	E9QKR0; P62874	0	1336.61	High	0.005366	0.03099	0.85
	FALSE	High	IYAMHWGTDSR	1xOxidation [M4]	0.000430342	0.000363423	2	8	1	E9QKR0; P62874	0	1352.61	High	0.0003415	0.0003022	0.89
	FALSE	High	VHAIPLR		0.0562824	0.00830376	2	9	1	E9QKR0; P62874	0	805.504	High	0.006685	0.04588	1.02
FALSE	High	Master Protein	Q61282	Aggrecan core protein OS=Mus musculus OX=10090 GN=Acan PE=1 SV=2	0	33.719	5	12	16	12	2132	221.8	4.3	2.31	12	1
	Checked	Confidence	Sequence	Modifications	Qvality PEP	Qvality q-value	# Protein Groups	# Proteins	# PSMs	Master Protein Accessions	# Missed Cleavages	Theo. MH+ [Da]	Confidence (by Search Engine): Sequest HT	Percolator q-Value (by Search Engine): Sequest HT	Percolator PEP (by Search Engine): Sequest HT	XCorr (by Search Engine): Sequest HT
	FALSE	High	EGCYGDKDEFPGVR	1xCarbamidomethyl [C3]	0.0339216	0.0066044	1	1	2	Q61282	1	1628.7	High	0.005139	0.02709	1.29
	FALSE	High	GTVACGDPPVVEHAR	1xCarbamidomethyl [C5]	0.00174706	0.00110612	1	2	3	Q61282	0	1564.75	High	0.0008878	0.001265	1.2
	FALSE	High	KGTVACGDPPVVEHAR	1xCarbamidomethyl [C6]	0.000395793	0.000363423	1	2	1	Q61282	1	1692.85	High	0.0003415	0.000277	2.31
	FALSE	High	LEQFTFQEAR		0.000422113	0.000363423	1	1	1	Q61282	0	1268.63	High	0.0003415	0.0002952	1.32
	FALSE	High	ITCTDPNTYK	1xCarbamidomethyl [C3]	0.000981811	0.000363423	1	2	1	Q61282	0	1212.56	High	0.0003415	0.0007027	1.04
	FALSE	High	VNSIYQDK		0.00357414	0.00136517	1	1	2	Q61282	0	966.489	High	0.001076	0.002641	0.72
	FALSE	High	WSDGHSLQFEK		0.00667702	0.00145176	1	2	1	Q61282	0	1333.62	High	0.001135	0.005027	0.66
	FALSE	High	YEISSLVR		0.00584112	0.00145176	1	2	1	Q61282	0	966.525	High	0.001135	0.004367	0.98
	FALSE	High	YPIHTPR		0.00584112	0.00145176	1	1	1	Q61282	0	883.478	High	0.001135	0.004364	0.79
	FALSE	High	YPIVSPR		0.0434515	0.00792806	1	1	1	Q61282	0	831.472	High	0.006275	0.0351	0.74
	FALSE	High	YQCTEGFVQR	1xCarbamidomethyl [C3]	0.00210092	0.00110612	1	2	1	Q61282	0	1287.58	High	0.0008878	0.001527	0.96
	FALSE	High	YTLDFDR		0.00986515	0.00187868	1	1	1	Q61282	0	929.436	High	0.001444	0.007537	0.93
FALSE	High	Master Protein	A0A0A6YWC8	Vimentin OS=Mus musculus OX=10090 GN=Vim PE=1 SV=1	0	33.441	19	9	11	8	427	49.2	5.12	0	9	1
	Checked	Confidence	Sequence	Modifications	Qvality PEP	Qvality q-value	# Protein Groups	# Proteins	# PSMs	Master Protein Accessions	# Missed Cleavages	Theo. MH+ [Da]	Confidence (by Search Engine): Sequest HT	Percolator q-Value (by Search Engine): Sequest HT	Percolator PEP (by Search Engine): Sequest HT	XCorr (by Search Engine): Sequest HT
	FALSE	High	DNLAEDIMR	1xOxidation [M8]	0.000939187	0.000363423	1	2	1	A0A0A6YWC8	0	1092.5	High	0.0003415	0.0006728	1.23
	FALSE	High	EYQDLLNVK		7.70564e-05	0.000363423	4	9	1	P08551; A0A0A6YWC8; P08553; P46660	0	1121.58	High	0.0003415	5.17e-05	1.04
	FALSE	High	FADLSEAANR		3.49345e-05	0.000363423	1	2	1	A0A0A6YWC8	0	1093.53	High	0.0003415	2.302e-05	1.54
	FALSE	High	KLLEGEESR		0.0266836	0.00477913	1	9	1	A0A0A6YWC8	1	1060.56	High	0.003783	0.02107	1.12
	FALSE	High	LGDLYEEEMR	1xOxidation [M9]	7.0829e-05	0.000363423	1	2	1	A0A0A6YWC8	0	1270.56	High	0.0003415	4.751e-05	1.44
	FALSE	High	LQDEIQNMK	1xOxidation [M8]	0.00483763	0.00145176	1	2	1	A0A0A6YWC8	0	1134.55	High	0.001135	0.003601	1.15
	FALSE	High	LQEEMLQR		0.00247777	0.00110612	1	2	1	A0A0A6YWC8	0	1046.53	High	0.0008878	0.001818	1.32
	FALSE	High	LQEEMLQR	1xOxidation [M5]	0.00602928	0.00145176	1	2	1	A0A0A6YWC8	0	1062.52	High	0.001135	0.004522	1.39
	FALSE	High	QDVDNASLAR		6.06231e-05	0.000363423	1	2	2	A0A0A6YWC8	0	1088.53	High	0.0003415	4.052e-05	1.35
	FALSE	High	VELQELNDR		0.000535438	0.000363423	1	4	1	A0A0A6YWC8	0	1115.57	High	0.0003415	0.0003768	1.05
FALSE	High	Master Protein	Q8QZY1	Eukaryotic translation initiation factor 3 subunit L OS=Mus musculus OX=10090 GN=Eif3l PE=1 SV=1	0	33.11	14	11	16	11	564	66.6	6.44	1.94	11	1
	Checked	Confidence	Sequence	Modifications	Qvality PEP	Qvality q-value	# Protein Groups	# Proteins	# PSMs	Master Protein Accessions	# Missed Cleavages	Theo. MH+ [Da]	Confidence (by Search Engine): Sequest HT	Percolator q-Value (by Search Engine): Sequest HT	Percolator PEP (by Search Engine): Sequest HT	XCorr (by Search Engine): Sequest HT
	FALSE	High	DMIHIADTK	1xOxidation [M2]	0.00029611	0.000363423	1	1	1	Q8QZY1	0	1059.51	High	0.0003415	0.000206	1.52
	FALSE	High	EPFLQQLK		0.00676315	0.00145176	1	1	2	Q8QZY1	0	1002.56	High	0.001135	0.005104	0.5
	FALSE	High	KSEGEMDFLR		0.00391913	0.00145176	1	1	1	Q8QZY1	1	1211.57	High	0.001135	0.002907	0.67
	FALSE	High	QDLAYER		0.0348378	0.0066044	1	2	1	Q8QZY1	0	894.432	High	0.005139	0.02779	1.11
	FALSE	High	SEGEMDFLR		0.0511265	0.00812799	1	1	1	Q8QZY1	0	1083.48	High	0.006559	0.04146	0.74
	FALSE	High	SEGEMDFLR	1xOxidation [M5]	0.0598996	0.00888881	1	1	1	Q8QZY1	0	1099.47	High	0.007109	0.04888	0.54
	FALSE	High	TVSDLIDQK		0.00569517	0.00145176	1	1	1	Q8QZY1	0	1018.54	High	0.001135	0.004268	0.87
	FALSE	High	VLENIELNK		0.0123702	0.00187868	1	1	1	Q8QZY1	0	1071.6	High	0.001444	0.009484	0.9
	FALSE	High	VLENIELNKK		3.56092e-06	0.000363423	1	1	1	Q8QZY1	1	1199.7	High	0.0003415	2.208e-06	1.27
	FALSE	High	VSGGPSLEQR		0.000240819	0.000363423	1	1	1	Q8QZY1	0	1029.53	High	0.0003415	0.0001664	1.33
	FALSE	High	VSSDVIDQK		0.000239268	0.000363423	1	1	2	Q8QZY1	0	990.51	High	0.0003415	0.0001646	1.44
	FALSE	High	VYELQASR		0.00252352	0.00136517	1	1	3	Q8QZY1	0	965.505	High	0.0008878	0.001842	1.3
FALSE	High	Master Protein	Q9QZD9	Eukaryotic translation initiation factor 3 subunit I OS=Mus musculus OX=10090 GN=Eif3i PE=1 SV=1	0	32.795	26	8	12	8	325	36.4	5.64	8.05	8	1
	Checked	Confidence	Sequence	Modifications	Qvality PEP	Qvality q-value	# Protein Groups	# Proteins	# PSMs	Master Protein Accessions	# Missed Cleavages	Theo. MH+ [Da]	Confidence (by Search Engine): Sequest HT	Percolator q-Value (by Search Engine): Sequest HT	Percolator PEP (by Search Engine): Sequest HT	XCorr (by Search Engine): Sequest HT
	FALSE	High	DMTMFVTASK	1xOxidation [M4]	0.00183541	0.00110612	1	2	1	Q9QZD9	0	1146.52	High	0.0008878	0.001332	1.28
	FALSE	High	EGDLLFTVAK		0.000581997	0.000363423	1	1	1	Q9QZD9	0	1092.59	High	0.0003415	0.0004101	1.39
	FALSE	High	HVLTGSADNSCR	1xCarbamidomethyl [C11]	3.79751e-07	0.000363423	1	2	3	Q9QZD9	0	1316.6	High	0.0003415	2.229e-07	2.3
	FALSE	High	LFDSTTLEHQK		2.91329e-05	0.000363423	1	1	1	Q9QZD9	0	1318.66	High	0.0003415	1.907e-05	0.96
	FALSE	High	MKPILLQGHER	1xOxidation [M1]	3.10851e-05	0.000363423	1	1	1	Q9QZD9	0	1337.74	High	0.0003415	2.03e-05	2.44
	FALSE	High	QINDIQLSR		0.00228876	0.00110612	1	2	2	Q9QZD9	0	1086.59	High	0.0008878	0.001674	1.55
	FALSE	High	SGEVLVNVK		0.00177971	0.00110612	1	2	1	Q9QZD9	0	944.541	High	0.0008878	0.001288	1.14
	FALSE	High	SYSSGGEDGYVR		2.42946e-05	0.000363423	1	1	2	Q9QZD9	0	1276.54	High	0.0003415	1.578e-05	1.52
FALSE	High	Master Protein	G3UYU4	Flotillin OS=Mus musculus OX=10090 GN=Flot1 PE=1 SV=1	0	32.464	15	6	12	6	380	42.2	7.78	12.17	6	1
	Checked	Confidence	Sequence	Modifications	Qvality PEP	Qvality q-value	# Protein Groups	# Proteins	# PSMs	Master Protein Accessions	# Missed Cleavages	Theo. MH+ [Da]	Confidence (by Search Engine): Sequest HT	Percolator q-Value (by Search Engine): Sequest HT	Percolator PEP (by Search Engine): Sequest HT	XCorr (by Search Engine): Sequest HT
	FALSE	High	AQQVAVQEQEIAR		5.45807e-08	0.000363423	1	2	3	G3UYU4	0	1469.77	High	0.0003415	3.047e-08	2.12
	FALSE	High	ATYDIEVNTR		0.00443436	0.00145176	1	2	1	G3UYU4	0	1181.58	High	0.001135	0.003302	1.03
	FALSE	High	KATYDIEVNTR		1.12211e-06	0.000363423	1	2	1	G3UYU4	1	1309.67	High	0.0003415	6.737e-07	0.88
	FALSE	High	ITLVSSGSGTMGAAK		1.39827e-07	0.000363423	1	2	2	G3UYU4	0	1379.72	High	0.0003415	7.995e-08	1.49
	FALSE	High	ITLVSSGSGTMGAAK	1xOxidation [M11]	0.000560032	0.000363423	1	2	1	G3UYU4	0	1395.71	High	0.0003415	0.0003953	1.39
	FALSE	High	SPPVMVAGGR	1xOxidation [M5]	0.00870699	0.00172066	1	5	1	G3UYU4	0	986.509	High	0.001333	0.006615	0.67
	FALSE	High	VQVQVVER		0.000347934	0.000363423	1	2	3	G3UYU4	0	956.552	High	0.0003415	0.0002427	1.91
FALSE	High	Master Protein	Q76MZ3	Serine/threonine-protein phosphatase 2A 65 kDa regulatory subunit A alpha isoform OS=Mus musculus OX=10090 GN=Ppp2r1a PE=1 SV=3	0	32.459	14	8	13	8	589	65.3	5.11	7.08	8	1
	Checked	Confidence	Sequence	Modifications	Qvality PEP	Qvality q-value	# Protein Groups	# Proteins	# PSMs	Master Protein Accessions	# Missed Cleavages	Theo. MH+ [Da]	Confidence (by Search Engine): Sequest HT	Percolator q-Value (by Search Engine): Sequest HT	Percolator PEP (by Search Engine): Sequest HT	XCorr (by Search Engine): Sequest HT
	FALSE	High	ELVSDANQHVK		3.0289e-05	0.000363423	1	2	2	Q76MZ3	0	1239.63	High	0.0003415	1.979e-05	1.22
	FALSE	High	LAGGDWFTSR		0.00119415	0.000363423	1	1	1	Q76MZ3	0	1109.54	High	0.0003415	0.0008607	0.68
	FALSE	High	LTQDQDVDVK		0.000203559	0.000363423	1	1	1	Q76MZ3	0	1160.58	High	0.0003415	0.0001394	1.97
	FALSE	High	MAGDPVANVR		0.000904086	0.000363423	1	1	1	Q76MZ3	0	1029.51	High	0.0003415	0.000647	1.3
	FALSE	High	MAGDPVANVR	1xOxidation [M1]	1.39905e-06	0.000363423	1	1	2	Q76MZ3	0	1045.51	High	0.0003415	8.476e-07	1.72
	FALSE	High	NEDVQLR		0.0431599	0.00792806	1	9	2	Q76MZ3	0	873.442	High	0.006275	0.03482	0.67
	FALSE	High	NLCSDDTPMVR	1xCarbamidomethyl [C3]	1.26174e-05	0.000363423	1	1	1	Q76MZ3	0	1307.57	High	0.0003415	8.059e-06	1.68
	FALSE	High	VLAMSGDPNYLHR		0.00980024	0.00187868	1	1	1	Q76MZ3	0	1472.73	High	0.001444	0.007461	1.01
	FALSE	High	VLELDNVK		0.00175788	0.00110612	1	2	2	Q76MZ3	0	929.53	High	0.0008878	0.001276	0.87
FALSE	High	Master Protein	Q8BG05	Heterogeneous nuclear ribonucleoprotein A3 OS=Mus musculus OX=10090 GN=Hnrnpa3 PE=1 SV=1	0	32.373	14	5	12	4	379	39.6	9.01	7.95	5	1
	Checked	Confidence	Sequence	Modifications	Qvality PEP	Qvality q-value	# Protein Groups	# Proteins	# PSMs	Master Protein Accessions	# Missed Cleavages	Theo. MH+ [Da]	Confidence (by Search Engine): Sequest HT	Percolator q-Value (by Search Engine): Sequest HT	Percolator PEP (by Search Engine): Sequest HT	XCorr (by Search Engine): Sequest HT
	FALSE	High	EDSVKPGAHLTVK		6.54902e-07	0.000363423	1	2	2	Q8BG05	0	1380.75	High	0.0003415	3.901e-07	2.03
	FALSE	High	EDTEEYNLR		0.000309794	0.000363423	1	2	2	Q8BG05	0	1168.51	High	0.0003415	0.0002148	1.64
	FALSE	High	GEEGHDPKEPEQLR		0.000375913	0.000363423	1	2	3	Q8BG05	1	1620.76	High	0.0003415	0.0002624	1.72
	FALSE	High	KIFVGGIK		0.00698381	0.00145176	3	7	6	O88569; P49312; Q8BG05	1	861.556	High	0.001135	0.005257	0.85
	FALSE	High	IETIEVMEDR		6.25825e-07	0.000363423	1	2	2	Q8BG05	0	1234.6	High	0.0003415	3.716e-07	2.4
	FALSE	High	IETIEVMEDR	1xOxidation [M7]	7.31623e-05	0.000363423	1	2	1	Q8BG05	0	1250.59	High	0.0003415	4.897e-05	1.88
FALSE	High	Master Protein	Q3U2G2	Heat shock 70 kDa protein 4 OS=Mus musculus OX=10090 GN=Hspa4 PE=1 SV=1	0	32.345	14	11	15	11	842	94.1	5.21	5.39	11	1
	Checked	Confidence	Sequence	Modifications	Qvality PEP	Qvality q-value	# Protein Groups	# Proteins	# PSMs	Master Protein Accessions	# Missed Cleavages	Theo. MH+ [Da]	Confidence (by Search Engine): Sequest HT	Percolator q-Value (by Search Engine): Sequest HT	Percolator PEP (by Search Engine): Sequest HT	XCorr (by Search Engine): Sequest HT
	FALSE	High	AESEEMETSQAGSK	1xOxidation [M6]	0.0152425	0.00227442	1	2	2	Q3U2G2	0	1499.62	High	0.001603	0.01176	0.63
	FALSE	High	AFSDPFVEAEK		0.00268216	0.00136517	1	2	1	Q3U2G2	0	1239.59	High	0.001076	0.001966	0.61
	FALSE	High	CTPACVSFGPK	2xCarbamidomethyl [C1; C5]	0.00702887	0.00145176	1	2	1	Q3U2G2	0	1223.55	High	0.001135	0.005294	0.75
	FALSE	High	DKLSGEYEK		0.00285077	0.00136517	1	2	1	Q3U2G2	1	1068.52	High	0.001076	0.002089	1.25
	FALSE	High	EMLGLYTENEGK	1xOxidation [M2]	0.00274836	0.00136517	1	1	1	Q3U2G2	0	1399.64	High	0.001076	0.002011	1.27
	FALSE	High	FQESEERPK		0.00258582	0.00136517	1	2	2	Q3U2G2	0	1149.55	High	0.001076	0.001899	1.15
	FALSE	High	LKETAESVLK		0.0104013	0.00187868	1	2	1	Q3U2G2	1	1117.65	High	0.001444	0.007953	1.28
	FALSE	High	QDLPALEEKPR		6.38125e-07	0.000363423	1	2	2	Q3U2G2	0	1295.7	High	0.0003415	3.793e-07	1.95
	FALSE	High	QSLTVDPVVK		6.857e-05	0.000363423	1	2	2	Q3U2G2	0	1085.62	High	0.0003415	4.579e-05	1.74
	FALSE	High	VEPPKEEPK		0.00409188	0.00145176	1	2	1	Q3U2G2	1	1052.56	High	0.001135	0.003034	0.69
	FALSE	High	VTYMEEER	1xOxidation [M4]	0.0142469	0.00209042	1	2	1	Q3U2G2	0	1072.46	High	0.001603	0.01103	0.8
FALSE	High	Master Protein	P60843	Eukaryotic initiation factor 4A-I OS=Mus musculus OX=10090 GN=Eif4a1 PE=1 SV=1	0	31.96	20	9	11	4	406	46.1	5.48	6.97	9	1
	Checked	Confidence	Sequence	Modifications	Qvality PEP	Qvality q-value	# Protein Groups	# Proteins	# PSMs	Master Protein Accessions	# Missed Cleavages	Theo. MH+ [Da]	Confidence (by Search Engine): Sequest HT	Percolator q-Value (by Search Engine): Sequest HT	Percolator PEP (by Search Engine): Sequest HT	XCorr (by Search Engine): Sequest HT
	FALSE	High	ATQALVLAPTR		1.60325e-06	0.000363423	1	1	1	P60843	0	1140.67	High	0.0003415	9.726e-07	1.89
	FALSE	High	DFTVSAMHGDMDQK	2xOxidation [M7; M11]	3.23187e-05	0.000363423	1	1	2	P60843	0	1613.66	High	0.0003415	2.117e-05	1.67
	FALSE	High	EELTLEGIR		0.0060677	0.00145176	1	1	1	P60843	0	1059.57	High	0.001135	0.004559	1.15
	FALSE	High	ELAQQIQK		0.00899688	0.00187868	2	4	1	P60843; P10630	0	957.536	High	0.001444	0.00685	1.3
	FALSE	High	GYDVIAQAQSGTGK		1.53282e-05	0.000363423	2	4	1	P60843; P10630	0	1394.69	High	0.0003415	9.858e-06	1.53
	FALSE	High	KEELTLEGIR		0.000317894	0.000363423	1	1	2	P60843	1	1187.66	High	0.0003415	0.0002209	1.76
	FALSE	High	KVDWLTEK		0.00169391	0.00110612	3	9	1	P60843; E9PV04; P10630	1	1018.56	High	0.0008878	0.001231	1.39
	FALSE	High	QFYINVER		0.000255239	0.000363423	2	5	1	P60843; P10630	0	1068.55	High	0.0003415	0.000176	1.21
	FALSE	High	VFDMLNR	1xOxidation [M4]	0.0449414	0.00808685	2	5	1	P60843; P10630	0	910.445	High	0.006402	0.03616	0.74
FALSE	High	Master Protein	P17751	Triosephosphate isomerase OS=Mus musculus OX=10090 GN=Tpi1 PE=1 SV=5	0	31.927	27	6	11	6	249	26.7	7.3	14.2	6	1
	Checked	Confidence	Sequence	Modifications	Qvality PEP	Qvality q-value	# Protein Groups	# Proteins	# PSMs	Master Protein Accessions	# Missed Cleavages	Theo. MH+ [Da]	Confidence (by Search Engine): Sequest HT	Percolator q-Value (by Search Engine): Sequest HT	Percolator PEP (by Search Engine): Sequest HT	XCorr (by Search Engine): Sequest HT
	FALSE	High	HVFGESDELIGQK		8.01219e-06	0.000363423	1	2	1	P17751	0	1458.72	High	0.0003415	5.059e-06	1.74
	FALSE	High	IAVAAQNCYK	1xCarbamidomethyl [C8]	4.86289e-05	0.000363423	1	1	1	P17751	0	1137.57	High	0.0003415	3.226e-05	1.73
	FALSE	High	IIYGGSVTGATCK	1xCarbamidomethyl [C12]	6.25473e-08	0.000363423	1	2	2	P17751	0	1326.67	High	0.0003415	3.506e-08	2.55
	FALSE	High	SNVNDGVAQSTR		5.86182e-08	0.000363423	1	2	4	P17751	0	1247.6	High	0.0003415	3.273e-08	2.02
	FALSE	High	TATPQQAQEVHEK		4.43975e-06	0.000363423	1	2	2	P17751	0	1466.72	High	0.0003415	2.77e-06	1.96
	FALSE	High	VVFEQTK		0.0287177	0.00540682	1	2	1	P17751	0	850.467	High	0.00425	0.02282	0.48
FALSE	High	Master Protein	P62702	40S ribosomal protein S4, X isoform OS=Mus musculus OX=10090 GN=Rps4x PE=1 SV=2	0	31.887	28	10	17	10	263	29.6	10.15	3.97	10	1
	Checked	Confidence	Sequence	Modifications	Qvality PEP	Qvality q-value	# Protein Groups	# Proteins	# PSMs	Master Protein Accessions	# Missed Cleavages	Theo. MH+ [Da]	Confidence (by Search Engine): Sequest HT	Percolator q-Value (by Search Engine): Sequest HT	Percolator PEP (by Search Engine): Sequest HT	XCorr (by Search Engine): Sequest HT
	FALSE	High	ERHPGSFDVVHVK		1.39974e-05	0.000363423	1	1	1	P62702	1	1506.78	High	0.0003415	9.016e-06	2.2
	FALSE	High	GIPHLVTHDAR		0.000390727	0.000363423	1	1	4	P62702	0	1215.66	High	0.0003415	0.0002726	1.86
	FALSE	High	GNKPWISLPR		0.0511265	0.00812799	1	1	1	P62702	0	1167.66	High	0.006559	0.04139	0.62
	FALSE	High	HPGSFDVVHVK		0.000173161	0.000363423	1	1	2	P62702	0	1221.64	High	0.0003415	0.0001183	0.99
	FALSE	High	HWMLDK		0.0684088	0.00995525	1	1	1	P62702	0	829.403	High	0.007762	0.05608	0.86
	FALSE	High	HWMLDK	1xOxidation [M3]	0.0156604	0.00227442	1	1	2	P62702	0	845.397	High	0.001743	0.01215	1.77
	FALSE	High	LSNIFVIGK		0.0044897	0.00145176	1	1	1	P62702	0	990.598	High	0.001135	0.00334	1.31
	FALSE	High	LTIAEER		0.00730591	0.00145176	1	1	1	P62702	0	831.457	High	0.001135	0.005516	1.08
	FALSE	High	YALTGDEVK		0.00266585	0.00136517	1	1	2	P62702	0	995.504	High	0.001076	0.001959	0.99
	FALSE	High	YALTGDEVKK		0.00735323	0.00145176	1	1	1	P62702	1	1123.6	High	0.001135	0.00556	1.14
	FALSE	High	YPDPLIK		0.0176902	0.00227442	1	1	1	P62702	0	845.477	High	0.001743	0.01373	0.95
FALSE	High	Master Protein	P62908	40S ribosomal protein S3 OS=Mus musculus OX=10090 GN=Rps3 PE=1 SV=1	0	31.802	40	10	14	10	243	26.7	9.66	3.58	10	1
	Checked	Confidence	Sequence	Modifications	Qvality PEP	Qvality q-value	# Protein Groups	# Proteins	# PSMs	Master Protein Accessions	# Missed Cleavages	Theo. MH+ [Da]	Confidence (by Search Engine): Sequest HT	Percolator q-Value (by Search Engine): Sequest HT	Percolator PEP (by Search Engine): Sequest HT	XCorr (by Search Engine): Sequest HT
	FALSE	High	AELNEFLTR		0.000182361	0.000363423	1	3	3	P62908	0	1092.57	High	0.0003415	0.0001251	1.13
	FALSE	High	DEILPTTPISEQK		0.000933246	0.000363423	1	1	1	P62908	0	1470.77	High	0.0003415	0.0006646	1.34
	FALSE	High	ELAEDGYSGVEVR		2.52201e-08	0.000363423	1	3	1	P62908	0	1423.67	High	0.0003415	1.377e-08	1.54
	FALSE	High	FIMESGAK		0.01545	0.00227442	1	2	1	P62908	0	882.439	High	0.001743	0.01195	0.99
	FALSE	High	FVADGIFK		0.0171011	0.00227442	1	3	1	P62908	0	896.488	High	0.001743	0.01326	0.46
	FALSE	High	GGKPEPPAMPQPVPTA	1xOxidation [M9]	0.0259788	0.00431817	1	1	1	P62908	0	1589.8	High	0.003259	0.02047	1.27
	FALSE	High	KFVADGIFK		0.0013969	0.000363423	1	3	1	P62908	1	1024.58	High	0.0003415	0.001008	1.89
	FALSE	High	KPLPDHVSIVEPK		0.0611618	0.00899625	1	1	1	P62908	0	1458.83	High	0.007191	0.05013	1.38
	FALSE	High	TEIIILATR		1.32895e-05	0.000363423	1	3	2	P62908	0	1029.63	High	0.0003415	8.525e-06	1.37
	FALSE	High	TQNVLGEK		0.0127922	0.00187868	1	3	2	P62908	0	888.479	High	0.001444	0.009869	0.93
FALSE	High	Master Protein	Q8BMJ2	Leucine--tRNA ligase, cytoplasmic OS=Mus musculus OX=10090 GN=Lars1 PE=1 SV=2	0	31.735	8	10	13	10	1178	134.1	7.05	0	10	1
	Checked	Confidence	Sequence	Modifications	Qvality PEP	Qvality q-value	# Protein Groups	# Proteins	# PSMs	Master Protein Accessions	# Missed Cleavages	Theo. MH+ [Da]	Confidence (by Search Engine): Sequest HT	Percolator q-Value (by Search Engine): Sequest HT	Percolator PEP (by Search Engine): Sequest HT	XCorr (by Search Engine): Sequest HT
	FALSE	High	CEFAVGYQR	1xCarbamidomethyl [C1]	0.00721228	0.00145176	1	2	1	Q8BMJ2	0	1129.51	High	0.001135	0.00542	1.17
	FALSE	High	EMLASCSSLR	1xCarbamidomethyl [C6]; 1xOxidation [M2]	0.00306731	0.00136517	1	2	1	Q8BMJ2	0	1169.53	High	0.001076	0.002255	0.79
	FALSE	High	FASEAEDKVR		0.000206209	0.000363423	1	1	1	Q8BMJ2	1	1151.57	High	0.0003415	0.0001413	0.95
	FALSE	High	FDDPLLGPR		6.94649e-05	0.000363423	1	1	2	Q8BMJ2	0	1029.54	High	0.0003415	4.659e-05	1.42
	FALSE	High	NMETFCEESR	1xCarbamidomethyl [C6]	0.00826388	0.00172066	1	1	1	Q8BMJ2	0	1302.51	High	0.001333	0.006249	1.23
	FALSE	High	NMETFCEESR	1xCarbamidomethyl [C6]; 1xOxidation [M2]	0.000126089	0.000363423	1	1	1	Q8BMJ2	0	1318.5	High	0.0003415	8.535e-05	1.12
	FALSE	High	QGDSCESIIR	1xCarbamidomethyl [C5]	4.49883e-05	0.000363423	1	1	1	Q8BMJ2	0	1164.53	High	0.0003415	2.968e-05	1.43
	FALSE	High	QTFQCLK	1xCarbamidomethyl [C5]	0.0205295	0.00320039	1	1	1	Q8BMJ2	0	924.461	High	0.002433	0.01605	1.03
	FALSE	High	TGFFEFQAAK		0.0151398	0.00209042	1	1	2	Q8BMJ2	0	1145.56	High	0.001603	0.01174	0.52
	FALSE	High	VFASEMNAGIIK	1xOxidation [M6]	0.00223349	0.00110612	1	1	1	Q8BMJ2	0	1295.67	High	0.0008878	0.001631	0.94
	FALSE	High	VLEPYPSK		0.0578594	0.00869462	1	1	1	Q8BMJ2	0	932.509	High	0.006963	0.04703	0.57
FALSE	High	Master Protein	Q9EQF6	Dihydropyrimidinase-related protein 5 OS=Mus musculus OX=10090 GN=Dpysl5 PE=1 SV=1	0	31.719	17	9	12	9	564	61.5	7.09	1.96	9	1
	Checked	Confidence	Sequence	Modifications	Qvality PEP	Qvality q-value	# Protein Groups	# Proteins	# PSMs	Master Protein Accessions	# Missed Cleavages	Theo. MH+ [Da]	Confidence (by Search Engine): Sequest HT	Percolator q-Value (by Search Engine): Sequest HT	Percolator PEP (by Search Engine): Sequest HT	XCorr (by Search Engine): Sequest HT
	FALSE	High	AEMETLVR		0.0414533	0.00792806	1	1	1	Q9EQF6	0	948.482	High	0.005845	0.03322	0.98
	FALSE	High	AEMETLVR	1xOxidation [M3]	0.00220635	0.00110612	1	1	1	Q9EQF6	0	964.477	High	0.0008878	0.001606	1.51
	FALSE	High	AMGKEDFTK		0.0518299	0.00812799	1	1	1	Q9EQF6	1	1026.49	High	0.006559	0.04196	0.78
	FALSE	High	ELMIPGGAK		0.0651279	0.00917753	1	2	1	Q9EQF6	0	915.497	High	0.007324	0.05333	0.78
	FALSE	High	EMGTPLADTPTRPVTR	1xOxidation [M2]	0.0003711	0.000363423	1	1	1	Q9EQF6	0	1757.89	High	0.0003415	0.0002586	1.58
	FALSE	High	ETSLVEAYEK		0.00160205	0.00110612	1	1	1	Q9EQF6	0	1168.57	High	0.0008878	0.001162	0.92
	FALSE	High	FVAVTSSNAAK		1.77945e-05	0.000363423	1	1	2	Q9EQF6	0	1094.58	High	0.0003415	1.15e-05	1.96
	FALSE	High	IPHGVSGVQDR		8.16966e-06	0.000363423	1	1	2	Q9EQF6	0	1164.61	High	0.0003415	5.172e-06	1.46
	FALSE	High	MSVVWER	1xOxidation [M1]	0.00870699	0.00172066	1	1	1	Q9EQF6	0	922.445	High	0.001333	0.006591	1.44
	FALSE	High	VHAENGELVAEGAK		2.21759e-06	0.000363423	1	1	1	Q9EQF6	0	1423.72	High	0.0003415	1.358e-06	1.14
FALSE	High	Master Protein	Q9CVB6	Actin-related protein 2/3 complex subunit 2 OS=Mus musculus OX=10090 GN=Arpc2 PE=1 SV=3	0	31.519	23	7	9	7	300	34.3	7.36	1.71	7	1
	Checked	Confidence	Sequence	Modifications	Qvality PEP	Qvality q-value	# Protein Groups	# Proteins	# PSMs	Master Protein Accessions	# Missed Cleavages	Theo. MH+ [Da]	Confidence (by Search Engine): Sequest HT	Percolator q-Value (by Search Engine): Sequest HT	Percolator PEP (by Search Engine): Sequest HT	XCorr (by Search Engine): Sequest HT
	FALSE	High	ASHTAPQVLFSHR		0.00389509	0.00145176	1	2	1	Q9CVB6	0	1450.75	High	0.001135	0.002886	1.57
	FALSE	High	DDETMYVESK		7.31623e-05	0.000363423	1	2	1	Q9CVB6	0	1216.5	High	0.0003415	4.909e-05	1.51
	FALSE	High	DDETMYVESK	1xOxidation [M5]	0.000124466	0.000363423	1	2	1	Q9CVB6	0	1232.5	High	0.0003415	8.459e-05	0.97
	FALSE	High	DSIVHQAGMLK		2.98987e-05	0.000363423	1	2	1	Q9CVB6	0	1198.62	High	0.0003415	1.96e-05	1.35
	FALSE	High	DSIVHQAGMLK	1xOxidation [M9]	0.000165491	0.000363423	1	2	1	Q9CVB6	0	1214.62	High	0.0003415	0.0001129	1.41
	FALSE	High	DYLHYHIK		0.00217952	0.00110612	1	2	1	Q9CVB6	0	1088.55	High	0.0008878	0.001592	1.54
	FALSE	High	ELQAHGADELLK		0.000696227	0.000363423	1	2	1	Q9CVB6	0	1323.69	High	0.0003415	0.0004929	1.71
	FALSE	High	MILLEVNNR		9.66767e-05	0.000363423	1	1	1	Q9CVB6	0	1101.61	High	0.0003415	6.514e-05	1.45
	FALSE	High	VFMQEFK	1xOxidation [M3]	0.0281486	0.00519923	1	2	1	Q9CVB6	0	944.455	High	0.00409	0.02231	0.97
FALSE	High	Master Protein	P11152	Lipoprotein lipase OS=Mus musculus OX=10090 GN=Lpl PE=1 SV=3	0	31.378	16	8	10	8	474	53.1	7.87	3.71	8	1
	Checked	Confidence	Sequence	Modifications	Qvality PEP	Qvality q-value	# Protein Groups	# Proteins	# PSMs	Master Protein Accessions	# Missed Cleavages	Theo. MH+ [Da]	Confidence (by Search Engine): Sequest HT	Percolator q-Value (by Search Engine): Sequest HT	Percolator PEP (by Search Engine): Sequest HT	XCorr (by Search Engine): Sequest HT
	FALSE	High	AQQHYPVSAGYTK		5.35965e-05	0.000363423	1	1	2	P11152	0	1449.71	High	0.0003415	3.568e-05	1.3
	FALSE	High	CNNLGYEINK	1xCarbamidomethyl [C1]	6.05509e-08	0.000363423	1	1	1	P11152	0	1224.57	High	0.0003415	3.388e-08	2.02
	FALSE	High	DFSDIESK		0.0390258	0.00669705	1	1	1	P11152	0	940.426	High	0.005366	0.03137	1.69
	FALSE	High	GKDSAVFVK		7.03713e-05	0.000363423	1	1	1	P11152	1	950.531	High	0.0003415	4.72e-05	1.44
	FALSE	High	GLGDVDQLVK		0.00170441	0.00110612	1	1	1	P11152	0	1043.57	High	0.0008878	0.001236	1.05
	FALSE	High	IHFSGTEDGK		0.000843021	0.000363423	1	1	1	P11152	0	1090.52	High	0.0003415	0.0006016	1.55
	FALSE	High	LVGNDVAR		0.00826388	0.00172066	1	1	2	P11152	0	843.468	High	0.001333	0.006259	1.11
	FALSE	High	VFHYQVK		0.00580426	0.00145176	1	1	1	P11152	0	920.499	High	0.001135	0.004357	1.14
FALSE	High	Master Protein	A0A6I8MX27	L-lactate dehydrogenase OS=Mus musculus OX=10090 GN=Ldhb PE=1 SV=1	0	31.16	22	8	12	7	341	37.3	6.25	9.32	8	1
	Checked	Confidence	Sequence	Modifications	Qvality PEP	Qvality q-value	# Protein Groups	# Proteins	# PSMs	Master Protein Accessions	# Missed Cleavages	Theo. MH+ [Da]	Confidence (by Search Engine): Sequest HT	Percolator q-Value (by Search Engine): Sequest HT	Percolator PEP (by Search Engine): Sequest HT	XCorr (by Search Engine): Sequest HT
	FALSE	High	DYSVTANSK		0.0385069	0.00669705	1	4	1	A0A6I8MX27	0	984.463	High	0.005366	0.03087	0.78
	FALSE	High	IHPVSTMVK		0.00193989	0.00110612	1	2	1	A0A6I8MX27	0	1011.57	High	0.0008878	0.001413	0.93
	FALSE	High	LKDDEVAQLR		2.27589e-06	0.000363423	1	2	2	A0A6I8MX27	1	1186.64	High	0.0003415	1.395e-06	2.11
	FALSE	High	IVADKDYSVTANSK		0.000156126	0.000363423	1	4	2	A0A6I8MX27	1	1510.77	High	0.0003415	0.0001068	1.72
	FALSE	High	IVVVTAGVR		0.0107523	0.00187868	1	4	1	A0A6I8MX27	0	913.583	High	0.001444	0.008215	1.17
	FALSE	High	MVVDSAYEVIK	1xOxidation [M1]	0.0688922	0.00995525	1	2	1	A0A6I8MX27	0	1269.64	High	0.007887	0.05678	0.48
	FALSE	High	SADTLWDIQK		0.000292312	0.000363423	1	2	1	A0A6I8MX27	0	1176.59	High	0.0003415	0.0002033	1.31
	FALSE	High	VIGSGCNLDSAR	1xCarbamidomethyl [C6]	9.79188e-07	0.000363423	2	13	3	A0A6I8MX27; A0A1B0GSR9	0	1248.6	High	0.0003415	5.87e-07	1.24
FALSE	High	Master Protein	P80313	T-complex protein 1 subunit eta OS=Mus musculus OX=10090 GN=Cct7 PE=1 SV=1	0	30.971	15	8	13	8	544	59.6	7.84	7.44	8	1
	Checked	Confidence	Sequence	Modifications	Qvality PEP	Qvality q-value	# Protein Groups	# Proteins	# PSMs	Master Protein Accessions	# Missed Cleavages	Theo. MH+ [Da]	Confidence (by Search Engine): Sequest HT	Percolator q-Value (by Search Engine): Sequest HT	Percolator PEP (by Search Engine): Sequest HT	XCorr (by Search Engine): Sequest HT
	FALSE	High	ALEIIPR		0.00980024	0.00187868	1	2	2	P80313	0	811.504	High	0.001444	0.007478	1.21
	FALSE	High	ATISNDGATILK		5.83101e-05	0.000363423	1	2	2	P80313	0	1203.66	High	0.0003415	3.87e-05	1.74
	FALSE	High	GGAEQFMEETER		0.00789605	0.00172066	1	2	1	P80313	0	1383.58	High	0.001333	0.005964	0.64
	FALSE	High	GGAEQFMEETER	1xOxidation [M7]	1.14475e-05	0.000363423	1	2	1	P80313	0	1399.58	High	0.0003415	7.319e-06	1.06
	FALSE	High	LLDVVHPAAK		1.79103e-05	0.000363423	1	2	2	P80313	0	1062.63	High	0.0003415	1.16e-05	2.02
	FALSE	High	QQLLIGAYAK		5.39451e-05	0.000363423	1	2	2	P80313	0	1104.64	High	0.0003415	3.586e-05	1.09
	FALSE	High	STVDPPAPSAGR		0.00216623	0.00110612	1	2	1	P80313	0	1154.58	High	0.0008878	0.001577	1.33
	FALSE	High	TATQLAVNK		0.00655003	0.00145176	1	1	1	P80313	0	945.536	High	0.001135	0.004932	0.99
	FALSE	High	VPEEDLKR		0.00355229	0.00136517	1	3	1	P80313	1	985.531	High	0.001076	0.002616	0.86
FALSE	High	Master Protein	P63085	Mitogen-activated protein kinase 1 OS=Mus musculus OX=10090 GN=Mapk1 PE=1 SV=3	0	30.952	23	9	15	6	358	41.2	6.98	3.41	9	1
	Checked	Confidence	Sequence	Modifications	Qvality PEP	Qvality q-value	# Protein Groups	# Proteins	# PSMs	Master Protein Accessions	# Missed Cleavages	Theo. MH+ [Da]	Confidence (by Search Engine): Sequest HT	Percolator q-Value (by Search Engine): Sequest HT	Percolator PEP (by Search Engine): Sequest HT	XCorr (by Search Engine): Sequest HT
	FALSE	High	APEIMLNSK		0.00264965	0.00136517	2	5	1	Q63844; P63085	0	1002.53	High	0.001076	0.001946	0.96
	FALSE	High	APEIMLNSK	1xOxidation [M5]	0.000419405	0.000363423	2	5	1	Q63844; P63085	0	1018.52	High	0.0003415	0.0002944	1
	FALSE	High	APTIEQMK		0.00177971	0.00110612	1	1	2	P63085	0	917.476	High	0.0008878	0.001291	1.26
	FALSE	High	GQVFDVGPR		0.00049573	0.000363423	1	1	2	P63085	0	974.505	High	0.0003415	0.0003495	1.13
	FALSE	High	ICDFGLAR	1xCarbamidomethyl [C2]	0.00394333	0.00145176	2	17	2	Q63844; P63085	0	951.472	High	0.001135	0.002915	0.68
	FALSE	High	LFPNADSK		0.0348378	0.0066044	1	2	1	P63085	0	891.457	High	0.005139	0.0279	0.83
	FALSE	High	MAAAAAAGPEMVR	1xOxidation [M11]; 1xMet-loss+Acetyl [N-Term]	0.001007	0.000363423	1	1	2	P63085	0	1172.57	High	0.0003415	0.0007214	1.75
	FALSE	High	MLTFNPHK		0.0317363	0.00644451	1	3	1	P63085	0	987.508	High	0.005021	0.02521	1.24
	FALSE	High	MLTFNPHK	1xOxidation [M1]	0.0624534	0.00899625	1	3	1	P63085	0	1003.5	High	0.007191	0.05122	0.83
	FALSE	High	NYLLSLPHK		0.00176876	0.00110612	1	2	2	P63085	0	1084.61	High	0.0008878	0.001282	1.1
	FALSE	High	YIHSANVLHR		7.03723e-06	0.000363423	2	10	1	Q63844; P63085	0	1209.65	High	0.0003415	4.451e-06	0.52
FALSE	High	Master Protein	P18760	Cofilin-1 OS=Mus musculus OX=10090 GN=Cfl1 PE=1 SV=3	0	30.927	33	6	18	5	166	18.5	8.09	9.72	6	1
	Checked	Confidence	Sequence	Modifications	Qvality PEP	Qvality q-value	# Protein Groups	# Proteins	# PSMs	Master Protein Accessions	# Missed Cleavages	Theo. MH+ [Da]	Confidence (by Search Engine): Sequest HT	Percolator q-Value (by Search Engine): Sequest HT	Percolator PEP (by Search Engine): Sequest HT	XCorr (by Search Engine): Sequest HT
	FALSE	High	AVLFCLSEDK	1xCarbamidomethyl [C5]	4.5281e-05	0.000363423	1	3	1	P18760	0	1181.59	High	0.0003415	3.004e-05	1.49
	FALSE	High	AVLFCLSEDKK	1xCarbamidomethyl [C5]	4.00317e-05	0.000363423	1	3	3	P18760	1	1309.68	High	0.0003415	2.639e-05	1.59
	FALSE	High	HELQANCYEEVK	1xCarbamidomethyl [C7]	4.40863e-07	0.000363423	1	2	2	P18760	0	1519.68	High	0.0003415	2.593e-07	2.18
	FALSE	High	MASGVAVSDGVIK	1xMet-loss+Acetyl [N-Term]	0.000150178	0.000363423	1	3	5	P18760	0	1144.62	High	0.0003415	0.0001023	1.94
	FALSE	High	MLPDKDCR	1xCarbamidomethyl [C7]	0.00181294	0.00110612	1	3	3	P18760	1	1034.48	High	0.0008878	0.00132	1.12
	FALSE	High	MLPDKDCR	1xCarbamidomethyl [C7]; 1xOxidation [M1]	0.0172174	0.00227442	1	3	1	P18760	1	1050.47	High	0.001743	0.01341	0.93
	FALSE	High	YALYDATYETK		5.39074e-07	0.000363423	2	4	3	P45591; P18760	0	1337.63	High	0.0003415	3.179e-07	2.01
FALSE	High	Master Protein	E9Q3M3	Dynactin subunit 1 OS=Mus musculus OX=10090 GN=Dctn1 PE=1 SV=1	0	30.81	8	10	10	10	1264	139.7	5.71	2.28	10	1
	Checked	Confidence	Sequence	Modifications	Qvality PEP	Qvality q-value	# Protein Groups	# Proteins	# PSMs	Master Protein Accessions	# Missed Cleavages	Theo. MH+ [Da]	Confidence (by Search Engine): Sequest HT	Percolator q-Value (by Search Engine): Sequest HT	Percolator PEP (by Search Engine): Sequest HT	XCorr (by Search Engine): Sequest HT
	FALSE	High	AEITDAEGLGLK		0.0018018	0.00110612	1	4	1	E9Q3M3	0	1216.64	High	0.0008878	0.001307	1.07
	FALSE	High	DLETSCSDTR	1xCarbamidomethyl [C6]	0.000103819	0.000363423	1	4	1	E9Q3M3	0	1183.49	High	0.0003415	7.032e-05	1.37
	FALSE	High	ELTNQQEASVER		3.04748e-06	0.000363423	1	4	1	E9Q3M3	0	1403.68	High	0.0003415	1.877e-06	2.28
	FALSE	High	EQLDMAGAR		0.0171011	0.00227442	1	4	1	E9Q3M3	0	990.467	High	0.001743	0.01333	1.05
	FALSE	High	GSDGAASSYQLK		0.011265	0.00187868	1	4	1	E9Q3M3	0	1183.56	High	0.001444	0.00864	0.69
	FALSE	High	LDETQTLLR		0.00104597	0.000363423	1	4	1	E9Q3M3	0	1088.59	High	0.0003415	0.000749	0.83
	FALSE	High	LKDEVLK		0.00973578	0.00187868	1	4	1	E9Q3M3	1	844.514	High	0.001444	0.007392	1.24
	FALSE	High	IKGEELSEANVR		3.8255e-05	0.000363423	1	4	1	E9Q3M3	1	1344.71	High	0.0003415	2.516e-05	1.17
	FALSE	High	QLTAHLQDVNR		0.0355415	0.00669705	1	4	1	E9Q3M3	0	1294.69	High	0.005139	0.02833	0.47
	FALSE	High	VTFSCAAGLGQR	1xCarbamidomethyl [C5]	0.00269856	0.00136517	1	4	1	E9Q3M3	0	1266.63	High	0.001076	0.001975	1.12
FALSE	High	Master Protein	P17156	Heat shock-related 70 kDa protein 2 OS=Mus musculus OX=10090 GN=Hspa2 PE=1 SV=2	0	30.329	9	5	14	2	633	69.6	5.67	18.91	5	1
	Checked	Confidence	Sequence	Modifications	Qvality PEP	Qvality q-value	# Protein Groups	# Proteins	# PSMs	Master Protein Accessions	# Missed Cleavages	Theo. MH+ [Da]	Confidence (by Search Engine): Sequest HT	Percolator q-Value (by Search Engine): Sequest HT	Percolator PEP (by Search Engine): Sequest HT	XCorr (by Search Engine): Sequest HT
	FALSE	High	EIAEAYLGGK		0.00361825	0.00145176	1	1	1	P17156	0	1050.55	High	0.001076	0.002672	0.87
	FALSE	High	STAGDTHLGGEDFDNR		1.46241e-08	0.000363423	2	3	5	P63017; P17156	0	1691.73	High	0.0003415	7.921e-09	1.71
	FALSE	High	TTPSYVAFTDTER		2.18996e-05	0.000363423	2	7	1	P63017; P17156	0	1487.7	High	0.0003415	1.423e-05	1.61
	FALSE	High	VCNPIISK	1xCarbamidomethyl [C2]	0.0126216	0.00187868	1	1	1	P17156	0	930.508	High	0.001444	0.009695	1.02
	FALSE	High	VEIIANDQGNR		8.33021e-06	0.000363423	3	8	6	P20029; P63017; P17156	0	1228.63	High	0.0003415	5.292e-06	1.82
FALSE	High	Master Protein	P06837	Neuromodulin OS=Mus musculus OX=10090 GN=Gap43 PE=1 SV=1	0	30.307	26	5	11	5	227	23.6	4.73	7.73	5	1
	Checked	Confidence	Sequence	Modifications	Qvality PEP	Qvality q-value	# Protein Groups	# Proteins	# PSMs	Master Protein Accessions	# Missed Cleavages	Theo. MH+ [Da]	Confidence (by Search Engine): Sequest HT	Percolator q-Value (by Search Engine): Sequest HT	Percolator PEP (by Search Engine): Sequest HT	XCorr (by Search Engine): Sequest HT
	FALSE	High	EGDGSATTDAAPATSPK		2.42435e-09	0.000363423	1	1	4	P06837	0	1575.71	High	0.0003415	1.247e-09	2.13
	FALSE	High	EKDDAPVADGVEK		3.97171e-08	0.000363423	1	1	3	P06837	1	1372.66	High	0.0003415	2.194e-08	2.05
	FALSE	High	KGDAPAAEAEAK		0.0041172	0.00145176	1	1	2	P06837	1	1157.58	High	0.001135	0.00305	0.79
	FALSE	High	IEQDGVKPEDK		3.35896e-06	0.000363423	1	1	1	P06837	0	1257.63	High	0.0003415	2.078e-06	1.75
	FALSE	High	NDEDQKIEQDGVKPEDK		4.55648e-06	0.000363423	1	1	1	P06837	1	1986.93	High	0.0003415	2.842e-06	1.75
FALSE	High	Master Protein	P80316	T-complex protein 1 subunit epsilon OS=Mus musculus OX=10090 GN=Cct5 PE=1 SV=1	0	30.137	15	9	17	8	541	59.6	6.02	5.69	9	1
	Checked	Confidence	Sequence	Modifications	Qvality PEP	Qvality q-value	# Protein Groups	# Proteins	# PSMs	Master Protein Accessions	# Missed Cleavages	Theo. MH+ [Da]	Confidence (by Search Engine): Sequest HT	Percolator q-Value (by Search Engine): Sequest HT	Percolator PEP (by Search Engine): Sequest HT	XCorr (by Search Engine): Sequest HT
	FALSE	High	ESNPALGIDCLHK	1xCarbamidomethyl [C10]	0.000108636	0.000363423	1	1	2	P80316	0	1453.71	High	0.0003415	7.334e-05	2.16
	FALSE	High	FSELTSEK		0.00170441	0.00110612	1	1	3	P80316	0	940.462	High	0.0008878	0.001239	0.89
	FALSE	High	IADGYEQAAR		2.38264e-05	0.000363423	1	2	4	P80316	0	1093.53	High	0.0003415	1.549e-05	1.78
	FALSE	High	IAIQHLDK		0.00769381	0.00145176	1	2	1	P80316	0	937.547	High	0.001135	0.00583	1.26
	FALSE	High	LMGLEALK	1xOxidation [M2]	0.0145384	0.00209042	1	1	1	P80316	0	890.502	High	0.001603	0.01124	0.84
	FALSE	High	LMVELSK		0.0651279	0.00917753	1	2	1	P80316	0	819.464	High	0.007324	0.05322	0.93
	FALSE	High	LMVELSK	1xOxidation [M2]	0.0425829	0.00792806	1	2	1	P80316	0	835.459	High	0.006275	0.03423	0.89
	FALSE	High	MIIEEAKR		0.0033209	0.00136517	1	1	1	P80316	1	989.545	High	0.001076	0.00245	0.94
	FALSE	High	MIIEEAKR	1xOxidation [M1]	0.000670029	0.000363423	1	1	1	P80316	1	1005.54	High	0.0003415	0.0004736	0.45
	FALSE	High	QQISLATQMVR	1xOxidation [M9]	0.000127733	0.000363423	1	1	1	P80316	0	1290.68	High	0.0003415	8.669e-05	1.38
	FALSE	High	SIHDALCVIR	1xCarbamidomethyl [C7]	0.0532692	0.00812799	2	3	2	P80315; P80316	0	1183.63	High	0.006559	0.04318	0.46
FALSE	High	Master Protein	P62631	Elongation factor 1-alpha 2 OS=Mus musculus OX=10090 GN=Eef1a2 PE=1 SV=1	0	30.059	10	5	14	1	463	50.4	9.03	9.57	5	1
	Checked	Confidence	Sequence	Modifications	Qvality PEP	Qvality q-value	# Protein Groups	# Proteins	# PSMs	Master Protein Accessions	# Missed Cleavages	Theo. MH+ [Da]	Confidence (by Search Engine): Sequest HT	Percolator q-Value (by Search Engine): Sequest HT	Percolator PEP (by Search Engine): Sequest HT	XCorr (by Search Engine): Sequest HT
	FALSE	High	IGGIGTVPVGR		3.38082e-06	0.000363423	2	2	4	P10126; P62631	0	1025.61	High	0.0003415	2.099e-06	2.06
	FALSE	High	LPLQDVYK		5.94494e-06	0.000363423	2	2	5	P10126; P62631	0	975.551	High	0.0003415	3.735e-06	1.53
	FALSE	High	MDSTEPAYSEK		7.22224e-06	0.000363423	1	1	1	P62631	0	1257.53	High	0.0003415	4.573e-06	1.72
	FALSE	High	MDSTEPAYSEK	1xOxidation [M1]	4.55398e-07	0.000363423	1	1	1	P62631	0	1273.53	High	0.0003415	2.684e-07	1.52
	FALSE	High	QLIVGVNK		0.0191874	0.00275387	2	4	1	P10126; P62631	0	870.541	High	0.0021	0.01499	1.5
	FALSE	High	STTTGHLIYK		9.54602e-06	0.000363423	2	4	2	P10126; P62631	0	1120.6	High	0.0003415	6.052e-06	2.19
FALSE	High	Master Protein	P62814	V-type proton ATPase subunit B, brain isoform OS=Mus musculus OX=10090 GN=Atp6v1b2 PE=1 SV=1	0	29.933	12	7	14	7	511	56.5	5.81	5	7	1
	Checked	Confidence	Sequence	Modifications	Qvality PEP	Qvality q-value	# Protein Groups	# Proteins	# PSMs	Master Protein Accessions	# Missed Cleavages	Theo. MH+ [Da]	Confidence (by Search Engine): Sequest HT	Percolator q-Value (by Search Engine): Sequest HT	Percolator PEP (by Search Engine): Sequest HT	XCorr (by Search Engine): Sequest HT
	FALSE	High	EQALAVSR		0.00702887	0.00145176	1	1	2	P62814	0	873.479	High	0.001135	0.005295	1.42
	FALSE	High	KTSCEFTGDILR	1xCarbamidomethyl [C4]	0.00134544	0.000363423	1	1	2	P62814	1	1426.7	High	0.0003415	0.0009669	0.61
	FALSE	High	NFITQGPYENR		0.0027991	0.00136517	1	2	1	P62814	0	1338.64	High	0.001076	0.002052	1.67
	FALSE	High	SAIGEGMTR		0.00899688	0.00187868	1	2	1	P62814	0	921.446	High	0.001444	0.006833	0.74
	FALSE	High	SAIGEGMTR	1xOxidation [M7]	0.0176902	0.00227442	1	2	1	P62814	0	937.441	High	0.001743	0.01382	0.9
	FALSE	High	SGQVLEVSGSK		4.2152e-06	0.000363423	1	1	2	P62814	0	1090.57	High	0.0003415	2.631e-06	1.69
	FALSE	High	TPVSEDMLGR		0.00027581	0.000363423	1	3	2	P62814	0	1104.54	High	0.0003415	0.0001904	1.23
	FALSE	High	TPVSEDMLGR	1xOxidation [M7]	0.00555317	0.00145176	1	3	1	P62814	0	1120.53	High	0.001135	0.004161	0.88
	FALSE	High	TSCEFTGDILR	1xCarbamidomethyl [C3]	2.36723e-05	0.000363423	1	1	2	P62814	0	1298.6	High	0.0003415	1.538e-05	0.91
FALSE	High	Master Protein	E9Q3W4	Plectin OS=Mus musculus OX=10090 GN=Plec PE=1 SV=1	0	29.639	2	11	11	11	4386	498.8	5.68	3.4	11	1
	Checked	Confidence	Sequence	Modifications	Qvality PEP	Qvality q-value	# Protein Groups	# Proteins	# PSMs	Master Protein Accessions	# Missed Cleavages	Theo. MH+ [Da]	Confidence (by Search Engine): Sequest HT	Percolator q-Value (by Search Engine): Sequest HT	Percolator PEP (by Search Engine): Sequest HT	XCorr (by Search Engine): Sequest HT
	FALSE	High	ALQALDELR		0.0239702	0.00361298	1	2	1	E9Q3W4	0	1028.57	High	0.002735	0.01886	0.49
	FALSE	High	AQAELEAQELQR		2.96942e-06	0.000363423	1	2	1	E9Q3W4	0	1385.7	High	0.0003415	1.837e-06	1.77
	FALSE	High	AQAEVEGLGK		0.0075948	0.00145176	1	2	1	E9Q3W4	0	1001.53	High	0.001135	0.005719	0.7
	FALSE	High	LAEVEAALEK		0.0175708	0.00227442	1	2	1	E9Q3W4	0	1072.59	High	0.001743	0.01365	0.73
	FALSE	High	LLEAAAQSSK		0.00587824	0.00145176	1	2	1	E9Q3W4	0	1017.56	High	0.001135	0.004401	0.66
	FALSE	High	LPVEVAYK		0.012124	0.00187868	1	2	1	E9Q3W4	0	918.529	High	0.001444	0.009297	1.02
	FALSE	High	LQAEEAER		0.0365027	0.00669705	1	2	1	E9Q3W4	0	945.464	High	0.005366	0.02924	0.94
	FALSE	High	LQLEACETR	1xCarbamidomethyl [C6]	0.00269856	0.00136517	1	3	1	E9Q3W4	0	1119.55	High	0.001076	0.001976	0.99
	FALSE	High	LSVAAQEAAR		0.000222846	0.000363423	1	2	1	E9Q3W4	0	1015.55	High	0.0003415	0.0001534	1.64
	FALSE	High	QLAEGTAQQR		0.00212681	0.00110612	1	2	1	E9Q3W4	0	1101.56	High	0.0008878	0.001553	0.81
	FALSE	High	QVQVALETAQR		0.00207534	0.00110612	1	2	1	E9Q3W4	0	1242.68	High	0.0008878	0.001508	0.97
FALSE	High	Master Protein	P09405	Nucleolin OS=Mus musculus OX=10090 GN=Ncl PE=1 SV=2	0	29.607	9	6	13	6	707	76.7	4.75	5.56	6	1
	Checked	Confidence	Sequence	Modifications	Qvality PEP	Qvality q-value	# Protein Groups	# Proteins	# PSMs	Master Protein Accessions	# Missed Cleavages	Theo. MH+ [Da]	Confidence (by Search Engine): Sequest HT	Percolator q-Value (by Search Engine): Sequest HT	Percolator PEP (by Search Engine): Sequest HT	XCorr (by Search Engine): Sequest HT
	FALSE	High	EAMEDGEIDGNK		1.57235e-06	0.000363423	1	1	2	P09405	0	1307.54	High	0.0003415	9.585e-07	1.5
	FALSE	High	EAMEDGEIDGNK	1xOxidation [M3]	6.93889e-08	0.000363423	1	1	5	P09405	0	1323.54	High	0.0003415	3.895e-08	1.45
	FALSE	High	GLSEDTTEETLK		2.01286e-05	0.000363423	1	1	1	P09405	0	1322.63	High	0.0003415	1.301e-05	1.2
	FALSE	High	LELQGSNSR		0.0247883	0.00361298	1	1	1	P09405	0	1003.52	High	0.002735	0.01961	0.57
	FALSE	High	NDLAVVDVR		0.00124789	0.000363423	1	1	1	P09405	0	1000.54	High	0.0003415	0.0008967	1.41
	FALSE	High	SVSLYYTGEK		0.00306731	0.00136517	1	1	1	P09405	0	1146.57	High	0.001076	0.002254	1.21
	FALSE	High	VTLDWAKPK		0.000187141	0.000363423	1	1	2	P09405	0	1057.6	High	0.0003415	0.0001284	1.64
FALSE	High	Master Protein	Q6IFZ6	Keratin, type II cytoskeletal 1b OS=Mus musculus OX=10090 GN=Krt77 PE=1 SV=1	0	29.435	5	6	21	1	572	61.3	8.02	10.58	6	1
	Checked	Confidence	Sequence	Modifications	Qvality PEP	Qvality q-value	# Protein Groups	# Proteins	# PSMs	Master Protein Accessions	# Missed Cleavages	Theo. MH+ [Da]	Confidence (by Search Engine): Sequest HT	Percolator q-Value (by Search Engine): Sequest HT	Percolator PEP (by Search Engine): Sequest HT	XCorr (by Search Engine): Sequest HT
	FALSE	High	FLEQQNQVLQTK		6.58794e-08	0.000363423	3	5	7	Q6NXH9; P04104; Q6IFZ6	0	1475.79	High	0.0003415	3.695e-08	2.09
	FALSE	High	NKYEDEINK		3.31681e-05	0.000363423	2	4	2	Q6IFZ6; Q922U2	1	1152.55	High	0.0003415	2.173e-05	1.32
	FALSE	High	NKYEDEINKR		1.89871e-05	0.000363423	2	4	6	Q6IFZ6; Q922U2	2	1308.65	High	0.0003415	1.229e-05	1.61
	FALSE	High	QLLEGEESR		0.000317894	0.000363423	1	1	1	Q6IFZ6	0	1060.53	High	0.0003415	0.0002212	1.32
	FALSE	High	YEDEINK		0.0165318	0.00227442	7	11	1	Q3TTY5; P50446; P04104; Q8BGZ7; Q6IFZ6; A0A2R8VHP3; Q922U2	0	910.415	High	0.001743	0.01282	1.03
	FALSE	High	YEDEINKR		0.00419417	0.00145176	7	11	4	Q3TTY5; P50446; P04104; Q8BGZ7; Q6IFZ6; A0A2R8VHP3; Q922U2	1	1066.52	High	0.001135	0.003108	0.42
FALSE	High	Master Protein	P14685	26S proteasome non-ATPase regulatory subunit 3 OS=Mus musculus OX=10090 GN=Psmd3 PE=1 SV=3	0	29.206	15	8	11	8	530	60.7	8.44	3.44	8	1
	Checked	Confidence	Sequence	Modifications	Qvality PEP	Qvality q-value	# Protein Groups	# Proteins	# PSMs	Master Protein Accessions	# Missed Cleavages	Theo. MH+ [Da]	Confidence (by Search Engine): Sequest HT	Percolator q-Value (by Search Engine): Sequest HT	Percolator PEP (by Search Engine): Sequest HT	XCorr (by Search Engine): Sequest HT
	FALSE	High	AIQLEYSEAR		3.56092e-06	0.000363423	1	2	1	P14685	0	1179.6	High	0.0003415	2.212e-06	1.55
	FALSE	High	DGVIEASINHEK		5.01944e-07	0.000363423	1	1	2	P14685	0	1311.65	High	0.0003415	2.953e-07	1.43
	FALSE	High	EMIDIYSTR	1xOxidation [M2]	0.0066344	0.00145176	1	1	1	P14685	0	1143.54	High	0.001135	0.004994	0.9
	FALSE	High	EPQLAFHQR		0.000251962	0.000363423	1	1	1	P14685	0	1125.58	High	0.0003415	0.0001745	1.72
	FALSE	High	EQQDLEFAK		0.00258582	0.00136517	1	1	2	P14685	0	1107.53	High	0.001076	0.001891	1.72
	FALSE	High	FNQVLDQFGEK		0.0570649	0.00850324	1	2	1	P14685	0	1324.65	High	0.006685	0.04634	0.78
	FALSE	High	ISDDLMQK		0.0277753	0.00519923	1	1	1	P14685	0	949.466	High	0.00409	0.02195	0.95
	FALSE	High	ISDDLMQK	1xOxidation [M6]	0.00555317	0.00145176	1	1	1	P14685	0	965.461	High	0.001135	0.004148	1.02
	FALSE	High	ISLADIAQK		0.00188117	0.00110612	1	1	1	P14685	0	958.557	High	0.0008878	0.00137	0.79
FALSE	High	Master Protein	Q91WQ3	Tyrosine--tRNA ligase, cytoplasmic OS=Mus musculus OX=10090 GN=Yars1 PE=1 SV=3	0	29.2	21	12	15	12	528	59.1	7.01	1.65	12	1
	Checked	Confidence	Sequence	Modifications	Qvality PEP	Qvality q-value	# Protein Groups	# Proteins	# PSMs	Master Protein Accessions	# Missed Cleavages	Theo. MH+ [Da]	Confidence (by Search Engine): Sequest HT	Percolator q-Value (by Search Engine): Sequest HT	Percolator PEP (by Search Engine): Sequest HT	XCorr (by Search Engine): Sequest HT
	FALSE	High	GQPDEELKPK		0.048416	0.00812799	1	2	1	Q91WQ3	0	1140.59	High	0.006559	0.03914	0.47
	FALSE	High	GTDYQLSK		0.061589	0.00899625	1	3	1	Q91WQ3	0	911.447	High	0.007191	0.0505	0.5
	FALSE	High	HPDADSLYVEK		0.0150378	0.00209042	1	2	2	Q91WQ3	0	1273.61	High	0.001603	0.01167	0.93
	FALSE	High	KIFTFAEK		0.0106811	0.00187868	1	2	2	Q91WQ3	1	983.556	High	0.001444	0.008145	1.14
	FALSE	High	LASAAYPDPSK		0.00141447	0.000363423	1	2	1	Q91WQ3	0	1119.57	High	0.0003415	0.001024	0.89
	FALSE	High	IDVGEAEPR		0.00142333	0.000363423	1	2	1	Q91WQ3	0	985.495	High	0.0003415	0.00103	0.85
	FALSE	High	IFTFAEK		0.0216684	0.00320039	1	2	1	Q91WQ3	0	855.461	High	0.002433	0.01695	0.84
	FALSE	High	ISEECIAQWK	1xCarbamidomethyl [C5]	0.000593295	0.000363423	1	2	1	Q91WQ3	0	1263.6	High	0.0003415	0.0004184	0.97
	FALSE	High	QVEPLDPPAGSAPGER		0.00401688	0.00145176	1	2	2	Q91WQ3	0	1619.8	High	0.001135	0.002972	0.91
	FALSE	High	TSYYENVIK		0.00424633	0.00145176	1	3	1	Q91WQ3	0	1116.56	High	0.001135	0.003149	0.77
	FALSE	High	VDAQFGGVDQR		6.06231e-05	0.000363423	1	2	1	Q91WQ3	0	1191.58	High	0.0003415	4.046e-05	1.65
	FALSE	High	VFVQGYEK		0.0153459	0.00227442	1	2	1	Q91WQ3	0	969.504	High	0.001743	0.01187	1.07
FALSE	High	Master Protein	Q9Z1Q9	Valine--tRNA ligase OS=Mus musculus OX=10090 GN=Vars1 PE=1 SV=1	0	29.17	8	10	10	10	1263	140.1	7.77	1.87	10	1
	Checked	Confidence	Sequence	Modifications	Qvality PEP	Qvality q-value	# Protein Groups	# Proteins	# PSMs	Master Protein Accessions	# Missed Cleavages	Theo. MH+ [Da]	Confidence (by Search Engine): Sequest HT	Percolator q-Value (by Search Engine): Sequest HT	Percolator PEP (by Search Engine): Sequest HT	XCorr (by Search Engine): Sequest HT
	FALSE	High	ADYNLTR		0.0332506	0.00644451	1	2	1	Q9Z1Q9	0	852.421	High	0.005021	0.02659	0.97
	FALSE	High	CGEMAQAASAAVTR	1xCarbamidomethyl [C1]; 1xOxidation [M4]	0.0123702	0.00187868	1	2	1	Q9Z1Q9	0	1438.64	High	0.001444	0.009501	0.85
	FALSE	High	EVYLHAIVR		5.08871e-05	0.000363423	1	2	1	Q9Z1Q9	0	1099.63	High	0.0003415	3.378e-05	1.01
	FALSE	High	KAVLAALK		0.00170441	0.00110612	1	2	1	Q9Z1Q9	1	813.556	High	0.0008878	0.001232	1.6
	FALSE	High	LGSSLDWDR		0.00618456	0.00145176	1	2	1	Q9Z1Q9	0	1048.51	High	0.001135	0.004654	0.58
	FALSE	High	LHEEGVIYR		0.000455992	0.000363423	1	2	1	Q9Z1Q9	0	1115.58	High	0.0003415	0.0003195	1.27
	FALSE	High	ILPEAHQR		0.00247777	0.00110612	1	2	1	Q9Z1Q9	0	963.537	High	0.0008878	0.001814	0.82
	FALSE	High	LQQTEAELR		0.0018018	0.00110612	1	1	1	Q9Z1Q9	0	1087.57	High	0.0008878	0.001307	1.04
	FALSE	High	SVTQQPGSEVIAPQK		4.46975e-05	0.000363423	1	4	1	Q9Z1Q9	0	1568.83	High	0.0003415	2.949e-05	1.87
	FALSE	High	YVLDPSAR		0.00815693	0.00172066	1	4	1	Q9Z1Q9	0	920.484	High	0.001333	0.006189	0.77
FALSE	High	Master Protein	Q8BGZ7	Keratin, type II cytoskeletal 75 OS=Mus musculus OX=10090 GN=Krt75 PE=1 SV=1	0	28.954	10	8	17	1	551	59.7	8.31	8.44	8	1
	Checked	Confidence	Sequence	Modifications	Qvality PEP	Qvality q-value	# Protein Groups	# Proteins	# PSMs	Master Protein Accessions	# Missed Cleavages	Theo. MH+ [Da]	Confidence (by Search Engine): Sequest HT	Percolator q-Value (by Search Engine): Sequest HT	Percolator PEP (by Search Engine): Sequest HT	XCorr (by Search Engine): Sequest HT
	FALSE	High	AEAESWYQTK		2.41375e-05	0.000363423	2	6	2	P50446; Q8BGZ7	0	1212.55	High	0.0003415	1.57e-05	1.53
	FALSE	High	EYQELMNVK	1xOxidation [M6]	0.0068505	0.00145176	3	8	1	P50446; Q8BGZ7; Q3UV17	0	1169.55	High	0.001135	0.00516	1.52
	FALSE	High	KLLEGEECR	1xCarbamidomethyl [C8]	3.27291e-06	0.000363423	7	11	1	Q3TTY5; Q6NXH9; P50446; Q8BGZ7; P07744; Q3UV17; Q922U2	1	1133.56	High	0.0003415	2.029e-06	1.41
	FALSE	High	LLEGEECR	1xCarbamidomethyl [C7]	0.00161202	0.00110612	7	11	2	Q3TTY5; Q6NXH9; P50446; Q8BGZ7; P07744; Q3UV17; Q922U2	0	1005.47	High	0.0008878	0.001165	1.6
	FALSE	High	NMQEVVEDFK	1xOxidation [M2]	0.000231659	0.000363423	1	1	2	Q8BGZ7	0	1254.57	High	0.0003415	0.0001597	1.52
	FALSE	High	YEDEINK		0.0165318	0.00227442	7	11	1	Q3TTY5; P50446; P04104; Q8BGZ7; Q6IFZ6; A0A2R8VHP3; Q922U2	0	910.415	High	0.001743	0.01282	1.03
	FALSE	High	YEDEINKR		0.00419417	0.00145176	7	11	4	Q3TTY5; P50446; P04104; Q8BGZ7; Q6IFZ6; A0A2R8VHP3; Q922U2	1	1066.52	High	0.001135	0.003108	0.42
	FALSE	High	YEELQVTAGR		1.41802e-05	0.000363423	3	6	4	P50446; Q8BGZ7; A0A2R8VHP3	0	1165.58	High	0.0003415	9.13e-06	2.29
FALSE	High	Master Protein	P10630	Eukaryotic initiation factor 4A-II OS=Mus musculus OX=10090 GN=Eif4a2 PE=1 SV=2	0	28.903	20	8	11	3	407	46.4	5.48	6.12	8	1
	Checked	Confidence	Sequence	Modifications	Qvality PEP	Qvality q-value	# Protein Groups	# Proteins	# PSMs	Master Protein Accessions	# Missed Cleavages	Theo. MH+ [Da]	Confidence (by Search Engine): Sequest HT	Percolator q-Value (by Search Engine): Sequest HT	Percolator PEP (by Search Engine): Sequest HT	XCorr (by Search Engine): Sequest HT
	FALSE	High	ELAQQIQK		0.00899688	0.00187868	2	4	1	P60843; P10630	0	957.536	High	0.001444	0.00685	1.3
	FALSE	High	ETQALVLAPTR		5.22242e-05	0.000363423	1	3	2	P10630	0	1198.68	High	0.0003415	3.476e-05	0.94
	FALSE	High	GYDVIAQAQSGTGK		1.53282e-05	0.000363423	2	4	1	P60843; P10630	0	1394.69	High	0.0003415	9.858e-06	1.53
	FALSE	High	KEELTLEGIK		1.22942e-05	0.000363423	1	4	2	P10630	1	1159.66	High	0.0003415	7.862e-06	2.06
	FALSE	High	KGVAINFVTEEDKR		0.000127733	0.000363423	1	2	2	P10630	2	1605.86	High	0.0003415	8.649e-05	2.33
	FALSE	High	KVDWLTEK		0.00169391	0.00110612	3	9	1	P60843; E9PV04; P10630	1	1018.56	High	0.0008878	0.001231	1.39
	FALSE	High	QFYINVER		0.000255239	0.000363423	2	5	1	P60843; P10630	0	1068.55	High	0.0003415	0.000176	1.21
	FALSE	High	VFDMLNR	1xOxidation [M4]	0.0449414	0.00808685	2	5	1	P60843; P10630	0	910.445	High	0.006402	0.03616	0.74
FALSE	High	Master Protein	Q9WTM5	RuvB-like 2 OS=Mus musculus OX=10090 GN=Ruvbl2 PE=1 SV=3	0	28.877	19	9	11	9	463	51.1	5.64	1.91	9	1
	Checked	Confidence	Sequence	Modifications	Qvality PEP	Qvality q-value	# Protein Groups	# Proteins	# PSMs	Master Protein Accessions	# Missed Cleavages	Theo. MH+ [Da]	Confidence (by Search Engine): Sequest HT	Percolator q-Value (by Search Engine): Sequest HT	Percolator PEP (by Search Engine): Sequest HT	XCorr (by Search Engine): Sequest HT
	FALSE	High	AAGVVLEMIR	1xOxidation [M8]	0.0120431	0.00187868	1	3	1	Q9WTM5	0	1074.6	High	0.001444	0.009212	0.93
	FALSE	High	AVLIAGQPGTGK		0.000336895	0.000363423	1	4	2	Q9WTM5	0	1111.65	High	0.0003415	0.0002347	1.19
	FALSE	High	DKVQAGDVITIDK		0.00114987	0.000363423	1	3	1	Q9WTM5	1	1401.76	High	0.0003415	0.0008277	1.25
	FALSE	High	FVQCPDGELQK	1xCarbamidomethyl [C4]	0.00336179	0.00136517	1	2	2	Q9WTM5	0	1320.63	High	0.001076	0.002476	1.09
	FALSE	High	GTEVQVDDIKR		0.000115158	0.000363423	1	1	1	Q9WTM5	1	1259.66	High	0.0003415	7.811e-05	1.91
	FALSE	High	IGLETSLR		0.00276517	0.00136517	1	3	1	Q9WTM5	0	888.515	High	0.001076	0.002029	0.88
	FALSE	High	LLIVSTSPYSEK		3.04861e-05	0.000363423	1	2	1	Q9WTM5	0	1336.74	High	0.0003415	1.995e-05	0.48
	FALSE	High	TEALTQAFR		5.83101e-05	0.000363423	1	4	1	Q9WTM5	0	1036.54	High	0.0003415	3.872e-05	1.48
	FALSE	High	VQAGDVITIDK		0.0306969	0.0060766	1	3	1	Q9WTM5	0	1158.64	High	0.004742	0.02446	0.75
FALSE	High	Master Protein	Q02105	Complement C1q subcomponent subunit C OS=Mus musculus OX=10090 GN=C1qc PE=1 SV=2	0	28.69	30	6	16	6	246	26	8.54	8.47	6	1
	Checked	Confidence	Sequence	Modifications	Qvality PEP	Qvality q-value	# Protein Groups	# Proteins	# PSMs	Master Protein Accessions	# Missed Cleavages	Theo. MH+ [Da]	Confidence (by Search Engine): Sequest HT	Percolator q-Value (by Search Engine): Sequest HT	Percolator PEP (by Search Engine): Sequest HT	XCorr (by Search Engine): Sequest HT
	FALSE	High	FNSVVTNPQGHYNPSTGK		0.000732725	0.000363423	1	1	1	Q02105	0	1946.94	High	0.0003415	0.0005205	1.03
	FALSE	High	GTSGLPGDPGPR		0.00022141	0.000363423	1	1	1	Q02105	0	1110.55	High	0.0003415	0.0001525	1.64
	FALSE	High	HQSVFTVTR		7.17554e-06	0.000363423	1	1	3	Q02105	0	1074.57	High	0.0003415	4.533e-06	1.16
	FALSE	High	QTTQYPEANALVR		5.5715e-06	0.000363423	1	1	6	Q02105	0	1490.76	High	0.0003415	3.486e-06	1.71
	FALSE	High	QVSSGGVLLR		7.22199e-05	0.000363423	1	1	4	Q02105	0	1015.59	High	0.0003415	4.845e-05	1.54
	FALSE	High	VASFCDHMFNSK	1xCarbamidomethyl [C5]	5.67792e-07	0.000363423	1	1	1	Q02105	0	1442.62	High	0.0003415	3.363e-07	1.61
FALSE	High	Master Protein	Q8R0J7	Vacuolar protein sorting-associated protein 37B OS=Mus musculus OX=10090 GN=Vps37b PE=1 SV=1	0	28.655	15	4	9	4	285	31	7.05	2.61	4	1
	Checked	Confidence	Sequence	Modifications	Qvality PEP	Qvality q-value	# Protein Groups	# Proteins	# PSMs	Master Protein Accessions	# Missed Cleavages	Theo. MH+ [Da]	Confidence (by Search Engine): Sequest HT	Percolator q-Value (by Search Engine): Sequest HT	Percolator PEP (by Search Engine): Sequest HT	XCorr (by Search Engine): Sequest HT
	FALSE	High	EMTLASNR		0.0236502	0.00361298	1	1	1	Q8R0J7	0	921.446	High	0.002735	0.01865	1.08
	FALSE	High	EMTLASNR	1xOxidation [M2]	0.0195808	0.00299598	1	1	1	Q8R0J7	0	937.441	High	0.00228	0.01527	0.9
	FALSE	High	GMEEAQTVQLNK		8.66086e-06	0.000363423	1	1	1	Q8R0J7	0	1347.66	High	0.0003415	5.502e-06	1.56
	FALSE	High	GMEEAQTVQLNK	1xOxidation [M2]	4.07842e-07	0.000363423	1	1	1	Q8R0J7	0	1363.65	High	0.0003415	2.392e-07	2.61
	FALSE	High	HPQAGAPPPPR		8.16852e-05	0.000363423	1	1	2	Q8R0J7	0	1124.6	High	0.0003415	5.486e-05	1.09
	FALSE	High	IEEDTENMAEK		5.57227e-05	0.000363423	1	1	1	Q8R0J7	0	1308.56	High	0.0003415	3.701e-05	0.41
	FALSE	High	IEEDTENMAEK	1xOxidation [M8]	4.41215e-05	0.000363423	1	1	2	Q8R0J7	0	1324.56	High	0.0003415	2.908e-05	1.23
FALSE	High	Master Protein	Q9CZC8	Secernin-1 OS=Mus musculus OX=10090 GN=Scrn1 PE=1 SV=1	0	28.493	18	8	9	8	414	46.3	4.79	7.46	8	1
	Checked	Confidence	Sequence	Modifications	Qvality PEP	Qvality q-value	# Protein Groups	# Proteins	# PSMs	Master Protein Accessions	# Missed Cleavages	Theo. MH+ [Da]	Confidence (by Search Engine): Sequest HT	Percolator q-Value (by Search Engine): Sequest HT	Percolator PEP (by Search Engine): Sequest HT	XCorr (by Search Engine): Sequest HT
	FALSE	High	AKDGLVVFGK		0.0511265	0.00812799	1	2	1	Q9CZC8	1	1033.6	High	0.006559	0.04147	1.02
	FALSE	High	AQSPCFGDDDPAK	1xCarbamidomethyl [C5]	0.00261754	0.00136517	1	2	1	Q9CZC8	0	1407.58	High	0.001076	0.00192	1.47
	FALSE	High	AQSPCFGDDDPAKK	1xCarbamidomethyl [C5]	0.00255448	0.00136517	1	2	1	Q9CZC8	1	1535.68	High	0.001076	0.001866	1.12
	FALSE	High	AVIESDEEQGR		1.42725e-05	0.000363423	1	2	1	Q9CZC8	0	1232.58	High	0.0003415	9.168e-06	1.83
	FALSE	High	CICNHLSLATK	2xCarbamidomethyl [C1; C3]	6.85697e-06	0.000363423	1	1	1	Q9CZC8	0	1316.64	High	0.0003415	4.317e-06	0.93
	FALSE	High	FQEKPDR		0.0578594	0.00869462	1	2	1	Q9CZC8	0	919.463	High	0.006963	0.04704	0.95
	FALSE	High	LDCCAGQDSLEK	2xCarbamidomethyl [C3; C4]	1.82623e-05	0.000363423	1	1	1	Q9CZC8	0	1395.59	High	0.0003415	1.178e-05	1.7
	FALSE	High	LDEEHPELR		1.53282e-05	0.000363423	1	1	2	Q9CZC8	0	1137.55	High	0.0003415	9.863e-06	2
FALSE	High	Master Protein	Q64514	Tripeptidyl-peptidase 2 OS=Mus musculus OX=10090 GN=Tpp2 PE=1 SV=3	0	28.314	8	11	12	11	1262	139.8	6.58	0	11	1
	Checked	Confidence	Sequence	Modifications	Qvality PEP	Qvality q-value	# Protein Groups	# Proteins	# PSMs	Master Protein Accessions	# Missed Cleavages	Theo. MH+ [Da]	Confidence (by Search Engine): Sequest HT	Percolator q-Value (by Search Engine): Sequest HT	Percolator PEP (by Search Engine): Sequest HT	XCorr (by Search Engine): Sequest HT
	FALSE	High	AMIEVINHK	1xOxidation [M2]	0.0143434	0.00209042	1	3	1	Q64514	0	1070.57	High	0.001603	0.01109	0.73
	FALSE	High	ANNVDYTVHSVR		2.14776e-05	0.000363423	1	3	1	Q64514	0	1374.68	High	0.0003415	1.389e-05	1.58
	FALSE	High	DGEIIGLSGR		0.0111159	0.00187868	1	3	1	Q64514	0	1016.54	High	0.001444	0.008489	1.38
	FALSE	High	DLPFIVSHR		0.00655003	0.00145176	1	1	1	Q64514	0	1083.59	High	0.001135	0.004936	0.35
	FALSE	High	FCSLPEK	1xCarbamidomethyl [C2]	0.0558957	0.00830376	1	3	1	Q64514	0	880.423	High	0.006685	0.04556	0.76
	FALSE	High	FDVQSSLK		0.0374908	0.00669705	1	2	1	Q64514	0	923.483	High	0.005366	0.03009	0.54
	FALSE	High	HEQISDLDR		0.00240333	0.00110612	1	1	1	Q64514	0	1112.53	High	0.0008878	0.001762	0.9
	FALSE	High	LSTMETGTGLIR	1xOxidation [M4]	0.000385726	0.000363423	1	3	2	Q64514	0	1294.67	High	0.0003415	0.0002694	0.89
	FALSE	High	LVEEKPTK		0.000164424	0.000363423	1	2	1	Q64514	0	943.546	High	0.0003415	0.0001125	0.65
	FALSE	High	VALAEACR	1xCarbamidomethyl [C7]	0.00882172	0.00172066	1	3	1	Q64514	0	889.456	High	0.001333	0.006709	1.18
	FALSE	High	VPITAVIAAK		0.0195808	0.00299598	1	3	1	Q64514	0	982.63	High	0.00228	0.01532	0.86
FALSE	High	Master Protein	E9Q1W0	Calcium/calmodulin-dependent protein kinase OS=Mus musculus OX=10090 GN=Camk2d PE=1 SV=2	0	28.257	16	9	11	5	512	57.7	7.15	3.57	9	1
	Checked	Confidence	Sequence	Modifications	Qvality PEP	Qvality q-value	# Protein Groups	# Proteins	# PSMs	Master Protein Accessions	# Missed Cleavages	Theo. MH+ [Da]	Confidence (by Search Engine): Sequest HT	Percolator q-Value (by Search Engine): Sequest HT	Percolator PEP (by Search Engine): Sequest HT	XCorr (by Search Engine): Sequest HT
	FALSE	High	ANVVTSPK		0.00182414	0.00110612	1	4	1	E9Q1W0	0	815.462	High	0.0008878	0.001324	1.28
	FALSE	High	DLKPENLLLASK		0.0547529	0.00812799	4	20	1	P11798; P28652; E9Q1W0; Q923T9	0	1340.78	High	0.006559	0.04439	0.72
	FALSE	High	ESTESSNTTIEDEDVK		3.6763e-07	0.000363423	1	5	2	E9Q1W0	0	1783.77	High	0.0003415	2.152e-07	1.69
	FALSE	High	FYFENALSK		0.0309021	0.0060766	1	7	1	E9Q1W0	0	1118.55	High	0.004742	0.02459	0.24
	FALSE	High	LTQYMDGSGMPK		0.000528608	0.000363423	1	7	1	E9Q1W0	0	1327.6	High	0.0003415	0.0003714	0.46
	FALSE	High	LTQYMDGSGMPK	2xOxidation [M5; M10]	0.000776027	0.000363423	1	7	1	E9Q1W0	0	1359.59	High	0.0003415	0.0005519	1.3
	FALSE	High	QETVDCLK	1xCarbamidomethyl [C6]	0.0323766	0.00644451	2	8	1	P11798; E9Q1W0	0	992.472	High	0.005021	0.02571	1.04
	FALSE	High	QETVDCLKK	1xCarbamidomethyl [C6]	0.00595324	0.00145176	2	8	1	P11798; E9Q1W0	1	1120.57	High	0.001135	0.004459	1.29
	FALSE	High	STVASMMHR		0.0461727	0.00808685	3	21	1	P28652; E9Q1W0; Q923T9	0	1019.48	High	0.006552	0.03717	0.68
	FALSE	High	WQNVHFHR		0.000294205	0.000363423	1	7	1	E9Q1W0	0	1123.55	High	0.0003415	0.0002036	1.88
FALSE	High	Master Protein	P11087	Collagen alpha-1(I) chain OS=Mus musculus OX=10090 GN=Col1a1 PE=1 SV=4	0	28.238	7	8	19	8	1453	137.9	5.85	3.79	8	1
	Checked	Confidence	Sequence	Modifications	Qvality PEP	Qvality q-value	# Protein Groups	# Proteins	# PSMs	Master Protein Accessions	# Missed Cleavages	Theo. MH+ [Da]	Confidence (by Search Engine): Sequest HT	Percolator q-Value (by Search Engine): Sequest HT	Percolator PEP (by Search Engine): Sequest HT	XCorr (by Search Engine): Sequest HT
	FALSE	High	DGEAGAQGAPGPAGPAGER		4.70413e-07	0.000363423	1	1	1	P11087	0	1664.76	High	0.0003415	2.775e-07	2.14
	FALSE	High	EGSPGAEGSPGR		0.00569517	0.00145176	1	1	1	P11087	0	1100.5	High	0.001135	0.004256	1.09
	FALSE	High	GETGPAGPAGPIGPAGAR		1.02521e-05	0.000363423	1	1	1	P11087	0	1532.78	High	0.0003415	6.516e-06	1.48
	FALSE	High	GFSGLDGAK		0.0372412	0.00669705	1	1	2	P11087	0	851.426	High	0.005366	0.02975	1.14
	FALSE	High	GPAGPQGPR		0.00120169	0.000363423	1	1	1	P11087	0	836.437	High	0.0003415	0.0008623	1.19
	FALSE	High	GSEGPQGVR		0.000648939	0.000363423	1	1	10	P11087	0	886.438	High	0.0003415	0.0004589	1.44
	FALSE	High	GVQGPPGPAGPR		0.0007097	0.000363423	1	1	2	P11087	0	1089.58	High	0.0003415	0.0005041	1.01
	FALSE	High	SLSQQIENIR		0.00174706	0.00110612	1	1	1	P11087	0	1187.64	High	0.0008878	0.001267	0.99
FALSE	High	Master Protein	Q8BGQ7	Alanine--tRNA ligase, cytoplasmic OS=Mus musculus OX=10090 GN=Aars1 PE=1 SV=1	0	28.167	8	8	11	8	968	106.8	5.67	1.7	8	1
	Checked	Confidence	Sequence	Modifications	Qvality PEP	Qvality q-value	# Protein Groups	# Proteins	# PSMs	Master Protein Accessions	# Missed Cleavages	Theo. MH+ [Da]	Confidence (by Search Engine): Sequest HT	Percolator q-Value (by Search Engine): Sequest HT	Percolator PEP (by Search Engine): Sequest HT	XCorr (by Search Engine): Sequest HT
	FALSE	High	ESDGVLKPLPK		3.92603e-05	0.000363423	1	1	2	Q8BGQ7	0	1182.67	High	0.0003415	2.587e-05	1.4
	FALSE	High	HNDLDDVGK		0.000518525	0.000363423	1	1	1	Q8BGQ7	0	1012.47	High	0.0003415	0.0003642	1.58
	FALSE	High	LFIDEPR		0.0136822	0.00209042	1	1	1	Q8BGQ7	0	889.478	High	0.001603	0.01054	0.82
	FALSE	High	IVAVTGAEAQK		0.00112123	0.000363423	1	1	1	Q8BGQ7	0	1086.62	High	0.0003415	0.0008038	1.7
	FALSE	High	LVSVLQNK		0.0108239	0.00187868	1	1	1	Q8BGQ7	0	900.551	High	0.001444	0.008275	1.57
	FALSE	High	SIDTGMGLER		0.0066344	0.00145176	1	1	1	Q8BGQ7	0	1078.52	High	0.001135	0.004975	1.38
	FALSE	High	SIDTGMGLER	1xOxidation [M6]	0.0001205	0.000363423	1	1	1	Q8BGQ7	0	1094.51	High	0.0003415	8.188e-05	1.26
	FALSE	High	SVLGEADQK		0.000390727	0.000363423	1	1	2	Q8BGQ7	0	946.484	High	0.0003415	0.0002724	1.16
	FALSE	High	VDDSSEDKTEFTVK		0.00128768	0.000363423	1	1	1	Q8BGQ7	1	1599.74	High	0.0003415	0.0009284	1.38
FALSE	High	Master Protein	P09411	Phosphoglycerate kinase 1 OS=Mus musculus OX=10090 GN=Pgk1 PE=1 SV=4	0	28.148	11	4	11	4	417	44.5	7.9	10	4	1
	Checked	Confidence	Sequence	Modifications	Qvality PEP	Qvality q-value	# Protein Groups	# Proteins	# PSMs	Master Protein Accessions	# Missed Cleavages	Theo. MH+ [Da]	Confidence (by Search Engine): Sequest HT	Percolator q-Value (by Search Engine): Sequest HT	Percolator PEP (by Search Engine): Sequest HT	XCorr (by Search Engine): Sequest HT
	FALSE	High	AHSSMVGVNLPQK		6.79748e-10	0.000363423	1	2	1	P09411	0	1367.71	High	0.0003415	3.386e-10	2.7
	FALSE	High	AHSSMVGVNLPQK	1xOxidation [M5]	0.000390727	0.000363423	1	2	1	P09411	0	1383.7	High	0.0003415	0.0002723	1.77
	FALSE	High	FHVEEEGK		0.000100509	0.000363423	1	3	4	P09411	0	974.458	High	0.0003415	6.764e-05	1.57
	FALSE	High	GCITIIGGGDTATCCAK	3xCarbamidomethyl [C2; C14; C15]	1.1522e-05	0.000363423	1	1	2	P09411	0	1754.79	High	0.0003415	7.347e-06	2.04
	FALSE	High	VDFNVPMK		0.00168346	0.00110612	1	3	1	P09411	0	949.481	High	0.0008878	0.001222	1.29
	FALSE	High	VDFNVPMK	1xOxidation [M7]	0.00174706	0.00110612	1	3	2	P09411	0	965.476	High	0.0008878	0.001269	1.06
FALSE	High	Master Protein	Q6ZWX6	Eukaryotic translation initiation factor 2 subunit 1 OS=Mus musculus OX=10090 GN=Eif2s1 PE=1 SV=3	0	28.118	22	7	12	7	315	36.1	5.08	0	7	1
	Checked	Confidence	Sequence	Modifications	Qvality PEP	Qvality q-value	# Protein Groups	# Proteins	# PSMs	Master Protein Accessions	# Missed Cleavages	Theo. MH+ [Da]	Confidence (by Search Engine): Sequest HT	Percolator q-Value (by Search Engine): Sequest HT	Percolator PEP (by Search Engine): Sequest HT	XCorr (by Search Engine): Sequest HT
	FALSE	High	AGLNCSTETMPIK	1xCarbamidomethyl [C5]	0.00104597	0.000363423	1	1	1	Q6ZWX6	0	1421.68	High	0.0003415	0.0007496	1.3
	FALSE	High	AGLNCSTETMPIK	1xCarbamidomethyl [C5]; 1xOxidation [M10]	6.9016e-06	0.000363423	1	1	2	Q6ZWX6	0	1437.67	High	0.0003415	4.348e-06	0.77
	FALSE	High	EVLINNINR		0.0234918	0.00361298	1	1	1	Q6ZWX6	0	1084.61	High	0.002735	0.0185	0.44
	FALSE	High	GVFNVQMEPK		0.000628501	0.000363423	1	1	1	Q6ZWX6	0	1148.58	High	0.0003415	0.0004443	1.31
	FALSE	High	INLIAPPR		0.00205005	0.00110612	1	1	2	Q6ZWX6	0	893.557	High	0.0008878	0.001492	1.5
	FALSE	High	VSPEEAIK		0.00320129	0.00136517	1	1	2	Q6ZWX6	0	872.472	High	0.001076	0.002356	0.93
	FALSE	High	VVTDTDETELAR		2.46118e-05	0.000363423	1	1	1	Q6ZWX6	0	1348.66	High	0.0003415	1.606e-05	1.47
	FALSE	High	YVMTTTTLER		0.00518208	0.00145176	1	1	1	Q6ZWX6	0	1214.61	High	0.001135	0.003867	0.6
	FALSE	High	YVMTTTTLER	1xOxidation [M3]	0.0167572	0.00227442	1	1	1	Q6ZWX6	0	1230.6	High	0.001743	0.01303	1.02
FALSE	High	Master Protein	P28652	Calcium/calmodulin-dependent protein kinase type II subunit beta OS=Mus musculus OX=10090 GN=Camk2b PE=1 SV=2	0	28.076	15	8	13	5	542	60.4	7.28	6.86	8	1
	Checked	Confidence	Sequence	Modifications	Qvality PEP	Qvality q-value	# Protein Groups	# Proteins	# PSMs	Master Protein Accessions	# Missed Cleavages	Theo. MH+ [Da]	Confidence (by Search Engine): Sequest HT	Percolator q-Value (by Search Engine): Sequest HT	Percolator PEP (by Search Engine): Sequest HT	XCorr (by Search Engine): Sequest HT
	FALSE	High	DLKPENLLLASK		0.0547529	0.00812799	4	20	1	P11798; P28652; E9Q1W0; Q923T9	0	1340.78	High	0.006559	0.04439	0.72
	FALSE	High	ESSDSTNTTIEDEDAK		2.23772e-13	0.000363423	1	6	3	P28652	0	1741.72	High	0.0003415	9.127e-14	2.67
	FALSE	High	LCTGHEYAAK	1xCarbamidomethyl [C2]	0.00253895	0.00136517	1	9	1	P28652	0	1149.54	High	0.001076	0.001855	1.03
	FALSE	High	ITAHEALK		0.0249551	0.0040904	1	9	2	P28652	0	882.504	High	0.002915	0.01972	1.34
	FALSE	High	LTQYIDGQGRPR		0.00744884	0.00145176	2	13	1	P28652; Q923T9	0	1403.74	High	0.001135	0.005622	1.59
	FALSE	High	NSSAITSPK		0.00602928	0.00145176	1	7	2	P28652	0	904.473	High	0.001135	0.004524	1.4
	FALSE	High	QETVECLK	1xCarbamidomethyl [C6]	0.000843021	0.000363423	1	9	2	P28652	0	1006.49	High	0.0003415	0.0005989	1.36
	FALSE	High	STVASMMHR		0.0461727	0.00808685	3	21	1	P28652; E9Q1W0; Q923T9	0	1019.48	High	0.006552	0.03717	0.68
FALSE	High	Master Protein	A0A0R4IZY0	Thimet oligopeptidase OS=Mus musculus OX=10090 GN=Thop1 PE=1 SV=1	0	28.03	18	12	16	12	687	78	5.99	0	12	1
	Checked	Confidence	Sequence	Modifications	Qvality PEP	Qvality q-value	# Protein Groups	# Proteins	# PSMs	Master Protein Accessions	# Missed Cleavages	Theo. MH+ [Da]	Confidence (by Search Engine): Sequest HT	Percolator q-Value (by Search Engine): Sequest HT	Percolator PEP (by Search Engine): Sequest HT	XCorr (by Search Engine): Sequest HT
	FALSE	High	ALTTQLIEQTK		0.00142333	0.000363423	1	2	1	A0A0R4IZY0	0	1245.7	High	0.0003415	0.00103	1.29
	FALSE	High	DAASGEEIGK		0.0111902	0.00187868	1	2	1	A0A0R4IZY0	0	976.458	High	0.001444	0.008577	0.73
	FALSE	High	DSLKPEAAR		0.0124534	0.00187868	1	1	1	A0A0R4IZY0	0	986.527	High	0.001444	0.009559	0.84
	FALSE	High	FKQEGVLSPK		0.00336179	0.00136517	1	2	1	A0A0R4IZY0	1	1132.64	High	0.001076	0.002487	0.65
	FALSE	High	GLQVEGSEAPAC	1xCarbamidomethyl [C12]	0.00440697	0.00145176	1	2	1	A0A0R4IZY0	0	1217.55	High	0.001135	0.003272	0.74
	FALSE	High	LKPLGEQER		0.0461727	0.00808685	1	2	1	A0A0R4IZY0	0	1069.6	High	0.006552	0.03718	0.96
	FALSE	High	LLEEAFNCR	1xCarbamidomethyl [C8]	0.000691792	0.000363423	1	2	2	A0A0R4IZY0	0	1151.55	High	0.0003415	0.0004917	1.29
	FALSE	High	LSEFDVEMSMR	2xOxidation [M8; M10]	0.0010134	0.000363423	1	2	2	A0A0R4IZY0	0	1375.59	High	0.0003415	0.0007232	1
[truncated: 6,351 more rows]

## Sheet: Table S2
Checked	Protein FDR Confidence: Combined	Master	Accession	Description	Exp. q-value: Combined	Sum PEP Score	Coverage [%]	# Peptides	# PSMs	# Unique Peptides	# AAs	MW [kDa]	calc. pI	Score Sequest HT: Sequest HT	# Peptides (by Search Engine): Sequest HT	# Protein Groups
FALSE	High	Master Protein	A0A087WS56	Fibronectin OS=Mus musculus OX=10090 GN=Fn1 PE=1 SV=1	0	108.257	15	30	60	30	2266	249.4	5.82	56.58	30	1
	Checked	Confidence	Sequence	Modifications	Qvality PEP	Qvality q-value	# Protein Groups	# Proteins	# PSMs	Master Protein Accessions	# Missed Cleavages	Theo. MH+ [Da]	Confidence (by Search Engine): Sequest HT	Percolator q-Value (by Search Engine): Sequest HT	Percolator PEP (by Search Engine): Sequest HT	XCorr (by Search Engine): Sequest HT
	FALSE	High	APITGYIIR		0.0502761	0.0028431	1	7	1	A0A087WS56	0	1003.59	High	0.002089	0.03439	1.04
	FALSE	High	ATGVFTTLQPLR		0.00196878	0.000649911	1	7	1	A0A087WS56	0	1303.74	High	0.0005099	0.0009487	1.5
	FALSE	High	CDPHEATCYDDGK	2xCarbamidomethyl [C1; C8]	0.0113954	0.000649911	1	7	2	A0A087WS56	0	1567.58	High	0.0005099	0.0066	0.92
	FALSE	High	CDPIDQCQDSETR	2xCarbamidomethyl [C1; C7]	1.16198e-05	0.000649911	1	7	2	A0A087WS56	0	1623.64	High	0.0005099	3.214e-06	2.43
	FALSE	High	EATIPGHLNSYTIK		0.0594949	0.00418158	1	7	1	A0A087WS56	0	1543.81	High	0.003034	0.04164	0.28
	FALSE	High	ESNPLTAQQTTK		0.0001857	0.000649911	1	7	3	A0A087WS56	0	1317.66	High	0.0005099	6.932e-05	1.96
	FALSE	High	FTNIGPDTMR		0.0213905	0.000649911	1	7	2	A0A087WS56	0	1151.55	High	0.0005099	0.01333	1.33
	FALSE	High	FTNIGPDTMR	1xOxidation [M9]	0.0351446	0.00120638	1	7	2	A0A087WS56	0	1167.55	High	0.0009116	0.02312	1.49
	FALSE	High	GDSPASSKPVSINYK		1.86338e-05	0.000649911	1	7	4	A0A087WS56	0	1549.79	High	0.0005099	5.43e-06	1.15
	FALSE	High	GEWTCKPIAEK	1xCarbamidomethyl [C5]	0.000112259	0.000649911	1	9	3	A0A087WS56	0	1318.65	High	0.0005099	3.973e-05	2.55
	FALSE	High	GFNCESKPEPEETCFDK	2xCarbamidomethyl [C4; C14]	0.00119032	0.000649911	1	8	1	A0A087WS56	0	2073.85	High	0.0005099	0.0005424	1.51
	FALSE	High	HALQSASAGSGSFTDVR		4.26084e-07	0.000649911	1	8	3	A0A087WS56	0	1690.81	High	0.0005099	8.292e-08	1.88
	FALSE	High	IAWESPQGQVSR		0.000770521	0.000649911	1	4	2	A0A087WS56	0	1357.69	High	0.0005099	0.0003349	1.3
	FALSE	High	LGVRPSQGGEAPR		2.5582e-05	0.000649911	1	7	2	A0A087WS56	0	1323.71	High	0.0005099	7.734e-06	2.77
	FALSE	High	IHLYTLNDNAR		0.000104842	0.000649911	1	8	2	A0A087WS56	0	1329.69	High	0.0005099	3.668e-05	1.86
	FALSE	High	ITGYIIK		0.0800937	0.00505131	1	8	1	A0A087WS56	0	807.497	High	0.003664	0.05796	0.94
	FALSE	High	QYNVGPLASK		0.000540719	0.000649911	1	7	1	A0A087WS56	0	1076.57	High	0.0005099	0.0002262	1.41
	FALSE	High	STTPDITGYR		0.00594478	0.000649911	1	7	4	A0A087WS56	0	1110.54	High	0.0005099	0.003225	1.46
	FALSE	High	SYTITGLQPGTDYK		4.17956e-05	0.000649911	1	8	1	A0A087WS56	0	1543.76	High	0.0005099	1.33e-05	1.94
	FALSE	High	TFYQIGDSWEK		0.00433205	0.000649911	1	7	1	A0A087WS56	0	1373.64	High	0.0005099	0.002259	1.22
	FALSE	High	TFYSCTTEGR	1xCarbamidomethyl [C5]	0.00377905	0.000649911	1	7	3	A0A087WS56	0	1221.52	High	0.0005099	0.001947	1.66
	FALSE	High	TVLVTWTPPR		0.00716044	0.000649911	1	7	1	A0A087WS56	0	1169.67	High	0.0005099	0.003944	1.62
	FALSE	High	TYHVGEQWQK		0.00463814	0.000649911	1	7	2	A0A087WS56	0	1275.61	High	0.0005099	0.002442	2.29
	FALSE	High	VFAVHQGR		0.0385078	0.00177572	1	7	2	A0A087WS56	0	913.5	High	0.001321	0.02565	1.38
	FALSE	High	VGDTYERPK		0.00266913	0.000649911	1	8	2	A0A087WS56	0	1064.54	High	0.0005099	0.001324	1.54
	FALSE	High	VTYSSPEDGIR		0.000437745	0.000649911	1	4	2	A0A087WS56	0	1223.59	High	0.0005099	0.0001783	1.97
	FALSE	High	WCGTTQNYDADQK	1xCarbamidomethyl [C2]	2.39066e-07	0.000649911	1	8	3	A0A087WS56	0	1586.65	High	0.0005099	4.368e-08	2.99
	FALSE	High	WCHDNGVNYK	1xCarbamidomethyl [C2]	0.00545023	0.000649911	1	7	1	A0A087WS56	0	1292.55	High	0.0005099	0.002922	1.17
	FALSE	High	YEKPGSPPR		0.0076658	0.000649911	1	8	1	A0A087WS56	0	1030.53	High	0.0005099	0.004269	1.39
	FALSE	High	YEVSVYALK		0.00711618	0.000649911	1	8	2	A0A087WS56	0	1071.57	High	0.0005099	0.003921	1.31
	FALSE	High	YQCYCYGR	2xCarbamidomethyl [C3; C5]	0.0682542	0.00418158	1	7	2	A0A087WS56	0	1169.45	High	0.003034	0.04844	1.22
FALSE	High	Master Protein	Q68FD5	Clathrin heavy chain 1 OS=Mus musculus OX=10090 GN=Cltc PE=1 SV=3	0	81.907	15	26	39	26	1675	191.4	5.69	26.5	26	1
	Checked	Confidence	Sequence	Modifications	Qvality PEP	Qvality q-value	# Protein Groups	# Proteins	# PSMs	Master Protein Accessions	# Missed Cleavages	Theo. MH+ [Da]	Confidence (by Search Engine): Sequest HT	Percolator q-Value (by Search Engine): Sequest HT	Percolator PEP (by Search Engine): Sequest HT	XCorr (by Search Engine): Sequest HT
	FALSE	High	AHIAQLCEK	1xCarbamidomethyl [C7]	0.00103826	0.000649911	1	2	2	Q68FD5	0	1069.55	High	0.0005099	0.0004643	2.32
	FALSE	High	AMLSANIR		0.084451	0.00551021	1	2	1	Q68FD5	0	875.477	High	0.003987	0.06157	0.76
	FALSE	High	CNEPAVWSQLAK	1xCarbamidomethyl [C1]	9.73085e-05	0.000649911	1	2	1	Q68FD5	0	1402.68	High	0.0005099	3.381e-05	1.75
	FALSE	High	DAMQYASESK		0.00261986	0.000649911	1	3	1	Q68FD5	0	1129.48	High	0.0005099	0.001299	1.59
	FALSE	High	DAMQYASESK	1xOxidation [M3]	0.00105124	0.000649911	1	3	2	Q68FD5	0	1145.48	High	0.0005099	0.0004713	1.85
	FALSE	High	DPHLACVAYER	1xCarbamidomethyl [C6]	0.000106815	0.000649911	1	2	2	Q68FD5	0	1330.62	High	0.0005099	3.753e-05	1.53
	FALSE	High	EAIDSYIK		0.0401826	0.00177572	1	2	1	Q68FD5	0	938.483	High	0.001321	0.02688	0.66
	FALSE	High	ENPYYDSR		0.065077	0.00418158	1	2	2	Q68FD5	0	1043.44	High	0.003034	0.0461	0.94
	FALSE	High	ESNCYDPER	1xCarbamidomethyl [C4]	0.0102571	0.000649911	1	2	3	Q68FD5	0	1169.45	High	0.0005099	0.005886	1.14
	FALSE	High	EVCFACVDGK	2xCarbamidomethyl [C3; C6]	0.00569215	0.000649911	1	2	2	Q68FD5	0	1184.51	High	0.0005099	0.003067	1.52
	FALSE	High	HDVVFLITK		0.00130658	0.000649911	1	2	1	Q68FD5	0	1071.62	High	0.0005099	0.0006006	1.78
	FALSE	High	HELIEFR		0.00385009	0.000649911	1	3	2	Q68FD5	0	943.5	High	0.0005099	0.001994	1.84
	FALSE	High	IAAYLFK		0.0227478	0.000649911	1	3	1	Q68FD5	0	825.487	High	0.0005099	0.0142	0.96
	FALSE	High	LECSEELGDLVK	1xCarbamidomethyl [C3]	0.00475473	0.000649911	1	2	1	Q68FD5	0	1391.67	High	0.0005099	0.002518	1.06
	FALSE	High	IHEGCEEPATHNALAK	1xCarbamidomethyl [C5]	1.07916e-07	0.000649911	1	2	2	Q68FD5	0	1776.83	High	0.0005099	1.805e-08	2.13
	FALSE	High	LLYNNVSNFGR		0.000440473	0.000649911	1	2	1	Q68FD5	0	1296.67	High	0.0005099	0.0001807	1.11
	FALSE	High	IVLDNSVFSEHR		0.000835341	0.000649911	1	2	2	Q68FD5	0	1415.73	High	0.0005099	0.0003657	0.93
	FALSE	High	IYIDSNNNPER		0.000261359	0.000649911	1	2	2	Q68FD5	0	1334.63	High	0.0005099	0.0001012	2.52
	FALSE	High	NLILVVR		0.0694831	0.00418158	1	2	1	Q68FD5	0	826.551	High	0.003034	0.0495	0.99
	FALSE	High	NNLAGAEELFAR		0.000462922	0.000649911	1	2	1	Q68FD5	0	1304.66	High	0.0005099	0.0001899	1.06
	FALSE	High	QSVELCK	1xCarbamidomethyl [C6]	0.0859519	0.0059698	1	3	1	Q68FD5	0	863.429	High	0.004312	0.06262	0.79
	FALSE	High	RDPHLACVAYER	1xCarbamidomethyl [C7]	0.00594478	0.000649911	1	2	1	Q68FD5	1	1486.72	High	0.0005099	0.003211	1.66
	FALSE	High	RPISADSAIMNPASK	1xOxidation [M10]	0.00323573	0.000649911	1	2	1	Q68FD5	0	1573.8	High	0.0005099	0.001641	1.89
	FALSE	High	VANVELYYK		0.00752455	0.000649911	1	2	1	Q68FD5	0	1098.58	High	0.0005099	0.004171	1.1
	FALSE	High	VDKLDASESLR		0.00841269	0.000649911	1	3	1	Q68FD5	1	1232.65	High	0.0005099	0.004732	1.97
	FALSE	High	VIQCFAETGQVQK	1xCarbamidomethyl [C4]	4.40762e-06	0.000649911	1	2	2	Q68FD5	0	1507.76	High	0.0005099	1.098e-06	2.39
	FALSE	High	VMEYINR	1xOxidation [M2]	0.0146837	0.000649911	1	2	1	Q68FD5	0	940.456	High	0.0005099	0.008766	1.03
FALSE	High	Master Protein	P63017	Heat shock cognate 71 kDa protein OS=Mus musculus OX=10090 GN=Hspa8 PE=1 SV=1	0	68.823	25	15	35	12	646	70.8	5.52	26.43	15	1
	Checked	Confidence	Sequence	Modifications	Qvality PEP	Qvality q-value	# Protein Groups	# Proteins	# PSMs	Master Protein Accessions	# Missed Cleavages	Theo. MH+ [Da]	Confidence (by Search Engine): Sequest HT	Percolator q-Value (by Search Engine): Sequest HT	Percolator PEP (by Search Engine): Sequest HT	XCorr (by Search Engine): Sequest HT
	FALSE	High	DAGTIAGLNVLR		0.0122736	0.000649911	1	2	3	P63017	0	1199.67	High	0.0005099	0.007203	1.09
	FALSE	High	EIAEAYLGK		0.0191459	0.000649911	1	2	2	P63017	0	993.525	High	0.0005099	0.01174	1.33
	FALSE	High	FDDAVVQSDMK		0.000969669	0.000649911	1	3	2	P63017	0	1254.57	High	0.0005099	0.0004331	1.34
	FALSE	High	FDDAVVQSDMK	1xOxidation [M10]	0.000235158	0.000649911	1	3	2	P63017	0	1270.56	High	0.0005099	8.992e-05	2.27
	FALSE	High	FEELNADLFR		0.049673	0.0028431	1	3	1	P63017	0	1253.62	High	0.002089	0.03401	0.98
	FALSE	High	LSKEDIER		0.00889518	0.000649911	1	2	1	P63017	1	989.526	High	0.0005099	0.005018	0.95
	FALSE	High	ITITNDKGR		0.101203	0.00810528	2	6	1	Q61696; P63017	1	1017.57	High	0.005866	0.07555	0.77
	FALSE	High	MKEIAEAYLGK	1xOxidation [M1]	0.0190283	0.000649911	1	2	1	P63017	1	1268.66	High	0.0005099	0.01172	1.36
	FALSE	High	NQTAEKEEFEHQQK		6.91391e-05	0.000649911	1	2	2	P63017	1	1745.81	High	0.0005099	2.318e-05	2.32
	FALSE	High	NQVAMNPTNTVFDAK		3.17972e-05	0.000649911	1	3	1	P63017	0	1649.8	High	0.0005099	9.791e-06	2.26
	FALSE	High	NQVAMNPTNTVFDAK	1xOxidation [M5]	1.82896e-05	0.000649911	1	3	2	P63017	0	1665.79	High	0.0005099	5.327e-06	2.66
	FALSE	High	NSLESYAFNMK		0.00587148	0.000649911	1	2	2	P63017	0	1303.6	High	0.0005099	0.003179	1.37
	FALSE	High	NSLESYAFNMK	1xOxidation [M10]	0.000623789	0.000649911	1	2	1	P63017	0	1319.59	High	0.0005099	0.0002652	1.58
	FALSE	High	SQIHDIVLVGGSTR		0.000132765	0.000649911	1	2	1	P63017	0	1481.81	High	0.0005099	4.783e-05	1.53
	FALSE	High	STAGDTHLGGEDFDNR		7.15652e-06	0.000649911	1	3	4	P63017	0	1691.73	High	0.0005099	1.886e-06	1.37
	FALSE	High	TTPSYVAFTDTER		9.47135e-08	0.000649911	2	7	5	Q61696; P63017	0	1487.7	High	0.0005099	1.571e-08	1.9
	FALSE	High	VCNPIITK	1xCarbamidomethyl [C2]	0.0175626	0.000649911	1	2	1	P63017	0	944.523	High	0.0005099	0.0107	1.17
	FALSE	High	VEIIANDQGNR		6.2208e-05	0.000649911	3	8	3	P20029; Q61696; P63017	0	1228.63	High	0.0005099	2.057e-05	2.3
FALSE	High	Master Protein	P20152	Vimentin OS=Mus musculus OX=10090 GN=Vim PE=1 SV=3	0	59.976	37	18	31	16	466	53.7	5.12	21.01	18	1
	Checked	Confidence	Sequence	Modifications	Qvality PEP	Qvality q-value	# Protein Groups	# Proteins	# PSMs	Master Protein Accessions	# Missed Cleavages	Theo. MH+ [Da]	Confidence (by Search Engine): Sequest HT	Percolator q-Value (by Search Engine): Sequest HT	Percolator PEP (by Search Engine): Sequest HT	XCorr (by Search Engine): Sequest HT
	FALSE	High	DGQVINETSQHHDDLE		0.0146837	0.000649911	1	1	1	P20152	0	1836.8	High	0.0005099	0.008742	1.05
	FALSE	High	DNLAEDIMR		0.0247917	0.000649911	1	2	1	P20152	0	1076.5	High	0.0005099	0.01569	0.79
	FALSE	High	DNLAEDIMR	1xOxidation [M8]	0.00460945	0.000649911	1	2	2	P20152	0	1092.5	High	0.0005099	0.002423	1.52
	FALSE	High	EEAESTLQSFR		2.77343e-05	0.000649911	1	2	2	P20152	0	1296.61	High	0.0005099	8.449e-06	2.15
	FALSE	High	EKLQEEMLQR	1xOxidation [M7]	0.00225706	0.000649911	1	2	1	P20152	1	1319.66	High	0.0005099	0.001103	1.76
	FALSE	High	ETNLESLPLVDTHSK		0.0711543	0.00418158	1	1	1	P20152	0	1682.86	High	0.003034	0.05065	0.87
	FALSE	High	EYQDLLNVK		0.00761842	0.000649911	2	9	1	P08551; P20152	0	1121.58	High	0.0005099	0.004237	1.16
	FALSE	High	FADLSEAANR		0.000693284	0.000649911	1	2	2	P20152	0	1093.53	High	0.0005099	0.0002968	1.31
	FALSE	High	GTNESLER		0.0217891	0.000649911	2	3	4	P03995; P20152	0	905.432	High	0.0005099	0.01354	1.2
	FALSE	High	KLLEGEESR		0.0145932	0.000649911	1	9	1	P20152	1	1060.56	High	0.0005099	0.00873	0.86
	FALSE	High	LGDLYEEEMR		0.00515421	0.000649911	1	2	1	P20152	0	1254.57	High	0.0005099	0.002752	1.26
	FALSE	High	LGDLYEEEMR	1xOxidation [M9]	0.000153163	0.000649911	1	2	1	P20152	0	1270.56	High	0.0005099	5.6e-05	1.98
	FALSE	High	LLEGEESR		0.0442805	0.00231563	1	9	1	P20152	0	932.468	High	0.001701	0.02982	1.09
	FALSE	High	LQDEIQNMK		0.00976133	0.000649911	1	2	2	P20152	0	1118.55	High	0.0005099	0.005561	1.5
	FALSE	High	LQDEIQNMK	1xOxidation [M8]	0.00422581	0.000649911	1	2	1	P20152	0	1134.55	High	0.0005099	0.002211	1.52
	FALSE	High	LQEEMLQR		0.000554327	0.000649911	1	2	1	P20152	0	1046.53	High	0.0005099	0.0002322	1.97
	FALSE	High	LQEEMLQR	1xOxidation [M5]	0.0240418	0.000649911	1	2	1	P20152	0	1062.52	High	0.0005099	0.01519	1.44
	FALSE	High	QDVDNASLAR		0.00122788	0.000649911	1	2	3	P20152	0	1088.53	High	0.0005099	0.0005613	1.75
	FALSE	High	QQYESVAAK		0.0911361	0.00636243	1	2	1	P20152	0	1023.51	High	0.004594	0.06685	1.06
	FALSE	High	QVQSLTCEVDALK	1xCarbamidomethyl [C7]	0.00576321	0.000649911	1	2	1	P20152	0	1490.75	High	0.0005099	0.003101	0.84
	FALSE	High	SLYSSSPGGAYVTR		1.42645e-05	0.000649911	1	3	1	P20152	0	1444.71	High	0.0005099	4.034e-06	1.63
	FALSE	High	VELQELNDR		0.00107769	0.000649911	1	4	1	P20152	0	1115.57	High	0.0005099	0.0004849	2
FALSE	High	Master Protein	Q922U2	Keratin, type II cytoskeletal 5 OS=Mus musculus OX=10090 GN=Krt5 PE=1 SV=1	0	58.284	23	19	38	10	580	61.7	7.75	23.88	19	1
	Checked	Confidence	Sequence	Modifications	Qvality PEP	Qvality q-value	# Protein Groups	# Proteins	# PSMs	Master Protein Accessions	# Missed Cleavages	Theo. MH+ [Da]	Confidence (by Search Engine): Sequest HT	Percolator q-Value (by Search Engine): Sequest HT	Percolator PEP (by Search Engine): Sequest HT	XCorr (by Search Engine): Sequest HT
	FALSE	High	DVDAAYMNK	1xOxidation [M7]	0.070314	0.00418158	3	4	1	P50446; Q6IME9; Q922U2	0	1042.45	High	0.003034	0.05012	0.74
	FALSE	High	EYQELMNTK		0.00656502	0.000649911	1	1	1	Q922U2	0	1155.54	High	0.0005099	0.003591	1.41
	FALSE	High	EYQELMNTK	1xOxidation [M6]	0.00161387	0.000649911	1	1	2	Q922U2	0	1171.53	High	0.0005099	0.0007608	1.77
	FALSE	High	FASFIDKVR		0.00660586	0.000649911	9	19	1	Q3TTY5; P50446; P04104; Q6IME9; Q8BGZ7; P07744; Q6IFZ6; Q3UV17; Q922U2	1	1082.6	High	0.0005099	0.00362	1.08
	FALSE	High	FVSTTSSSR		0.0282007	0.00120638	1	1	2	Q922U2	0	971.479	High	0.0009116	0.01813	1.08
	FALSE	High	GELALKDAR		0.00128246	0.000649911	2	2	1	Q8BGZ7; Q922U2	1	972.547	High	0.0005099	0.00059	1.64
	FALSE	High	HEISEMNR		0.0109122	0.000649911	1	1	1	Q922U2	0	1015.46	High	0.0005099	0.006309	1.43
	FALSE	High	KDVDAAYMNK		0.0226083	0.000649911	3	4	1	P50446; Q6IME9; Q922U2	1	1154.55	High	0.0005099	0.01415	1.64
	FALSE	High	KLLEGEECR	1xCarbamidomethyl [C8]	0.000215566	0.000649911	6	11	1	Q3TTY5; P50446; Q8BGZ7; P07744; Q3UV17; Q922U2	1	1133.56	High	0.0005099	8.185e-05	1.63
	FALSE	High	LLEGEECR	1xCarbamidomethyl [C7]	0.0134666	0.000649911	6	11	2	Q3TTY5; P50446; Q8BGZ7; P07744; Q3UV17; Q922U2	0	1005.47	High	0.0005099	0.007983	1.66
	FALSE	High	NKYEDEINK		0.0448203	0.00231563	2	4	1	Q6IFZ6; Q922U2	1	1152.55	High	0.001701	0.03032	1.69
	FALSE	High	NKYEDEINKR		0.000578969	0.000649911	2	4	6	Q6IFZ6; Q922U2	2	1308.65	High	0.0005099	0.0002437	1.71
	FALSE	High	QSSVSFR		0.0698974	0.00418158	1	1	2	Q922U2	0	810.41	High	0.003034	0.04963	1.17
	FALSE	High	SEIDNVKK		0.0134666	0.000649911	1	1	1	Q922U2	1	932.505	High	0.0005099	0.007939	1.16
	FALSE	High	TEAESWYQTK		8.12623e-05	0.000649911	1	1	1	Q922U2	0	1242.56	High	0.0005099	2.767e-05	1.76
	FALSE	High	TTAENEFVMLK		0.000100379	0.000649911	1	1	2	Q922U2	0	1282.63	High	0.0005099	3.501e-05	1.49
	FALSE	High	TTAENEFVMLK	1xOxidation [M9]	0.000156045	0.000649911	1	1	6	Q922U2	0	1298.63	High	0.0005099	5.705e-05	1.73
	FALSE	High	TTAENEFVMLKK	1xOxidation [M9]	0.025722	0.000649911	1	1	1	Q922U2	1	1426.72	High	0.0005099	0.01633	1.07
	FALSE	High	VDALMDEINFMK	2xOxidation [M5; M11]	0.00940522	0.000649911	1	1	1	Q922U2	0	1457.67	High	0.0005099	0.005352	1.25
	FALSE	High	YEDEINKR		0.083464	0.00551021	6	11	2	Q3TTY5; P50446; P04104; Q8BGZ7; Q6IFZ6; Q922U2	1	1066.52	High	0.003987	0.06063	1.19
	FALSE	High	YEELQQTAGR		0.00145212	0.000649911	1	1	2	Q922U2	0	1194.57	High	0.0005099	0.0006773	2.47
FALSE	High	Master Protein	P19096	Fatty acid synthase OS=Mus musculus OX=10090 GN=Fasn PE=1 SV=2	0	54.522	9	21	25	21	2504	272.3	6.58	7.54	21	1
	Checked	Confidence	Sequence	Modifications	Qvality PEP	Qvality q-value	# Protein Groups	# Proteins	# PSMs	Master Protein Accessions	# Missed Cleavages	Theo. MH+ [Da]	Confidence (by Search Engine): Sequest HT	Percolator q-Value (by Search Engine): Sequest HT	Percolator PEP (by Search Engine): Sequest HT	XCorr (by Search Engine): Sequest HT
	FALSE	High	ALIAEATK		0.0440129	0.00231563	1	2	1	P19096	0	816.483	High	0.001701	0.0297	0.74
	FALSE	High	DGAWGAFR		0.0584347	0.00418158	1	2	1	P19096	0	879.411	High	0.002804	0.04064	0.74
	FALSE	High	GNAGQTNYGFANSTMER	1xOxidation [M15]	0.0258804	0.000649911	1	2	1	P19096	0	1833.78	High	0.0005099	0.01648	0.82
	FALSE	High	GYTVLGVEGR		0.0922071	0.00680808	1	2	1	P19096	0	1050.56	High	0.004594	0.06775	0.62
	FALSE	High	HFQLEQDKPK		0.0170291	0.000649911	1	2	1	P19096	0	1269.66	High	0.0005099	0.01034	1.24
	FALSE	High	LGMLSPDGTCR	1xCarbamidomethyl [C10]	0.032662	0.00120638	1	2	1	P19096	0	1206.56	High	0.0009116	0.02124	0.39
	FALSE	High	LKEDTQVADVTTSR		5.4938e-05	0.000649911	1	2	1	P19096	1	1562.8	High	0.0005099	1.8e-05	1.52
	FALSE	High	QAPLLIGSTK		0.00189676	0.000649911	1	2	2	P19096	0	1027.61	High	0.0005099	0.0009082	1.2
	FALSE	High	QFLDVEHSK		0.024339	0.000649911	1	2	1	P19096	0	1102.55	High	0.0005099	0.01533	1.31
	FALSE	High	QQEQLVPTLEK		0.0231713	0.000649911	1	2	1	P19096	0	1312.71	High	0.0005099	0.0145	1.47
	FALSE	High	SDEAVKPLGVK		0.00785825	0.000649911	1	2	1	P19096	0	1142.64	High	0.0005099	0.004376	1.69
	FALSE	High	SFDDSGSGYCR	1xCarbamidomethyl [C10]	0.00366355	0.000649911	1	2	1	P19096	0	1250.47	High	0.0005099	0.001886	1.39
	FALSE	High	TDSATDTTAPK		0.00178252	0.000649911	1	2	1	P19096	0	1107.52	High	0.0005099	0.0008491	1.14
	FALSE	High	TGTVALEVR		0.030166	0.00120638	1	2	1	P19096	0	945.536	High	0.0009116	0.01956	0.8
	FALSE	High	VAASVDLITK		0.00419967	0.000649911	1	2	1	P19096	0	1016.6	High	0.0005099	0.002187	1.1
	FALSE	High	VFTTVGSAEK		0.0181126	0.000649911	1	2	1	P19096	0	1038.55	High	0.0005099	0.01108	1.2
	FALSE	High	VQEVQQVSTNK		0.000172357	0.000649911	1	2	2	P19096	0	1259.66	High	0.0005099	6.38e-05	1.89
	FALSE	High	VSDLLLSTDER		8.59364e-05	0.000649911	1	2	2	P19096	0	1247.65	High	0.0005099	2.956e-05	1.54
	FALSE	High	VSVHIIEGDHR		0.000975712	0.000649911	1	2	1	P19096	0	1261.66	High	0.0005099	0.0004334	1.73
	FALSE	High	VTAIYIDPATHR		0.000465808	0.000649911	1	2	1	P19096	0	1356.73	High	0.0005099	0.0001919	1.48
	FALSE	High	VYLWEDPNSK		0.00117562	0.000649911	1	2	2	P19096	0	1250.61	High	0.0005099	0.0005359	1.52
FALSE	High	Master Protein	P60710	Actin, cytoplasmic 1 OS=Mus musculus OX=10090 GN=Actb PE=1 SV=1	0	49.384	34	11	45	4	375	41.7	5.48	38.68	11	1
	Checked	Confidence	Sequence	Modifications	Qvality PEP	Qvality q-value	# Protein Groups	# Proteins	# PSMs	Master Protein Accessions	# Missed Cleavages	Theo. MH+ [Da]	Confidence (by Search Engine): Sequest HT	Percolator q-Value (by Search Engine): Sequest HT	Percolator PEP (by Search Engine): Sequest HT	XCorr (by Search Engine): Sequest HT
	FALSE	High	AGFAGDDAPR		0.00357369	0.000649911	2	18	5	P60710; P62737	0	976.448	High	0.0005099	0.00183	1.64
	FALSE	High	DLTDYLMK		0.0275177	0.00120638	3	14	1	Q8BFZ3; P60710; P62737	0	998.486	High	0.0009116	0.01762	0.98
	FALSE	High	DSYVGDEAQSK		0.000486515	0.000649911	2	14	7	P60710; P62737	0	1198.52	High	0.0005099	0.0002012	1.88
	FALSE	High	DSYVGDEAQSKR		0.000406292	0.000649911	2	14	1	P60710; P62737	1	1354.62	High	0.0005099	0.0001642	1.68
	FALSE	High	EITALAPSTMK		0.0016961	0.000649911	2	9	6	P60710; P62737	0	1161.62	High	0.0005099	0.0008023	1.71
	FALSE	High	EITALAPSTMK	1xOxidation [M10]	0.000981793	0.000649911	2	9	6	P60710; P62737	0	1177.61	High	0.0005099	0.000437	2.06
	FALSE	High	GYSFTTTAER		0.00101277	0.000649911	1	5	4	P60710	0	1132.53	High	0.0005099	0.0004525	1.42
	FALSE	High	HQGVMVGMGQK		0.000508144	0.000649911	3	16	2	Q8BFZ3; P60710; P62737	0	1171.57	High	0.0005099	0.0002109	1.93
	FALSE	High	HQGVMVGMGQK	1xOxidation [M]	6.53786e-05	0.000649911	3	16	3	Q8BFZ3; P60710; P62737	0	1187.57	High	0.0005099	2.177e-05	1.9
	FALSE	High	MDDDIAALVVDNGSGMCK	1xCarbamidomethyl [C17]; 1xOxidation [M16]; 1xMet-loss+Acetyl [N-Term]	0.0690712	0.00418158	1	4	1	P60710	0	1837.79	High	0.003034	0.04924	1.11
	FALSE	High	QEYDESGPSIVHR		5.90624e-08	0.000649911	1	5	7	P60710	0	1516.7	High	0.0005099	9.302e-09	2.84
	FALSE	High	SYELPDGQVITIGNER		0.000254943	0.000649911	3	10	1	Q8BFZ3; P60710; P62737	0	1790.89	High	0.0005099	9.855e-05	1.44
	FALSE	High	VAPEEHPVLLTEAPLNPK		0.0366769	0.00120638	1	6	1	P60710	0	1954.06	High	0.0009116	0.02423	1.78
FALSE	High	Master Protein	P68372	Tubulin beta-4B chain OS=Mus musculus OX=10090 GN=Tubb4b PE=1 SV=1	0	48.856	28	11	33	1	445	49.8	4.89	25.57	11	1
	Checked	Confidence	Sequence	Modifications	Qvality PEP	Qvality q-value	# Protein Groups	# Proteins	# PSMs	Master Protein Accessions	# Missed Cleavages	Theo. MH+ [Da]	Confidence (by Search Engine): Sequest HT	Percolator q-Value (by Search Engine): Sequest HT	Percolator PEP (by Search Engine): Sequest HT	XCorr (by Search Engine): Sequest HT
	FALSE	High	AVLVDLEPGTMDSVR	1xOxidation [M11]	0.00628609	0.000649911	2	2	1	Q9D6F9; P68372	0	1617.82	High	0.0005099	0.003421	1.71
	FALSE	High	EIVHIQAGQCGNQIGAK	1xCarbamidomethyl [C10]	0.000391423	0.000649911	6	7	6	Q7TMM9; Q9D6F9; Q9ERD7; P99024; P68372; Q9CWF2	0	1822.92	High	0.0005099	0.0001577	0.99
	FALSE	High	EVDEQMLNVQNK		1.13346e-05	0.000649911	4	4	2	Q7TMM9; P99024; P68372; Q9CWF2	0	1446.69	High	0.0005099	3.139e-06	2.4
	FALSE	High	EVDEQMLNVQNK	1xOxidation [M6]	6.32016e-06	0.000649911	4	4	3	Q7TMM9; P99024; P68372; Q9CWF2	0	1462.68	High	0.0005099	1.64e-06	2.89
	FALSE	High	FPGQLNADLR		0.00136466	0.000649911	6	8	3	Q7TMM9; Q9D6F9; Q9ERD7; P99024; P68372; Q9CWF2	0	1130.6	High	0.0005099	0.0006306	0.7
	FALSE	High	LAVNMVPFPR		0.040674	0.00177572	6	8	1	Q7TMM9; Q9D6F9; Q9ERD7; P99024; P68372; Q9CWF2	0	1143.63	High	0.001321	0.02728	0.75
	FALSE	High	LAVNMVPFPR	1xOxidation [M5]	0.008156	0.000649911	6	8	1	Q7TMM9; Q9D6F9; Q9ERD7; P99024; P68372; Q9CWF2	0	1159.63	High	0.0005099	0.004581	1.1
	FALSE	High	IMNTFSVVPSPK	1xOxidation [M2]	0.00466702	0.000649911	4	4	1	Q9D6F9; Q9ERD7; P99024; P68372	0	1335.7	High	0.0005099	0.002461	1.16
	FALSE	High	INVYYNEATGGK		0.000299645	0.000649911	1	1	1	P68372	0	1328.65	High	0.0005099	0.0001175	2.2
	FALSE	High	IREEYPDR		0.041928	0.00177572	4	6	1	Q7TMM9; P99024; P68372; Q9CWF2	1	1077.53	High	0.001321	0.02818	1.53
	FALSE	High	ISEQFTAMFR	1xOxidation [M8]	0.000465808	0.000649911	6	6	1	Q7TMM9; Q9D6F9; Q9ERD7; P99024; P68372; Q9CWF2	0	1245.59	High	0.0005099	0.0001918	1.23
	FALSE	High	NMMAACDPR	1xCarbamidomethyl [C6]	0.0085176	0.000649911	6	7	2	Q7TMM9; Q9D6F9; Q9ERD7; P99024; P68372; Q9CWF2	0	1065.43	High	0.0005099	0.004798	1.8
	FALSE	High	NMMAACDPR	1xCarbamidomethyl [C6]; 1xOxidation [M3]	0.0226083	0.000649911	6	7	4	Q7TMM9; Q9D6F9; Q9ERD7; P99024; P68372; Q9CWF2	0	1081.42	High	0.0005099	0.01412	1.4
	FALSE	High	NMMAACDPR	1xCarbamidomethyl [C6]; 2xOxidation [M2; M3]	0.00862382	0.000649911	6	7	1	Q7TMM9; Q9D6F9; Q9ERD7; P99024; P68372; Q9CWF2	0	1097.42	High	0.0005099	0.004864	1.33
	FALSE	High	TAVCDIPPR	1xCarbamidomethyl [C4]	0.00179363	0.000649911	5	5	8	Q7TMM9; Q9D6F9; P99024; P68372; Q9CWF2	0	1028.52	High	0.0005099	0.0008544	1.42
FALSE	High	Master Protein	Q7TMM9	Tubulin beta-2A chain OS=Mus musculus OX=10090 GN=Tubb2a PE=1 SV=1	0	47.426	24	10	32	1	445	49.9	4.89	23.34	10	1
	Checked	Confidence	Sequence	Modifications	Qvality PEP	Qvality q-value	# Protein Groups	# Proteins	# PSMs	Master Protein Accessions	# Missed Cleavages	Theo. MH+ [Da]	Confidence (by Search Engine): Sequest HT	Percolator q-Value (by Search Engine): Sequest HT	Percolator PEP (by Search Engine): Sequest HT	XCorr (by Search Engine): Sequest HT
	FALSE	High	EIVHIQAGQCGNQIGAK	1xCarbamidomethyl [C10]	0.000391423	0.000649911	6	7	6	Q7TMM9; Q9D6F9; Q9ERD7; P99024; P68372; Q9CWF2	0	1822.92	High	0.0005099	0.0001577	0.99
	FALSE	High	EVDEQMLNVQNK		1.13346e-05	0.000649911	4	4	2	Q7TMM9; P99024; P68372; Q9CWF2	0	1446.69	High	0.0005099	3.139e-06	2.4
	FALSE	High	EVDEQMLNVQNK	1xOxidation [M6]	6.32016e-06	0.000649911	4	4	3	Q7TMM9; P99024; P68372; Q9CWF2	0	1462.68	High	0.0005099	1.64e-06	2.89
	FALSE	High	FPGQLNADLR		0.00136466	0.000649911	6	8	3	Q7TMM9; Q9D6F9; Q9ERD7; P99024; P68372; Q9CWF2	0	1130.6	High	0.0005099	0.0006306	0.7
	FALSE	High	LAVNMVPFPR		0.040674	0.00177572	6	8	1	Q7TMM9; Q9D6F9; Q9ERD7; P99024; P68372; Q9CWF2	0	1143.63	High	0.001321	0.02728	0.75
	FALSE	High	LAVNMVPFPR	1xOxidation [M5]	0.008156	0.000649911	6	8	1	Q7TMM9; Q9D6F9; Q9ERD7; P99024; P68372; Q9CWF2	0	1159.63	High	0.0005099	0.004581	1.1
	FALSE	High	IMNTFSVMPSPK	2xOxidation [M2; M8]	0.000756292	0.000649911	2	3	1	Q7TMM9; Q9CWF2	0	1383.66	High	0.0005099	0.0003273	0.67
	FALSE	High	INVYYNEAAGNK		0.000215566	0.000649911	1	1	1	Q7TMM9	0	1355.66	High	0.0005099	8.144e-05	1.67
	FALSE	High	IREEYPDR		0.041928	0.00177572	4	6	1	Q7TMM9; P99024; P68372; Q9CWF2	1	1077.53	High	0.001321	0.02818	1.53
	FALSE	High	ISEQFTAMFR	1xOxidation [M8]	0.000465808	0.000649911	6	6	1	Q7TMM9; Q9D6F9; Q9ERD7; P99024; P68372; Q9CWF2	0	1245.59	High	0.0005099	0.0001918	1.23
	FALSE	High	NMMAACDPR	1xCarbamidomethyl [C6]	0.0085176	0.000649911	6	7	2	Q7TMM9; Q9D6F9; Q9ERD7; P99024; P68372; Q9CWF2	0	1065.43	High	0.0005099	0.004798	1.8
	FALSE	High	NMMAACDPR	1xCarbamidomethyl [C6]; 1xOxidation [M3]	0.0226083	0.000649911	6	7	4	Q7TMM9; Q9D6F9; Q9ERD7; P99024; P68372; Q9CWF2	0	1081.42	High	0.0005099	0.01412	1.4
	FALSE	High	NMMAACDPR	1xCarbamidomethyl [C6]; 2xOxidation [M2; M3]	0.00862382	0.000649911	6	7	1	Q7TMM9; Q9D6F9; Q9ERD7; P99024; P68372; Q9CWF2	0	1097.42	High	0.0005099	0.004864	1.33
	FALSE	High	TAVCDIPPR	1xCarbamidomethyl [C4]	0.00179363	0.000649911	5	5	8	Q7TMM9; Q9D6F9; P99024; P68372; Q9CWF2	0	1028.52	High	0.0005099	0.0008544	1.42
FALSE	High	Master Protein	E9Q557	Desmoplakin OS=Mus musculus OX=10090 GN=Dsp PE=1 SV=1	0	47.098	7	24	27	24	2883	332.7	6.8	7.19	24	1
	Checked	Confidence	Sequence	Modifications	Qvality PEP	Qvality q-value	# Protein Groups	# Proteins	# PSMs	Master Protein Accessions	# Missed Cleavages	Theo. MH+ [Da]	Confidence (by Search Engine): Sequest HT	Percolator q-Value (by Search Engine): Sequest HT	Percolator PEP (by Search Engine): Sequest HT	XCorr (by Search Engine): Sequest HT
	FALSE	High	EKEYEIER		0.0613029	0.00418158	1	2	1	E9Q557	1	1095.53	High	0.003034	0.04292	0.79
	FALSE	High	EMSVQEAYK	1xOxidation [M2]	0.0732966	0.00469002	1	2	1	E9Q557	0	1100.49	High	0.003395	0.05237	0.75
	FALSE	High	EYENELAK		0.0824878	0.00551021	1	2	1	E9Q557	0	995.468	High	0.003987	0.05977	0.74
	FALSE	High	FGDSNTVMR	1xOxidation [M8]	0.00268575	0.000649911	1	2	2	E9Q557	0	1042.46	High	0.0005099	0.001336	1.65
	FALSE	High	FLDQNLQK		0.00729487	0.000649911	1	2	1	E9Q557	0	1005.54	High	0.0005099	0.004044	1.43
	FALSE	High	GIVDSITGQR		0.0101309	0.000649911	1	2	1	E9Q557	0	1045.56	High	0.0005099	0.005814	1.22
	FALSE	High	LEDELNR		0.0540456	0.00384848	1	2	1	E9Q557	0	888.442	High	0.002804	0.03744	1.24
	FALSE	High	LNDSILQATEQR		0.000872473	0.000649911	1	1	1	E9Q557	0	1387.72	High	0.0005099	0.0003852	2.21
	FALSE	High	LPVEEAYK		0.0196237	0.000649911	1	2	1	E9Q557	0	948.504	High	0.0005099	0.0121	0.93
	FALSE	High	LPVEEAYKR		0.00373242	0.000649911	1	2	1	E9Q557	1	1104.6	High	0.0005099	0.001921	1.19
	FALSE	High	LTYEIEDEK		0.00964116	0.000649911	1	2	2	E9Q557	0	1139.55	High	0.0005099	0.005484	1.21
	FALSE	High	LTYEIEDEKR		6.87108e-05	0.000649911	1	2	1	E9Q557	1	1295.65	High	0.0005099	2.296e-05	1.48
	FALSE	High	NDYDQLQK		0.0459191	0.00231563	1	2	1	E9Q557	0	1023.47	High	0.001701	0.03108	0.99
	FALSE	High	NLHSEISGK		0.0484875	0.0028431	1	2	1	E9Q557	0	984.511	High	0.002089	0.03299	1.16
	FALSE	High	QLQNIIQATSR		0.00583516	0.000649911	1	2	2	E9Q557	0	1271.71	High	0.0005099	0.00314	1.69
	FALSE	High	QMGQPCDAYQK	1xCarbamidomethyl [C6]; 1xOxidation [M2]	0.00555262	0.000649911	1	2	1	E9Q557	0	1341.56	High	0.0005099	0.002979	1
	FALSE	High	QQIQNDLNQWK		0.0543717	0.00384848	1	2	1	E9Q557	0	1414.71	High	0.002804	0.03748	1.1
	FALSE	High	SMVEDITGLR	1xOxidation [M2]	0.0238945	0.000649911	1	2	1	E9Q557	0	1136.56	High	0.0005099	0.01509	0.73
	FALSE	High	TVSVSEAIKK		0.0678492	0.00418158	1	2	1	E9Q557	1	1061.62	High	0.003034	0.04828	0.95
	FALSE	High	VQEQELTR		0.0932898	0.00680808	1	1	1	E9Q557	0	1002.52	High	0.004926	0.06902	0.75
	FALSE	High	VVIVDPETNK		0.0481954	0.0028431	1	2	1	E9Q557	0	1113.62	High	0.002089	0.03285	1.31
	FALSE	High	VVLVDRK		0.0289003	0.00120638	1	2	1	E9Q557	1	828.53	High	0.0009116	0.01864	1.25
	FALSE	High	WEYENELSK		0.105386	0.00899892	1	1	1	E9Q557	0	1197.54	High	0.006496	0.07921	0.54
	FALSE	High	YQAECSQFK	1xCarbamidomethyl [C5]	0.071578	0.00418158	1	2	1	E9Q557	0	1160.5	High	0.003034	0.05105	0.85
FALSE	High	Master Protein	Q9CWF2	Tubulin beta-2B chain OS=Mus musculus OX=10090 GN=Tubb2b PE=1 SV=1	0	46.83	24	10	32	1	445	49.9	4.89	21.67	10	1
	Checked	Confidence	Sequence	Modifications	Qvality PEP	Qvality q-value	# Protein Groups	# Proteins	# PSMs	Master Protein Accessions	# Missed Cleavages	Theo. MH+ [Da]	Confidence (by Search Engine): Sequest HT	Percolator q-Value (by Search Engine): Sequest HT	Percolator PEP (by Search Engine): Sequest HT	XCorr (by Search Engine): Sequest HT
	FALSE	High	EIVHIQAGQCGNQIGAK	1xCarbamidomethyl [C10]	0.000391423	0.000649911	6	7	6	Q7TMM9; Q9D6F9; Q9ERD7; P99024; P68372; Q9CWF2	0	1822.92	High	0.0005099	0.0001577	0.99
	FALSE	High	EVDEQMLNVQNK		1.13346e-05	0.000649911	4	4	2	Q7TMM9; P99024; P68372; Q9CWF2	0	1446.69	High	0.0005099	3.139e-06	2.4
	FALSE	High	EVDEQMLNVQNK	1xOxidation [M6]	6.32016e-06	0.000649911	4	4	3	Q7TMM9; P99024; P68372; Q9CWF2	0	1462.68	High	0.0005099	1.64e-06	2.89
	FALSE	High	FPGQLNADLR		0.00136466	0.000649911	6	8	3	Q7TMM9; Q9D6F9; Q9ERD7; P99024; P68372; Q9CWF2	0	1130.6	High	0.0005099	0.0006306	0.7
	FALSE	High	LAVNMVPFPR		0.040674	0.00177572	6	8	1	Q7TMM9; Q9D6F9; Q9ERD7; P99024; P68372; Q9CWF2	0	1143.63	High	0.001321	0.02728	0.75
	FALSE	High	LAVNMVPFPR	1xOxidation [M5]	0.008156	0.000649911	6	8	1	Q7TMM9; Q9D6F9; Q9ERD7; P99024; P68372; Q9CWF2	0	1159.63	High	0.0005099	0.004581	1.1
	FALSE	High	IMNTFSVMPSPK	2xOxidation [M2; M8]	0.000756292	0.000649911	2	3	1	Q7TMM9; Q9CWF2	0	1383.66	High	0.0005099	0.0003273	0.67
	FALSE	High	INVYYNEATGNK		0.000742325	0.000649911	1	1	1	Q9CWF2	0	1385.67	High	0.0005099	0.0003211	1.34
	FALSE	High	IREEYPDR		0.041928	0.00177572	4	6	1	Q7TMM9; P99024; P68372; Q9CWF2	1	1077.53	High	0.001321	0.02818	1.53
	FALSE	High	ISEQFTAMFR	1xOxidation [M8]	0.000465808	0.000649911	6	6	1	Q7TMM9; Q9D6F9; Q9ERD7; P99024; P68372; Q9CWF2	0	1245.59	High	0.0005099	0.0001918	1.23
	FALSE	High	NMMAACDPR	1xCarbamidomethyl [C6]	0.0085176	0.000649911	6	7	2	Q7TMM9; Q9D6F9; Q9ERD7; P99024; P68372; Q9CWF2	0	1065.43	High	0.0005099	0.004798	1.8
	FALSE	High	NMMAACDPR	1xCarbamidomethyl [C6]; 1xOxidation [M3]	0.0226083	0.000649911	6	7	4	Q7TMM9; Q9D6F9; Q9ERD7; P99024; P68372; Q9CWF2	0	1081.42	High	0.0005099	0.01412	1.4
	FALSE	High	NMMAACDPR	1xCarbamidomethyl [C6]; 2xOxidation [M2; M3]	0.00862382	0.000649911	6	7	1	Q7TMM9; Q9D6F9; Q9ERD7; P99024; P68372; Q9CWF2	0	1097.42	High	0.0005099	0.004864	1.33
	FALSE	High	TAVCDIPPR	1xCarbamidomethyl [C4]	0.00179363	0.000649911	5	5	8	Q7TMM9; Q9D6F9; P99024; P68372; Q9CWF2	0	1028.52	High	0.0005099	0.0008544	1.42
FALSE	High	Master Protein	P50247	Adenosylhomocysteinase OS=Mus musculus OX=10090 GN=Ahcy PE=1 SV=3	0	45.485	27	13	21	12	432	47.7	6.54	17.11	13	1
	Checked	Confidence	Sequence	Modifications	Qvality PEP	Qvality q-value	# Protein Groups	# Proteins	# PSMs	Master Protein Accessions	# Missed Cleavages	Theo. MH+ [Da]	Confidence (by Search Engine): Sequest HT	Percolator q-Value (by Search Engine): Sequest HT	Percolator PEP (by Search Engine): Sequest HT	XCorr (by Search Engine): Sequest HT
	FALSE	High	ATDVMIAGK	1xOxidation [M5]	0.0349309	0.00120638	1	1	1	P50247	0	921.471	High	0.0009116	0.02291	0.82
	FALSE	High	EMYSASKPLK		0.0076658	0.000649911	1	2	1	P50247	0	1153.59	High	0.0005099	0.004258	0.88
	FALSE	High	EMYSASKPLK	1xOxidation [M2]	0.0900766	0.00636243	1	2	1	P50247	0	1169.59	High	0.004594	0.06628	1.19
	FALSE	High	ESILDGLK		0.0249444	0.000649911	2	6	2	Q80SW1; P50247	0	874.488	High	0.0005099	0.01582	1.22
	FALSE	High	FDNLYGCR	1xCarbamidomethyl [C7]	0.0203625	0.000649911	1	1	1	P50247	0	1044.46	High	0.0005099	0.01257	1.21
	FALSE	High	GISEETTTGVHNLYK		4.13049e-07	0.000649911	1	1	1	P50247	0	1648.82	High	0.0005099	8.021e-08	2.56
	FALSE	High	KLDEAVAEAHLGK		4.19387e-06	0.000649911	1	1	2	P50247	1	1380.75	High	0.0005099	1.043e-06	1.91
	FALSE	High	LDEAVAEAHLGK		5.22737e-05	0.000649911	1	1	1	P50247	0	1252.65	High	0.0005099	1.696e-05	2.47
	FALSE	High	MSDKLPYK	1xMet-loss+Acetyl [N-Term]	0.0662516	0.00418158	1	2	1	P50247	1	892.477	High	0.003034	0.04693	1.23
	FALSE	High	SKFDNLYGCR	1xCarbamidomethyl [C9]	0.000916935	0.000649911	1	1	1	P50247	1	1259.58	High	0.0005099	0.0004047	1.15
	FALSE	High	VAVVAGYGDVGK		0.000112958	0.000649911	1	1	3	P50247	0	1134.62	High	0.0005099	3.999e-05	2.17
	FALSE	High	VNIKPQVDR		0.0164101	0.000649911	1	1	2	P50247	0	1068.62	High	0.0005099	0.009927	1.18
	FALSE	High	VPAINVNDSVTK		4.79183e-05	0.000649911	1	1	2	P50247	0	1256.68	High	0.0005099	1.549e-05	1.79
	FALSE	High	WLNENAVEK		0.00305986	0.000649911	1	1	3	P50247	0	1102.55	High	0.0005099	0.001538	2.25
FALSE	High	Master Protein	P42932	T-complex protein 1 subunit theta OS=Mus musculus OX=10090 GN=Cct8 PE=1 SV=3	0	45.386	28	14	23	14	548	59.5	5.62	7.57	14	1
	Checked	Confidence	Sequence	Modifications	Qvality PEP	Qvality q-value	# Protein Groups	# Proteins	# PSMs	Master Protein Accessions	# Missed Cleavages	Theo. MH+ [Da]	Confidence (by Search Engine): Sequest HT	Percolator q-Value (by Search Engine): Sequest HT	Percolator PEP (by Search Engine): Sequest HT	XCorr (by Search Engine): Sequest HT
	FALSE	High	ALAENSGVK		0.0255646	0.000649911	1	3	1	P42932	0	888.479	High	0.0005099	0.01621	1.05
	FALSE	High	AIAGTGANVIVTGGK		0.000176694	0.000649911	1	3	1	P42932	0	1328.75	High	0.0005099	6.536e-05	1.86
	FALSE	High	AVDDGVNTFK		0.00698503	0.000649911	1	3	1	P42932	0	1065.52	High	0.0005099	0.003837	1.7
	FALSE	High	DVDEVSSLLR		0.00221539	0.000649911	1	3	3	P42932	0	1132.58	High	0.0005099	0.001074	1.3
	FALSE	High	EDGAISTIVLR		2.77343e-05	0.000649911	1	3	1	P42932	0	1173.65	High	0.0005099	8.424e-06	2
	FALSE	High	ELEVQHPAAK		0.00609413	0.000649911	1	4	1	P42932	0	1121.59	High	0.0005099	0.003302	1.46
	FALSE	High	ETEGDVTSVK		0.000728616	0.000649911	1	2	2	P42932	0	1064.51	High	0.0005099	0.0003139	1.17
	FALSE	High	GEENLMDAQVK		0.000440473	0.000649911	1	3	1	P42932	0	1233.58	High	0.0005099	0.0001796	2.02
	FALSE	High	GEENLMDAQVK	1xOxidation [M6]	0.00266913	0.000649911	1	3	1	P42932	0	1249.57	High	0.0005099	0.001326	1.59
	FALSE	High	GSTDNLMDDIER		0.00878563	0.000649911	1	3	1	P42932	0	1365.6	High	0.0005099	0.00496	1.33
	FALSE	High	GSTDNLMDDIER	1xOxidation [M7]	0.000211584	0.000649911	1	3	3	P42932	0	1381.59	High	0.0005099	7.994e-05	1.18
	FALSE	High	HFSGLEEAVYR		0.0268509	0.00120638	1	3	1	P42932	0	1307.64	High	0.0009116	0.01714	0.55
	FALSE	High	LVPGGGATEIELAK		0.0197449	0.000649911	1	3	2	P42932	0	1354.76	High	0.0005099	0.01219	0.99
	FALSE	High	LYSVHQEGNK		0.00825772	0.000649911	1	3	1	P42932	0	1174.59	High	0.0005099	0.004629	1.29
	FALSE	High	QYGSETFLAK		0.0328622	0.00120638	1	3	1	P42932	0	1143.57	High	0.0009116	0.02138	0.81
	FALSE	High	TAEELMNFSK		0.00970106	0.000649911	1	3	2	P42932	0	1169.55	High	0.0005099	0.005522	0.99
FALSE	High	Master Protein	P99024	Tubulin beta-5 chain OS=Mus musculus OX=10090 GN=Tubb5 PE=1 SV=1	0	45.208	25	10	33	1	444	49.6	4.89	21.67	10	1
	Checked	Confidence	Sequence	Modifications	Qvality PEP	Qvality q-value	# Protein Groups	# Proteins	# PSMs	Master Protein Accessions	# Missed Cleavages	Theo. MH+ [Da]	Confidence (by Search Engine): Sequest HT	Percolator q-Value (by Search Engine): Sequest HT	Percolator PEP (by Search Engine): Sequest HT	XCorr (by Search Engine): Sequest HT
	FALSE	High	EIVHIQAGQCGNQIGAK	1xCarbamidomethyl [C10]	0.000391423	0.000649911	6	7	6	Q7TMM9; Q9D6F9; Q9ERD7; P99024; P68372; Q9CWF2	0	1822.92	High	0.0005099	0.0001577	0.99
	FALSE	High	EVDEQMLNVQNK		1.13346e-05	0.000649911	4	4	2	Q7TMM9; P99024; P68372; Q9CWF2	0	1446.69	High	0.0005099	3.139e-06	2.4
	FALSE	High	EVDEQMLNVQNK	1xOxidation [M6]	6.32016e-06	0.000649911	4	4	3	Q7TMM9; P99024; P68372; Q9CWF2	0	1462.68	High	0.0005099	1.64e-06	2.89
	FALSE	High	FPGQLNADLR		0.00136466	0.000649911	6	8	3	Q7TMM9; Q9D6F9; Q9ERD7; P99024; P68372; Q9CWF2	0	1130.6	High	0.0005099	0.0006306	0.7
	FALSE	High	LAVNMVPFPR		0.040674	0.00177572	6	8	1	Q7TMM9; Q9D6F9; Q9ERD7; P99024; P68372; Q9CWF2	0	1143.63	High	0.001321	0.02728	0.75
	FALSE	High	LAVNMVPFPR	1xOxidation [M5]	0.008156	0.000649911	6	8	1	Q7TMM9; Q9D6F9; Q9ERD7; P99024; P68372; Q9CWF2	0	1159.63	High	0.0005099	0.004581	1.1
	FALSE	High	IMNTFSVVPSPK	1xOxidation [M2]	0.00466702	0.000649911	4	4	1	Q9D6F9; Q9ERD7; P99024; P68372	0	1335.7	High	0.0005099	0.002461	1.16
	FALSE	High	IREEYPDR		0.041928	0.00177572	4	6	1	Q7TMM9; P99024; P68372; Q9CWF2	1	1077.53	High	0.001321	0.02818	1.53
	FALSE	High	ISEQFTAMFR	1xOxidation [M8]	0.000465808	0.000649911	6	6	1	Q7TMM9; Q9D6F9; Q9ERD7; P99024; P68372; Q9CWF2	0	1245.59	High	0.0005099	0.0001918	1.23
	FALSE	High	ISVYYNEATGGK		0.00348603	0.000649911	1	1	2	P99024	0	1301.64	High	0.0005099	0.001786	1.39
	FALSE	High	NMMAACDPR	1xCarbamidomethyl [C6]	0.0085176	0.000649911	6	7	2	Q7TMM9; Q9D6F9; Q9ERD7; P99024; P68372; Q9CWF2	0	1065.43	High	0.0005099	0.004798	1.8
	FALSE	High	NMMAACDPR	1xCarbamidomethyl [C6]; 1xOxidation [M3]	0.0226083	0.000649911	6	7	4	Q7TMM9; Q9D6F9; Q9ERD7; P99024; P68372; Q9CWF2	0	1081.42	High	0.0005099	0.01412	1.4
	FALSE	High	NMMAACDPR	1xCarbamidomethyl [C6]; 2xOxidation [M2; M3]	0.00862382	0.000649911	6	7	1	Q7TMM9; Q9D6F9; Q9ERD7; P99024; P68372; Q9CWF2	0	1097.42	High	0.0005099	0.004864	1.33
	FALSE	High	TAVCDIPPR	1xCarbamidomethyl [C4]	0.00179363	0.000649911	5	5	8	Q7TMM9; Q9D6F9; P99024; P68372; Q9CWF2	0	1028.52	High	0.0005099	0.0008544	1.42
FALSE	High	Master Protein	Q9QWL7	Keratin, type I cytoskeletal 17 OS=Mus musculus OX=10090 GN=Krt17 PE=1 SV=3	0	43.992	31	14	37	3	433	48.1	5.06	23.06	14	1
	Checked	Confidence	Sequence	Modifications	Qvality PEP	Qvality q-value	# Protein Groups	# Proteins	# PSMs	Master Protein Accessions	# Missed Cleavages	Theo. MH+ [Da]	Confidence (by Search Engine): Sequest HT	Percolator q-Value (by Search Engine): Sequest HT	Percolator PEP (by Search Engine): Sequest HT	XCorr (by Search Engine): Sequest HT
	FALSE	High	ALEEANTELEVK		0.000856361	0.000649911	2	2	2	Q61781; Q9QWL7	0	1345.68	High	0.0005099	0.000376	2.07
	FALSE	High	ATMQNLNDR		0.0171345	0.000649911	1	2	1	Q9QWL7	0	1062.5	High	0.0005099	0.01038	0.82
	FALSE	High	ATMQNLNDR	1xOxidation [M3]	0.0117534	0.000649911	1	2	3	Q9QWL7	0	1078.49	High	0.0005099	0.006846	1.1
	FALSE	High	CEMEQQNQEYK	1xCarbamidomethyl [C1]; 1xOxidation [M3]	0.0389793	0.00177572	2	2	1	Q61781; Q9QWL7	0	1502.59	High	0.001321	0.02594	0.49
	FALSE	High	EVATNSELVQSGK		0.000303392	0.000649911	2	2	3	Q61781; Q9QWL7	0	1361.69	High	0.0005099	0.000119	1.98
	FALSE	High	LAADDFR		0.0639222	0.00418158	6	20	5	Q9Z2K1; Q6IFX2; A2A513; P19001; Q61781; Q9QWL7	0	807.4	High	0.003034	0.04517	1.07
	FALSE	High	LASYLDKVR		0.032463	0.00120638	2	5	2	P19001; Q9QWL7	1	1064.61	High	0.0009116	0.02123	1.72
	FALSE	High	LEQEIATYR		0.0133011	0.000649911	5	10	2	Q9Z2K1; Q6IFX2; P19001; Q61781; Q9QWL7	0	1122.58	High	0.0005099	0.007835	1.24
	FALSE	High	MSVEADINGLR	1xOxidation [M1]	0.0303511	0.00120638	3	3	1	Q6IFX2; Q61781; Q9QWL7	0	1220.59	High	0.0009116	0.01965	0.58
	FALSE	High	NHEEEMNALR		0.000222368	0.000649911	2	2	2	Q6IFX2; Q9QWL7	0	1242.55	High	0.0005099	8.449e-05	1.26
	FALSE	High	SEISELRR		0.0345072	0.00120638	2	2	1	Q61781; Q9QWL7	1	989.537	High	0.0009116	0.02261	2.09
	FALSE	High	TKFETEQALR		0.0173472	0.000649911	1	1	1	Q9QWL7	1	1222.64	High	0.0005099	0.01055	2.04
	FALSE	High	TIVEEVQDGK		0.00275331	0.000649911	2	2	4	Q6IFX2; Q9QWL7	0	1117.57	High	0.0005099	0.001367	1.55
	FALSE	High	TIVEEVQDGKVISSR		2.28109e-06	0.000649911	1	1	7	Q9QWL7	1	1659.89	High	0.0005099	5.297e-07	1.99
	FALSE	High	VLDELTLAR		0.0162087	0.000649911	4	6	2	Q6IFX2; P19001; Q61781; Q9QWL7	0	1029.59	High	0.0005099	0.009773	1.3
FALSE	High	Master Protein	Q9ERD7	Tubulin beta-3 chain OS=Mus musculus OX=10090 GN=Tubb3 PE=1 SV=1	0	43.906	22	9	28	3	450	50.4	4.93	14.75	9	1
	Checked	Confidence	Sequence	Modifications	Qvality PEP	Qvality q-value	# Protein Groups	# Proteins	# PSMs	Master Protein Accessions	# Missed Cleavages	Theo. MH+ [Da]	Confidence (by Search Engine): Sequest HT	Percolator q-Value (by Search Engine): Sequest HT	Percolator PEP (by Search Engine): Sequest HT	XCorr (by Search Engine): Sequest HT
	FALSE	High	EIVHIQAGQCGNQIGAK	1xCarbamidomethyl [C10]	0.000391423	0.000649911	6	7	6	Q7TMM9; Q9D6F9; Q9ERD7; P99024; P68372; Q9CWF2	0	1822.92	High	0.0005099	0.0001577	0.99
	FALSE	High	EVDEQMLAIQSK		3.00677e-05	0.000649911	1	1	2	Q9ERD7	0	1390.69	High	0.0005099	9.202e-06	2.06
	FALSE	High	EVDEQMLAIQSK	1xOxidation [M6]	4.15367e-05	0.000649911	1	1	2	Q9ERD7	0	1406.68	High	0.0005099	1.32e-05	1.97
	FALSE	High	FPGQLNADLR		0.00136466	0.000649911	6	8	3	Q7TMM9; Q9D6F9; Q9ERD7; P99024; P68372; Q9CWF2	0	1130.6	High	0.0005099	0.0006306	0.7
	FALSE	High	LAVNMVPFPR		0.040674	0.00177572	6	8	1	Q7TMM9; Q9D6F9; Q9ERD7; P99024; P68372; Q9CWF2	0	1143.63	High	0.001321	0.02728	0.75
	FALSE	High	LAVNMVPFPR	1xOxidation [M5]	0.008156	0.000649911	6	8	1	Q7TMM9; Q9D6F9; Q9ERD7; P99024; P68372; Q9CWF2	0	1159.63	High	0.0005099	0.004581	1.1
	FALSE	High	IMNTFSVVPSPK	1xOxidation [M2]	0.00466702	0.000649911	4	4	1	Q9D6F9; Q9ERD7; P99024; P68372	0	1335.7	High	0.0005099	0.002461	1.16
	FALSE	High	ISEQFTAMFR	1xOxidation [M8]	0.000465808	0.000649911	6	6	1	Q7TMM9; Q9D6F9; Q9ERD7; P99024; P68372; Q9CWF2	0	1245.59	High	0.0005099	0.0001918	1.23
	FALSE	High	ISVYYNEASSHK		2.27331e-05	0.000649911	1	2	1	Q9ERD7	0	1397.67	High	0.0005099	6.744e-06	1.51
	FALSE	High	NMMAACDPR	1xCarbamidomethyl [C6]	0.0085176	0.000649911	6	7	2	Q7TMM9; Q9D6F9; Q9ERD7; P99024; P68372; Q9CWF2	0	1065.43	High	0.0005099	0.004798	1.8
	FALSE	High	NMMAACDPR	1xCarbamidomethyl [C6]; 1xOxidation [M3]	0.0226083	0.000649911	6	7	4	Q7TMM9; Q9D6F9; Q9ERD7; P99024; P68372; Q9CWF2	0	1081.42	High	0.0005099	0.01412	1.4
	FALSE	High	NMMAACDPR	1xCarbamidomethyl [C6]; 2xOxidation [M2; M3]	0.00862382	0.000649911	6	7	1	Q7TMM9; Q9D6F9; Q9ERD7; P99024; P68372; Q9CWF2	0	1097.42	High	0.0005099	0.004864	1.33
	FALSE	High	VAVCDIPPR	1xCarbamidomethyl [C4]	0.00952246	0.000649911	1	3	6	Q9ERD7	0	1026.54	High	0.0005099	0.005425	1.08
FALSE	High	Master Protein	O08553	Dihydropyrimidinase-related protein 2 OS=Mus musculus OX=10090 GN=Dpysl2 PE=1 SV=2	0	43.334	21	10	22	7	572	62.2	6.38	32.73	10	1
	Checked	Confidence	Sequence	Modifications	Qvality PEP	Qvality q-value	# Protein Groups	# Proteins	# PSMs	Master Protein Accessions	# Missed Cleavages	Theo. MH+ [Da]	Confidence (by Search Engine): Sequest HT	Percolator q-Value (by Search Engine): Sequest HT	Percolator PEP (by Search Engine): Sequest HT	XCorr (by Search Engine): Sequest HT
	FALSE	High	GIQEEMEALVK	1xOxidation [M6]	0.00895046	0.000649911	1	1	1	O08553	0	1262.63	High	0.0005099	0.005065	1.86
	FALSE	High	GLYDGPVCEVSVTPK	1xCarbamidomethyl [C8]	0.000132765	0.000649911	1	1	1	O08553	0	1620.79	High	0.0005099	4.79e-05	1.77
	FALSE	High	GSPLVVISQGK		0.00438616	0.000649911	1	1	3	O08553	0	1084.64	High	0.0005099	0.002304	1.92
	FALSE	High	IVLEDGTLHVTEGSGR		2.14966e-05	0.000649911	1	1	2	O08553	0	1682.87	High	0.0005099	6.365e-06	1.63
	FALSE	High	MDENQFVAVTSTNAAK		1.71983e-07	0.000649911	3	6	3	E9PWE8; O08553; P97427	0	1725.81	High	0.0005099	3.033e-08	1.89
	FALSE	High	MDENQFVAVTSTNAAK	1xOxidation [M1]	4.19387e-06	0.000649911	3	6	3	E9PWE8; O08553; P97427	0	1741.81	High	0.0005099	1.043e-06	2.62
	FALSE	High	MSVIWDK		0.0932898	0.00680808	2	4	1	E9PWE8; O08553	0	878.444	High	0.004926	0.06875	0.52
	FALSE	High	MSVIWDK	1xOxidation [M1]	0.0303511	0.00120638	2	4	1	E9PWE8; O08553	0	894.439	High	0.0009116	0.01966	1.22
	FALSE	High	MVIPGGIDVHTR	1xOxidation [M1]	0.00790711	0.000649911	1	1	1	O08553	0	1310.69	High	0.0005099	0.004418	1.09
	FALSE	High	QIGENLIVPGGVK		7.54232e-05	0.000649911	2	4	3	O08553; P97427	0	1323.76	High	0.0005099	2.545e-05	2.28
	FALSE	High	SAAEVIAQAR		0.00982197	0.000649911	1	1	2	O08553	0	1015.55	High	0.0005099	0.005614	1.92
	FALSE	High	VFNLYPR		0.0490768	0.0028431	1	1	1	O08553	0	908.499	High	0.002089	0.03348	0.79
FALSE	High	Master Protein	P50446	Keratin, type II cytoskeletal 6A OS=Mus musculus OX=10090 GN=Krt6a PE=1 SV=3	0	42.558	18	14	23	5	553	59.3	7.94	20.48	14	1
	Checked	Confidence	Sequence	Modifications	Qvality PEP	Qvality q-value	# Protein Groups	# Proteins	# PSMs	Master Protein Accessions	# Missed Cleavages	Theo. MH+ [Da]	Confidence (by Search Engine): Sequest HT	Percolator q-Value (by Search Engine): Sequest HT	Percolator PEP (by Search Engine): Sequest HT	XCorr (by Search Engine): Sequest HT
	FALSE	High	AEAESWYQTK		0.000435033	0.000649911	2	6	2	P50446; Q8BGZ7	0	1212.55	High	0.0005099	0.0001778	1.28
	FALSE	High	DVDAAYMNK	1xOxidation [M7]	0.070314	0.00418158	3	4	1	P50446; Q6IME9; Q922U2	0	1042.45	High	0.003034	0.05012	0.74
	FALSE	High	EYQELMNVK		0.025722	0.000649911	3	8	1	P50446; Q8BGZ7; Q3UV17	0	1153.56	High	0.0005099	0.01628	0.94
	FALSE	High	EYQELMNVK	1xOxidation [M6]	0.0631631	0.00418158	3	8	1	P50446; Q8BGZ7; Q3UV17	0	1169.55	High	0.003034	0.04454	1.37
	FALSE	High	FASFIDKVR		0.00660586	0.000649911	9	19	1	Q3TTY5; P50446; P04104; Q6IME9; Q8BGZ7; P07744; Q6IFZ6; Q3UV17; Q922U2	1	1082.6	High	0.0005099	0.00362	1.08
	FALSE	High	KDVDAAYMNK		0.0226083	0.000649911	3	4	1	P50446; Q6IME9; Q922U2	1	1154.55	High	0.0005099	0.01415	1.64
	FALSE	High	KLLEGEECR	1xCarbamidomethyl [C8]	0.000215566	0.000649911	6	11	1	Q3TTY5; P50446; Q8BGZ7; P07744; Q3UV17; Q922U2	1	1133.56	High	0.0005099	8.185e-05	1.63
	FALSE	High	LEGLEDALQK		0.00660586	0.000649911	1	3	1	P50446	0	1115.59	High	0.0005099	0.003605	1.36
	FALSE	High	LLEGEECR	1xCarbamidomethyl [C7]	0.0134666	0.000649911	6	11	2	Q3TTY5; P50446; Q8BGZ7; P07744; Q3UV17; Q922U2	0	1005.47	High	0.0005099	0.007983	1.66
	FALSE	High	NTKQEIAEINR		0.00102543	0.000649911	1	6	2	P50446	1	1315.7	High	0.0005099	0.0004605	2.25
	FALSE	High	QEIAEINR		0.0146837	0.000649911	1	6	2	P50446	0	972.511	High	0.0005099	0.008757	1.44
	FALSE	High	TAAENEFVTLK		3.13167e-06	0.000649911	1	1	1	P50446	0	1222.63	High	0.0005099	7.561e-07	2.4
	FALSE	High	TAAENEFVTLKK		1.18385e-05	0.000649911	1	1	2	P50446	1	1350.73	High	0.0005099	3.287e-06	2.75
	FALSE	High	YEDEINKR		0.083464	0.00551021	6	11	2	Q3TTY5; P50446; P04104; Q8BGZ7; Q6IFZ6; Q922U2	1	1066.52	High	0.003987	0.06063	1.19
	FALSE	High	YEELQVTAGR		0.00127451	0.000649911	2	6	3	P50446; Q8BGZ7	0	1165.58	High	0.0005099	0.0005846	1.62
FALSE	High	Master Protein	Q9D6F9	Tubulin beta-4A chain OS=Mus musculus OX=10090 GN=Tubb4a PE=1 SV=3	0	42.158	25	10	29	2	444	49.6	4.88	11.7	10	1
	Checked	Confidence	Sequence	Modifications	Qvality PEP	Qvality q-value	# Protein Groups	# Proteins	# PSMs	Master Protein Accessions	# Missed Cleavages	Theo. MH+ [Da]	Confidence (by Search Engine): Sequest HT	Percolator q-Value (by Search Engine): Sequest HT	Percolator PEP (by Search Engine): Sequest HT	XCorr (by Search Engine): Sequest HT
	FALSE	High	AVLVDLEPGTMDSVR	1xOxidation [M11]	0.00628609	0.000649911	2	2	1	Q9D6F9; P68372	0	1617.82	High	0.0005099	0.003421	1.71
	FALSE	High	EIVHIQAGQCGNQIGAK	1xCarbamidomethyl [C10]	0.000391423	0.000649911	6	7	6	Q7TMM9; Q9D6F9; Q9ERD7; P99024; P68372; Q9CWF2	0	1822.92	High	0.0005099	0.0001577	0.99
	FALSE	High	EVDEQMLSVQSK		0.000281592	0.000649911	1	1	1	Q9D6F9	0	1392.67	High	0.0005099	0.00011	1.85
	FALSE	High	EVDEQMLSVQSK	1xOxidation [M6]	4.94305e-05	0.000649911	1	1	1	Q9D6F9	0	1408.66	High	0.0005099	1.594e-05	1.59
	FALSE	High	FPGQLNADLR		0.00136466	0.000649911	6	8	3	Q7TMM9; Q9D6F9; Q9ERD7; P99024; P68372; Q9CWF2	0	1130.6	High	0.0005099	0.0006306	0.7
	FALSE	High	LAVNMVPFPR		0.040674	0.00177572	6	8	1	Q7TMM9; Q9D6F9; Q9ERD7; P99024; P68372; Q9CWF2	0	1143.63	High	0.001321	0.02728	0.75
	FALSE	High	LAVNMVPFPR	1xOxidation [M5]	0.008156	0.000649911	6	8	1	Q7TMM9; Q9D6F9; Q9ERD7; P99024; P68372; Q9CWF2	0	1159.63	High	0.0005099	0.004581	1.1
	FALSE	High	IMNTFSVVPSPK	1xOxidation [M2]	0.00466702	0.000649911	4	4	1	Q9D6F9; Q9ERD7; P99024; P68372	0	1335.7	High	0.0005099	0.002461	1.16
	FALSE	High	IREEFPDR		0.0682542	0.00418158	1	1	1	Q9D6F9	1	1061.54	High	0.003034	0.04854	1.13
	FALSE	High	ISEQFTAMFR	1xOxidation [M8]	0.000465808	0.000649911	6	6	1	Q7TMM9; Q9D6F9; Q9ERD7; P99024; P68372; Q9CWF2	0	1245.59	High	0.0005099	0.0001918	1.23
	FALSE	High	NMMAACDPR	1xCarbamidomethyl [C6]	0.0085176	0.000649911	6	7	2	Q7TMM9; Q9D6F9; Q9ERD7; P99024; P68372; Q9CWF2	0	1065.43	High	0.0005099	0.004798	1.8
	FALSE	High	NMMAACDPR	1xCarbamidomethyl [C6]; 1xOxidation [M3]	0.0226083	0.000649911	6	7	4	Q7TMM9; Q9D6F9; Q9ERD7; P99024; P68372; Q9CWF2	0	1081.42	High	0.0005099	0.01412	1.4
	FALSE	High	NMMAACDPR	1xCarbamidomethyl [C6]; 2xOxidation [M2; M3]	0.00862382	0.000649911	6	7	1	Q7TMM9; Q9D6F9; Q9ERD7; P99024; P68372; Q9CWF2	0	1097.42	High	0.0005099	0.004864	1.33
	FALSE	High	TAVCDIPPR	1xCarbamidomethyl [C4]	0.00179363	0.000649911	5	5	8	Q7TMM9; Q9D6F9; P99024; P68372; Q9CWF2	0	1028.52	High	0.0005099	0.0008544	1.42
FALSE	High	Master Protein	Q8VDD5	Myosin-9 OS=Mus musculus OX=10090 GN=Myh9 PE=1 SV=4	0	41.156	8	15	18	13	1960	226.2	5.66	6.19	15	1
	Checked	Confidence	Sequence	Modifications	Qvality PEP	Qvality q-value	# Protein Groups	# Proteins	# PSMs	Master Protein Accessions	# Missed Cleavages	Theo. MH+ [Da]	Confidence (by Search Engine): Sequest HT	Percolator q-Value (by Search Engine): Sequest HT	Percolator PEP (by Search Engine): Sequest HT	XCorr (by Search Engine): Sequest HT
	FALSE	High	ALELDSNLYR		0.00304092	0.000649911	1	1	1	Q8VDD5	0	1193.62	High	0.0005099	0.001529	1.64
	FALSE	High	ALEQQVEEMK		0.000155078	0.000649911	1	1	1	Q8VDD5	0	1204.59	High	0.0005099	5.656e-05	1.34
	FALSE	High	ALEQQVEEMK	1xOxidation [M9]	0.00862382	0.000649911	1	1	1	Q8VDD5	0	1220.58	High	0.0005099	0.004865	1.37
	FALSE	High	DLEAHIDTANK		0.0160098	0.000649911	1	1	1	Q8VDD5	0	1226.6	High	0.0005099	0.009634	1.23
	FALSE	High	DLEGLSQR		0.0347184	0.00120638	1	1	1	Q8VDD5	0	917.469	High	0.0009116	0.02278	0.94
	FALSE	High	EDQSILCTGESGAGK	1xCarbamidomethyl [C7]	0.00158407	0.000649911	2	11	1	Q5SV64; Q8VDD5	0	1551.7	High	0.0005099	0.0007413	1.75
	FALSE	High	ELEDATETADAMNR		4.19387e-06	0.000649911	1	1	1	Q8VDD5	0	1565.67	High	0.0005099	1.041e-06	2.8
	FALSE	High	ELEDATETADAMNR	1xOxidation [M12]	0.00515421	0.000649911	1	1	2	Q8VDD5	0	1581.67	High	0.0005099	0.002754	1.31
	FALSE	High	EMEAELEDERK		0.0340886	0.00120638	1	1	1	Q8VDD5	1	1378.62	High	0.0009116	0.02237	1.08
	FALSE	High	EQLEEEEEAKR		0.0173472	0.000649911	1	1	1	Q8VDD5	1	1389.65	High	0.0005099	0.01057	0.94
	FALSE	High	FDQLLAEEK		0.00509064	0.000649911	2	10	1	Q5SV64; Q8VDD5	0	1092.56	High	0.0005099	0.002712	1.17
	FALSE	High	KEEELQAALAR		0.00463814	0.000649911	1	5	1	Q8VDD5	1	1257.68	High	0.0005099	0.002435	1.11
	FALSE	High	QLEEAEEEAQR		0.102382	0.00810528	1	1	1	Q8VDD5	0	1331.61	High	0.005866	0.07623	0.82
	FALSE	High	QSVSNLEK		0.0759477	0.00505131	1	1	1	Q8VDD5	0	904.473	High	0.003664	0.05467	0.7
	FALSE	High	TDLLLEPYNK		0.00545023	0.000649911	1	1	1	Q8VDD5	0	1205.64	High	0.0005099	0.002923	0.99
	FALSE	High	VAAYDKLEK		0.047044	0.00231563	1	1	1	Q8VDD5	1	1036.57	High	0.001701	0.03197	1.22
	FALSE	High	VVFQEFR		0.0805673	0.00505131	1	1	1	Q8VDD5	0	924.494	High	0.003664	0.05854	0.58
FALSE	High	Master Protein	P11499	Heat shock protein HSP 90-beta OS=Mus musculus OX=10090 GN=Hsp90ab1 PE=1 SV=3	0	40.541	20	15	26	7	724	83.2	5.03	13.31	15	1
	Checked	Confidence	Sequence	Modifications	Qvality PEP	Qvality q-value	# Protein Groups	# Proteins	# PSMs	Master Protein Accessions	# Missed Cleavages	Theo. MH+ [Da]	Confidence (by Search Engine): Sequest HT	Percolator q-Value (by Search Engine): Sequest HT	Percolator PEP (by Search Engine): Sequest HT	XCorr (by Search Engine): Sequest HT
	FALSE	High	ADHGEPIGR		0.0103208	0.000649911	1	1	2	P11499	0	951.464	High	0.0005099	0.005909	1.1
	FALSE	High	ADLINNLGTIAK		0.0026526	0.000649911	2	3	1	P07901; P11499	0	1242.71	High	0.0005099	0.001313	1.14
	FALSE	High	AKFENLCK	1xCarbamidomethyl [C7]	0.014414	0.000649911	1	1	2	P11499	1	1009.51	High	0.0005099	0.008611	1.38
	FALSE	High	DNSTMGYMMAK		0.0223319	0.000649911	1	1	1	P11499	0	1248.51	High	0.0005099	0.01397	0.98
	FALSE	High	DNSTMGYMMAK	2xOxidation [M5; M8]	0.0724325	0.00469002	1	1	1	P11499	0	1280.5	High	0.003034	0.05177	0.46
	FALSE	High	EDQTEYLEER		7.63664e-05	0.000649911	2	3	2	P07901; P11499	0	1311.57	High	0.0005099	2.58e-05	2.26
	FALSE	High	EGLELPEDEEEK		0.0280284	0.00120638	2	2	1	P07901; P11499	0	1416.64	High	0.0009116	0.018	1.28
	FALSE	High	EGLELPEDEEEKK		0.00472531	0.000649911	2	2	1	P07901; P11499	1	1544.73	High	0.0005099	0.0025	1.96
	FALSE	High	ELISNASDALDK		0.000945868	0.000649911	2	4	2	P11499; P08113	0	1275.64	High	0.0005099	0.0004189	1.57
	FALSE	High	EQVANSAFVER		0.000561258	0.000649911	1	2	1	P11499	0	1249.62	High	0.0005099	0.0002359	2.21
	FALSE	High	IDIIPNPQER		0.00496583	0.000649911	1	2	2	P11499	0	1194.65	High	0.0005099	0.00264	1.23
	FALSE	High	LGIHEDSTNR		0.00113967	0.000649911	1	2	2	P11499	0	1141.56	High	0.0005099	0.0005147	1.7
	FALSE	High	SIYYITGESK		0.036901	0.00120638	1	2	1	P11499	0	1160.58	High	0.0009116	0.02437	1.6
	FALSE	High	TLTIVDTGIGMTK	1xOxidation [M11]	0.0336749	0.00120638	2	4	2	P07901; P11499	0	1365.73	High	0.0009116	0.02204	0.81
	FALSE	High	YESLTDPSK		0.0148662	0.000649911	2	7	2	P07901; P11499	0	1039.49	High	0.0005099	0.008862	1.45
	FALSE	High	YIDQEELNK		0.0016961	0.000649911	2	3	4	P07901; P11499	0	1151.56	High	0.0005099	0.0008026	1.63
FALSE	High	Master Protein	Q9JHU4	Cytoplasmic dynein 1 heavy chain 1 OS=Mus musculus OX=10090 GN=Dync1h1 PE=1 SV=2	0	39.159	4	20	21	20	4644	531.7	6.42	1.66	20	1
	Checked	Confidence	Sequence	Modifications	Qvality PEP	Qvality q-value	# Protein Groups	# Proteins	# PSMs	Master Protein Accessions	# Missed Cleavages	Theo. MH+ [Da]	Confidence (by Search Engine): Sequest HT	Percolator q-Value (by Search Engine): Sequest HT	Percolator PEP (by Search Engine): Sequest HT	XCorr (by Search Engine): Sequest HT
	FALSE	High	ALEHAFK		0.0177806	0.000649911	1	1	1	Q9JHU4	0	815.441	High	0.0005099	0.01081	1.09
	FALSE	High	ALGHQLGR		0.015051	0.000649911	1	1	1	Q9JHU4	0	851.485	High	0.0005099	0.009035	1.15
	FALSE	High	ASLACGPMVK	1xCarbamidomethyl [C5]	0.0587861	0.00418158	1	2	1	Q9JHU4	0	1033.52	High	0.003034	0.04108	0.93
	FALSE	High	DHLYGTLDPNTR		0.00344301	0.000649911	1	1	2	Q9JHU4	0	1401.68	High	0.0005099	0.001758	1.66
	FALSE	High	EGTEAWEAAMK		0.0777648	0.00505131	1	1	1	Q9JHU4	0	1222.54	High	0.003664	0.05617	0.63
	FALSE	High	EIVLSAGSTPK		0.0357935	0.00120638	1	1	1	Q9JHU4	0	1101.62	High	0.0009116	0.02352	1.27
	FALSE	High	EVDGLDVSK		0.0207421	0.000649911	1	1	1	Q9JHU4	0	961.484	High	0.0005099	0.01285	1.38
	FALSE	High	EYQTQLIQR		0.00271932	0.000649911	1	1	1	Q9JHU4	0	1178.62	High	0.0005099	0.001351	1.17
	FALSE	High	GWENHVEGQK		0.0185648	0.000649911	1	1	1	Q9JHU4	0	1183.55	High	0.0005099	0.01138	0.91
	FALSE	High	KYEFGESDLR		0.00244686	0.000649911	1	1	1	Q9JHU4	1	1243.6	High	0.0005099	0.001205	1.55
	FALSE	High	LGGSPFGPAGTGK		0.0662516	0.00418158	1	1	1	Q9JHU4	0	1145.59	High	0.003034	0.04705	0.64
	FALSE	High	LVQTPLTDR		0.00528374	0.000649911	1	1	1	Q9JHU4	0	1042.59	High	0.0005099	0.002814	0.89
	FALSE	High	IWAHEALR		0.051815	0.00384848	1	1	1	Q9JHU4	0	995.542	High	0.002804	0.03553	0.84
	FALSE	High	QHLVEVR		0.0971722	0.00722661	1	2	1	Q9JHU4	0	880.5	High	0.005228	0.07209	0.94
	FALSE	High	SIPLDEGEDEAQR		0.0199897	0.000649911	1	1	1	Q9JHU4	0	1458.67	High	0.0005099	0.01234	0.98
	FALSE	High	SNLPDNLK		0.0487813	0.0028431	1	1	1	Q9JHU4	0	900.479	High	0.002089	0.03338	1.15
	FALSE	High	SNLPDNLKK		0.0353596	0.00120638	1	1	1	Q9JHU4	1	1028.57	High	0.0009116	0.02319	1.2
	FALSE	High	SVLVSAGNVK		0.0209991	0.000649911	1	1	1	Q9JHU4	0	973.568	High	0.0005099	0.01302	1.43
	FALSE	High	TFSEILNR		0.0158133	0.000649911	1	1	1	Q9JHU4	0	979.521	High	0.0005099	0.009523	0.72
	FALSE	High	VPQIEVETHK		0.00165448	0.000649911	1	1	1	Q9JHU4	0	1179.64	High	0.0005099	0.0007777	1.4
FALSE	High	Master Protein	Q61781	Keratin, type I cytoskeletal 14 OS=Mus musculus OX=10090 GN=Krt14 PE=1 SV=2	0	39.146	28	14	42	2	484	52.8	5.17	27.8	14	1
	Checked	Confidence	Sequence	Modifications	Qvality PEP	Qvality q-value	# Protein Groups	# Proteins	# PSMs	Master Protein Accessions	# Missed Cleavages	Theo. MH+ [Da]	Confidence (by Search Engine): Sequest HT	Percolator q-Value (by Search Engine): Sequest HT	Percolator PEP (by Search Engine): Sequest HT	XCorr (by Search Engine): Sequest HT
	FALSE	High	ALEEANTELEVK		0.000856361	0.000649911	2	2	2	Q61781; Q9QWL7	0	1345.68	High	0.0005099	0.000376	2.07
	FALSE	High	CEMEQQNQEYK	1xCarbamidomethyl [C1]; 1xOxidation [M3]	0.0389793	0.00177572	2	2	1	Q61781; Q9QWL7	0	1502.59	High	0.001321	0.02594	0.49
	FALSE	High	EVATNSELVQSGK		0.000303392	0.000649911	2	2	3	Q61781; Q9QWL7	0	1361.69	High	0.0005099	0.000119	1.98
	FALSE	High	LAADDFR		0.0639222	0.00418158	6	20	5	Q9Z2K1; Q6IFX2; A2A513; P19001; Q61781; Q9QWL7	0	807.4	High	0.003034	0.04517	1.07
	FALSE	High	LEQEIATYR		0.0133011	0.000649911	5	10	2	Q9Z2K1; Q6IFX2; P19001; Q61781; Q9QWL7	0	1122.58	High	0.0005099	0.007835	1.24
	FALSE	High	ILNEMRDQYEK		0.030166	0.00120638	2	2	1	Q6IFX2; Q61781	1	1438.7	High	0.0009116	0.01945	1.95
	FALSE	High	ILNEMRDQYEK	1xOxidation [M5]	0.000314917	0.000649911	2	2	4	Q6IFX2; Q61781	1	1454.69	High	0.0005099	0.0001243	1.81
	FALSE	High	IRDWYQR		0.0082067	0.000649911	2	2	1	Q9Z2K1; Q61781	1	1036.53	High	0.0005099	0.004584	1.88
	FALSE	High	MSVEADINGLR	1xOxidation [M1]	0.0303511	0.00120638	3	3	1	Q6IFX2; Q61781; Q9QWL7	0	1220.59	High	0.0009116	0.01965	0.58
	FALSE	High	QFTSSSSMK		0.0136342	0.000649911	2	2	2	Q9Z2K1; Q61781	0	1002.46	High	0.0005099	0.008073	1.34
	FALSE	High	SEISELRR		0.0345072	0.00120638	2	2	1	Q61781; Q9QWL7	1	989.537	High	0.0009116	0.02261	2.09
	FALSE	High	VLDELTLAR		0.0162087	0.000649911	4	6	2	Q6IFX2; P19001; Q61781; Q9QWL7	0	1029.59	High	0.0005099	0.009773	1.3
	FALSE	High	VMDVHDGKVVSTHEQVLR	1xOxidation [M2]	0.0203625	0.000649911	1	1	1	Q61781	1	2065.05	High	0.0005099	0.01256	0.92
	FALSE	High	VTMQNLNDR		0.00946366	0.000649911	3	8	6	Q9Z2K1; A2A513; Q61781	0	1090.53	High	0.0005099	0.005384	1.12
	FALSE	High	VTMQNLNDR	1xOxidation [M3]	0.00404613	0.000649911	3	8	8	Q9Z2K1; A2A513; Q61781	0	1106.53	High	0.0005099	0.002101	0.78
	FALSE	High	VVSTHEQVLR		0.00129849	0.000649911	1	1	2	Q61781	0	1167.65	High	0.0005099	0.0005945	1.11
FALSE	High	Master Protein	P03995	Glial fibrillary acidic protein OS=Mus musculus OX=10090 GN=Gfap PE=1 SV=4	0	36.193	29	13	19	12	430	49.9	5.34	8.09	13	1
	Checked	Confidence	Sequence	Modifications	Qvality PEP	Qvality q-value	# Protein Groups	# Proteins	# PSMs	Master Protein Accessions	# Missed Cleavages	Theo. MH+ [Da]	Confidence (by Search Engine): Sequest HT	Percolator q-Value (by Search Engine): Sequest HT	Percolator PEP (by Search Engine): Sequest HT	XCorr (by Search Engine): Sequest HT
	FALSE	High	AEMMELNDR	1xOxidation [M3]	0.0654663	0.00418158	1	1	1	P03995	0	1124.47	High	0.003034	0.04632	0.92
	FALSE	High	AEMMELNDR	2xOxidation [M3; M4]	0.029617	0.00120638	1	1	1	P03995	0	1140.47	High	0.0009116	0.01915	1.16
	FALSE	High	ALAAELNQLR		0.00101908	0.000649911	1	1	2	P03995	0	1098.63	High	0.0005099	0.0004575	1.2
	FALSE	High	DNFAQDLGTLR		0.00790711	0.000649911	1	1	1	P03995	0	1249.62	High	0.0005099	0.004411	1.89
	FALSE	High	ESASYQEALAR		0.000322842	0.000649911	1	1	1	P03995	0	1224.59	High	0.0005099	0.000128	1.55
	FALSE	High	GTNESLER		0.0217891	0.000649911	2	3	4	P03995; P20152	0	905.432	High	0.0005099	0.01354	1.2
	FALSE	High	KLLEGEENR		0.105386	0.00899892	1	3	1	P03995	1	1087.57	High	0.006496	0.07897	0.6
	FALSE	High	KIYEEEVR		0.110359	0.00986126	1	1	1	P03995	1	1065.56	High	0.007111	0.08299	0.65
	FALSE	High	LADVYQAELR		0.00136466	0.000649911	1	1	2	P03995	0	1177.62	High	0.0005099	0.0006287	2.07
	FALSE	High	LDQLTANSAR		0.00107769	0.000649911	1	1	1	P03995	0	1088.57	High	0.0005099	0.0004862	1.43
	FALSE	High	LEAENNLAAYR		3.52412e-06	0.000649911	1	1	1	P03995	0	1263.63	High	0.0005099	8.568e-07	2.46
	FALSE	High	LQDETNLR		0.0105143	0.000649911	1	1	1	P03995	0	988.506	High	0.0005099	0.006064	1.19
	FALSE	High	QEADEATLAR		0.00307892	0.000649911	1	1	1	P03995	0	1103.53	High	0.0005099	0.001549	1.25
	FALSE	High	SYASETVVR		0.0207421	0.000649911	1	1	1	P03995	0	1011.51	High	0.0005099	0.01283	1.67
FALSE	High	Master Protein	P62737	Actin, aortic smooth muscle OS=Mus musculus OX=10090 GN=Acta2 PE=1 SV=1	0	35.677	24	9	36	2	377	42	5.39	25.81	9	1
	Checked	Confidence	Sequence	Modifications	Qvality PEP	Qvality q-value	# Protein Groups	# Proteins	# PSMs	Master Protein Accessions	# Missed Cleavages	Theo. MH+ [Da]	Confidence (by Search Engine): Sequest HT	Percolator q-Value (by Search Engine): Sequest HT	Percolator PEP (by Search Engine): Sequest HT	XCorr (by Search Engine): Sequest HT
	FALSE	High	AGFAGDDAPR		0.00357369	0.000649911	2	18	5	P60710; P62737	0	976.448	High	0.0005099	0.00183	1.64
	FALSE	High	DLTDYLMK		0.0275177	0.00120638	3	14	1	Q8BFZ3; P60710; P62737	0	998.486	High	0.0009116	0.01762	0.98
	FALSE	High	DSYVGDEAQSK		0.000486515	0.000649911	2	14	7	P60710; P62737	0	1198.52	High	0.0005099	0.0002012	1.88
	FALSE	High	DSYVGDEAQSKR		0.000406292	0.000649911	2	14	1	P60710; P62737	1	1354.62	High	0.0005099	0.0001642	1.68
	FALSE	High	EITALAPSTMK		0.0016961	0.000649911	2	9	6	P60710; P62737	0	1161.62	High	0.0005099	0.0008023	1.71
	FALSE	High	EITALAPSTMK	1xOxidation [M10]	0.000981793	0.000649911	2	9	6	P60710; P62737	0	1177.61	High	0.0005099	0.000437	2.06
	FALSE	High	GYSFVTTAER		0.0121979	0.000649911	1	7	1	P62737	0	1130.55	High	0.0005099	0.007135	0.91
	FALSE	High	HQGVMVGMGQK		0.000508144	0.000649911	3	16	2	Q8BFZ3; P60710; P62737	0	1171.57	High	0.0005099	0.0002109	1.93
	FALSE	High	HQGVMVGMGQK	1xOxidation [M]	6.53786e-05	0.000649911	3	16	3	Q8BFZ3; P60710; P62737	0	1187.57	High	0.0005099	2.177e-05	1.9
	FALSE	High	QEYDEAGPSIVHR		0.0034217	0.000649911	1	3	3	P62737	0	1500.71	High	0.0005099	0.001745	1.37
	FALSE	High	SYELPDGQVITIGNER		0.000254943	0.000649911	3	10	1	Q8BFZ3; P60710; P62737	0	1790.89	High	0.0005099	9.855e-05	1.44
FALSE	High	Master Protein	E9PWE8	Dihydropyrimidinase-related protein 3 OS=Mus musculus OX=10090 GN=Dpysl3 PE=1 SV=1	0	33.63	13	8	25	6	683	73.8	6.46	26.74	8	1
	Checked	Confidence	Sequence	Modifications	Qvality PEP	Qvality q-value	# Protein Groups	# Proteins	# PSMs	Master Protein Accessions	# Missed Cleavages	Theo. MH+ [Da]	Confidence (by Search Engine): Sequest HT	Percolator q-Value (by Search Engine): Sequest HT	Percolator PEP (by Search Engine): Sequest HT	XCorr (by Search Engine): Sequest HT
	FALSE	High	GAPLVVICQGK	1xCarbamidomethyl [C8]	0.000623789	0.000649911	1	3	9	E9PWE8	0	1141.64	High	0.0005099	0.0002655	1.16
	FALSE	High	GMTTVDDFFQGTK		0.0355759	0.00120638	1	3	1	E9PWE8	0	1446.66	High	0.0009116	0.02344	0.94
	FALSE	High	GMTTVDDFFQGTK	1xOxidation [M2]	0.092747	0.00680808	1	3	1	E9PWE8	0	1462.65	High	0.004926	0.06854	0.62
	FALSE	High	MADLHAVPR	1xOxidation [M1]	0.00125098	0.000649911	1	3	2	E9PWE8	0	1025.52	High	0.0005099	0.0005723	1.92
	FALSE	High	MDENQFVAVTSTNAAK		1.71983e-07	0.000649911	3	6	3	E9PWE8; O08553; P97427	0	1725.81	High	0.0005099	3.033e-08	1.89
	FALSE	High	MDENQFVAVTSTNAAK	1xOxidation [M1]	4.19387e-06	0.000649911	3	6	3	E9PWE8; O08553; P97427	0	1741.81	High	0.0005099	1.043e-06	2.62
	FALSE	High	MSVIWDK		0.0932898	0.00680808	2	4	1	E9PWE8; O08553	0	878.444	High	0.004926	0.06875	0.52
	FALSE	High	MSVIWDK	1xOxidation [M1]	0.0303511	0.00120638	2	4	1	E9PWE8; O08553	0	894.439	High	0.0009116	0.01966	1.22
	FALSE	High	QEVQSLSK		0.0949358	0.00722661	1	3	1	E9PWE8	0	918.489	High	0.005228	0.07006	1.19
	FALSE	High	QIGDNLIVPGGVK		0.0025084	0.000649911	1	3	1	E9PWE8	0	1309.75	High	0.0005099	0.00124	1.14
	FALSE	High	SAADLISQAR		0.000608476	0.000649911	1	3	2	E9PWE8	0	1031.55	High	0.0005099	0.0002585	1.82
FALSE	High	Master Protein	P52480	Pyruvate kinase PKM OS=Mus musculus OX=10090 GN=Pkm PE=1 SV=4	0	33.589	19	11	19	10	531	57.8	7.47	8.6	11	1
	Checked	Confidence	Sequence	Modifications	Qvality PEP	Qvality q-value	# Protein Groups	# Proteins	# PSMs	Master Protein Accessions	# Missed Cleavages	Theo. MH+ [Da]	Confidence (by Search Engine): Sequest HT	Percolator q-Value (by Search Engine): Sequest HT	Percolator PEP (by Search Engine): Sequest HT	XCorr (by Search Engine): Sequest HT
	FALSE	High	CCSGAIIVLTK	2xCarbamidomethyl [C1; C2]	0.0382742	0.00177572	1	1	2	P52480	0	1221.63	High	0.001321	0.02542	0.8
	FALSE	High	GDLGIEIPAEK		0.00241665	0.000649911	2	4	1	P52480; G3X925	0	1141.61	High	0.0005099	0.00119	1.57
	FALSE	High	GDYPLEAVR		0.0340886	0.00120638	1	1	2	P52480	0	1019.52	High	0.0009116	0.02227	0.87
	FALSE	High	GIFPVLCK	1xCarbamidomethyl [C7]	0.00252403	0.000649911	1	1	2	P52480	0	933.523	High	0.0005099	0.001248	1.46
	FALSE	High	GSGTAEVELK		0.0938355	0.00722661	1	6	2	P52480	0	990.51	High	0.005228	0.06947	0.87
	FALSE	High	GSGTAEVELKK		0.00466702	0.000649911	1	6	1	P52480	1	1118.61	High	0.0005099	0.00246	1.02
	FALSE	High	LDIDSAPITAR		6.43909e-06	0.000649911	1	8	2	P52480	0	1171.63	High	0.0005099	1.677e-06	1.99
	FALSE	High	ITLDNAYMEK		0.016109	0.000649911	1	6	1	P52480	0	1197.58	High	0.0005099	0.009742	0.92
	FALSE	High	ITLDNAYMEK	1xOxidation [M8]	0.00747804	0.000649911	1	6	1	P52480	0	1213.58	High	0.0005099	0.004142	1
	FALSE	High	MQHLIAR	1xOxidation [M1]	0.047044	0.00231563	1	1	1	P52480	0	884.477	High	0.001701	0.03207	1.14
	FALSE	High	NTGIICTIGPASR	1xCarbamidomethyl [C6]	2.13635e-05	0.000649911	1	7	2	P52480	0	1359.7	High	0.0005099	6.316e-06	2.58
	FALSE	High	VNLAMDVGK		0.0768512	0.00505131	1	1	1	P52480	0	946.503	High	0.003664	0.05523	0.64
	FALSE	High	VNLAMDVGK	1xOxidation [M5]	0.00452442	0.000649911	1	1	1	P52480	0	962.498	High	0.0005099	0.002371	1.53
FALSE	High	Master Protein	P97427	Dihydropyrimidinase-related protein 1 OS=Mus musculus OX=10090 GN=Crmp1 PE=1 SV=1	0	33.519	17	9	23	7	572	62.1	7.12	23.14	9	1
	Checked	Confidence	Sequence	Modifications	Qvality PEP	Qvality q-value	# Protein Groups	# Proteins	# PSMs	Master Protein Accessions	# Missed Cleavages	Theo. MH+ [Da]	Confidence (by Search Engine): Sequest HT	Percolator q-Value (by Search Engine): Sequest HT	Percolator PEP (by Search Engine): Sequest HT	XCorr (by Search Engine): Sequest HT
	FALSE	High	GMYDGPVYEVPATPK		0.029617	0.00120638	1	2	3	P97427	0	1623.77	High	0.0009116	0.01909	0.36
	FALSE	High	INCPVYITK	1xCarbamidomethyl [C3]	0.0484875	0.0028431	1	2	1	P97427	0	1107.59	High	0.002089	0.03299	1.59
	FALSE	High	IVFEDGNISVSK		0.00375566	0.000649911	1	2	1	P97427	0	1307.68	High	0.0005099	0.00193	0.59
	FALSE	High	MDENQFVAVTSTNAAK		1.71983e-07	0.000649911	3	6	3	E9PWE8; O08553; P97427	0	1725.81	High	0.0005099	3.033e-08	1.89
	FALSE	High	MDENQFVAVTSTNAAK	1xOxidation [M1]	4.19387e-06	0.000649911	3	6	3	E9PWE8; O08553; P97427	0	1741.81	High	0.0005099	1.043e-06	2.62
	FALSE	High	MTVVWDK	1xOxidation [M1]	0.0570491	0.00384848	1	2	1	P97427	0	894.439	High	0.002804	0.03956	1.07
	FALSE	High	QIGENLIVPGGVK		7.54232e-05	0.000649911	2	4	3	O08553; P97427	0	1323.76	High	0.0005099	2.545e-05	2.28
	FALSE	High	SAADIIALAR		0.00018227	0.000649911	1	2	4	P97427	0	1000.58	High	0.0005099	6.783e-05	1.67
	FALSE	High	SIPHITSDR		0.0126591	0.000649911	1	1	3	P97427	0	1025.54	High	0.0005099	0.007424	1.26
	FALSE	High	VFGLHSVSR		0.024489	0.000649911	1	2	1	P97427	0	1001.55	High	0.0005099	0.01551	1.11
FALSE	High	Master Protein	Q02257	Junction plakoglobin OS=Mus musculus OX=10090 GN=Jup PE=1 SV=3	0	32.867	12	8	13	8	745	81.7	6.14	6.69	8	1
	Checked	Confidence	Sequence	Modifications	Qvality PEP	Qvality q-value	# Protein Groups	# Proteins	# PSMs	Master Protein Accessions	# Missed Cleavages	Theo. MH+ [Da]	Confidence (by Search Engine): Sequest HT	Percolator q-Value (by Search Engine): Sequest HT	Percolator PEP (by Search Engine): Sequest HT	XCorr (by Search Engine): Sequest HT
	FALSE	High	AAMIVNQLSK	1xOxidation [M3]	0.0387429	0.00177572	1	1	1	Q02257	0	1090.59	High	0.001321	0.02572	1.35
	FALSE	High	HPEAEMAQNSVR		0.00111169	0.000649911	1	1	1	Q02257	0	1368.63	High	0.0005099	0.0005017	0.66
	FALSE	High	HVAAGTQQPYTDGVR		0.00129045	0.000649911	1	1	2	Q02257	0	1599.79	High	0.0005099	0.0005937	1.29
	FALSE	High	LAEPSQLLK		0.049673	0.0028431	1	1	1	Q02257	0	998.588	High	0.002089	0.03401	0.75
	FALSE	High	LLNDEDPVVVTK		3.3005e-05	0.000649911	1	1	2	Q02257	0	1341.73	High	0.0005099	1.023e-05	1.86
	FALSE	High	ISEDKNPDYR		2.31609e-05	0.000649911	1	1	3	Q02257	1	1236.59	High	0.0005099	6.92e-06	2.54
	FALSE	High	QEGLESVLK		0.0141493	0.000649911	1	1	1	Q02257	0	1002.55	High	0.0005099	0.008403	1.12
	FALSE	High	TMQNTSDLDTAR		6.91391e-05	0.000649911	1	1	1	Q02257	0	1352.61	High	0.0005099	2.318e-05	2.3
	FALSE	High	TMQNTSDLDTAR	1xOxidation [M2]	9.49196e-05	0.000649911	1	1	1	Q02257	0	1368.61	High	0.0005099	3.299e-05	1.6
FALSE	High	Master Protein	P07901	Heat shock protein HSP 90-alpha OS=Mus musculus OX=10090 GN=Hsp90aa1 PE=1 SV=4	0	32.828	17	13	19	6	733	84.7	5.01	13.39	13	1
	Checked	Confidence	Sequence	Modifications	Qvality PEP	Qvality q-value	# Protein Groups	# Proteins	# PSMs	Master Protein Accessions	# Missed Cleavages	Theo. MH+ [Da]	Confidence (by Search Engine): Sequest HT	Percolator q-Value (by Search Engine): Sequest HT	Percolator PEP (by Search Engine): Sequest HT	XCorr (by Search Engine): Sequest HT
	FALSE	High	ADLINNLGTIAK		0.0026526	0.000649911	2	3	1	P07901; P11499	0	1242.71	High	0.0005099	0.001313	1.14
	FALSE	High	APFDLFENR		0.0805673	0.00505131	1	1	1	P07901	0	1108.54	High	0.003664	0.05852	0.72
	FALSE	High	DNSTMGYMAAK	2xOxidation [M5; M8]	0.0658579	0.00418158	1	1	1	P07901	0	1220.49	High	0.003034	0.04657	0.99
	FALSE	High	DQVANSAFVER		0.000672077	0.000649911	1	1	1	P07901	0	1235.6	High	0.0005099	0.0002881	2.24
	FALSE	High	EDQTEYLEER		7.63664e-05	0.000649911	2	3	2	P07901; P11499	0	1311.57	High	0.0005099	2.58e-05	2.26
	FALSE	High	EGLELPEDEEEK		0.0280284	0.00120638	2	2	1	P07901; P11499	0	1416.64	High	0.0009116	0.018	1.28
	FALSE	High	EGLELPEDEEEKK		0.00472531	0.000649911	2	2	1	P07901; P11499	1	1544.73	High	0.0005099	0.0025	1.96
	FALSE	High	ELISNSSDALDK		0.00711618	0.000649911	1	4	1	P07901	0	1291.64	High	0.0005099	0.003916	1.56
	FALSE	High	HIYFITGETK		0.000419113	0.000649911	1	1	2	P07901	0	1208.63	High	0.0005099	0.0001706	1.19
	FALSE	High	TDTGEPMGR		0.0192643	0.000649911	1	2	1	P07901	0	963.42	High	0.0005099	0.01186	1.27
	FALSE	High	TLTIVDTGIGMTK	1xOxidation [M11]	0.0336749	0.00120638	2	4	2	P07901; P11499	0	1365.73	High	0.0009116	0.02204	0.81
	FALSE	High	YESLTDPSK		0.0148662	0.000649911	2	7	2	P07901; P11499	0	1039.49	High	0.0005099	0.008862	1.45
	FALSE	High	YIDQEELNK		0.0016961	0.000649911	2	3	4	P07901; P11499	0	1151.56	High	0.0005099	0.0008026	1.63
FALSE	High	Master Protein	P07724	Albumin OS=Mus musculus OX=10090 GN=Alb PE=1 SV=3	0	32.683	13	7	32	7	608	68.6	6.07	46.21	7	1
	Checked	Confidence	Sequence	Modifications	Qvality PEP	Qvality q-value	# Protein Groups	# Proteins	# PSMs	Master Protein Accessions	# Missed Cleavages	Theo. MH+ [Da]	Confidence (by Search Engine): Sequest HT	Percolator q-Value (by Search Engine): Sequest HT	Percolator PEP (by Search Engine): Sequest HT	XCorr (by Search Engine): Sequest HT
	FALSE	High	CCSGSLVER	2xCarbamidomethyl [C1; C2]	0.00889518	0.000649911	1	1	1	P07724	0	1067.46	High	0.0005099	0.005026	1.09
	FALSE	High	ECCHGDLLECADDR	3xCarbamidomethyl [C2; C3; C10]	6.43377e-10	0.000649911	1	1	22	P07724	0	1749.66	High	0.000509944	6.22978e-11	2.58
	FALSE	High	ENYGELADCCTK	2xCarbamidomethyl [C9; C10]	5.22737e-05	0.000649911	1	1	1	P07724	0	1459.58	High	0.0005099	1.7e-05	1.76
	FALSE	High	LGEYGFQNAILVR		2.40407e-05	0.000649911	1	1	2	P07724	0	1479.8	High	0.0005099	7.211e-06	2.35
	FALSE	High	LQTCCDKPLLK	2xCarbamidomethyl [C4; C5]	0.0476164	0.00231563	1	1	1	P07724	0	1375.71	High	0.001701	0.03246	0.83
	FALSE	High	NECFLQHK	1xCarbamidomethyl [C3]	0.0746111	0.00505131	1	1	1	P07724	0	1075.5	High	0.003664	0.05348	0.88
	FALSE	High	SLHTLFGDK		0.014237	0.000649911	1	1	4	P07724	0	1017.54	High	0.0005099	0.008442	2.02
FALSE	High	Master Protein	Q6IFX2	Keratin, type I cytoskeletal 42 OS=Mus musculus OX=10090 GN=Krt42 PE=1 SV=1	0	31.545	23	11	31	4	452	50.1	5.16	11.11	11	1
	Checked	Confidence	Sequence	Modifications	Qvality PEP	Qvality q-value	# Protein Groups	# Proteins	# PSMs	Master Protein Accessions	# Missed Cleavages	Theo. MH+ [Da]	Confidence (by Search Engine): Sequest HT	Percolator q-Value (by Search Engine): Sequest HT	Percolator PEP (by Search Engine): Sequest HT	XCorr (by Search Engine): Sequest HT
	FALSE	High	ALEEANADLEVK		5.91911e-05	0.000649911	1	1	4	Q6IFX2	0	1301.66	High	0.0005099	1.951e-05	1.71
	FALSE	High	EVATNTEALQSSR		0.0426984	0.00177572	1	1	2	Q6IFX2	0	1405.69	High	0.001321	0.02864	1.28
	FALSE	High	LAADDFR		0.0639222	0.00418158	6	20	5	Q9Z2K1; Q6IFX2; A2A513; P19001; Q61781; Q9QWL7	0	807.4	High	0.003034	0.04517	1.07
	FALSE	High	LEQEIATYR		0.0133011	0.000649911	5	10	2	Q9Z2K1; Q6IFX2; P19001; Q61781; Q9QWL7	0	1122.58	High	0.0005099	0.007835	1.24
	FALSE	High	ILNEMRDQYEK		0.030166	0.00120638	2	2	1	Q6IFX2; Q61781	1	1438.7	High	0.0009116	0.01945	1.95
	FALSE	High	ILNEMRDQYEK	1xOxidation [M5]	0.000314917	0.000649911	2	2	4	Q6IFX2; Q61781	1	1454.69	High	0.0005099	0.0001243	1.81
	FALSE	High	MSVEADINGLR	1xOxidation [M1]	0.0303511	0.00120638	3	3	1	Q6IFX2; Q61781; Q9QWL7	0	1220.59	High	0.0009116	0.01965	0.58
	FALSE	High	NHEEEMNALR		0.000222368	0.000649911	2	2	2	Q6IFX2; Q9QWL7	0	1242.55	High	0.0005099	8.449e-05	1.26
	FALSE	High	TKYETELNLR		0.00493511	0.000649911	1	1	1	Q6IFX2	1	1266.67	High	0.0005099	0.002612	1.78
	FALSE	High	TIVEEVQDGK		0.00275331	0.000649911	2	2	4	Q6IFX2; Q9QWL7	0	1117.57	High	0.0005099	0.001367	1.55
	FALSE	High	VLDELTLAR		0.0162087	0.000649911	4	6	2	Q6IFX2; P19001; Q61781; Q9QWL7	0	1029.59	High	0.0005099	0.009773	1.3
	FALSE	High	YETELNLR		0.0299819	0.00120638	1	1	3	Q6IFX2	0	1037.53	High	0.0009116	0.0194	0.67
FALSE	High	Master Protein	Q9CQV8	14-3-3 protein beta/alpha OS=Mus musculus OX=10090 GN=Ywhab PE=1 SV=3	0	31.401	29	7	14	3	246	28.1	4.83	7.01	7	1
	Checked	Confidence	Sequence	Modifications	Qvality PEP	Qvality q-value	# Protein Groups	# Proteins	# PSMs	Master Protein Accessions	# Missed Cleavages	Theo. MH+ [Da]	Confidence (by Search Engine): Sequest HT	Percolator q-Value (by Search Engine): Sequest HT	Percolator PEP (by Search Engine): Sequest HT	XCorr (by Search Engine): Sequest HT
	FALSE	High	AVTEQGHELSNEER		9.95409e-08	0.000649911	1	2	3	Q9CQV8	0	1598.74	High	0.0005099	1.654e-08	1.82
	FALSE	High	EMQPTHPIR		0.00385009	0.000649911	3	3	1	P68254; Q9CQV8; P63101	0	1108.56	High	0.0005099	0.001988	1.29
	FALSE	High	EMQPTHPIR	1xOxidation [M2]	0.0404276	0.00177572	3	3	1	P68254; Q9CQV8; P63101	0	1124.55	High	0.001321	0.02709	0.93
	FALSE	High	NLLSVAYK		0.00994438	0.000649911	7	12	1	P68510; P68254; O70456; P61982; Q9CQV8; P63101; P62259	0	907.525	High	0.0005099	0.005694	0.92
	FALSE	High	VISSIEQK		0.0577379	0.00384848	5	6	6	P68510; P68254; O70456; P61982; Q9CQV8	0	903.515	High	0.002804	0.04025	1.21
	FALSE	High	YDDMAAAMK		0.0328622	0.00120638	2	3	1	P61982; Q9CQV8	0	1015.42	High	0.0009116	0.02149	1.12
	FALSE	High	YDDMAAAMK	1xOxidation [M8]	0.0616707	0.00418158	2	3	1	P61982; Q9CQV8	0	1031.42	High	0.003034	0.04334	0.94
	FALSE	High	YDDMAAAMK	2xOxidation [M4; M8]	0.0690712	0.00418158	2	3	1	P61982; Q9CQV8	0	1047.41	High	0.003034	0.04915	1
	FALSE	High	YLILNATQAESK		0.0001857	0.000649911	1	2	1	Q9CQV8	0	1350.73	High	0.0005099	6.932e-05	1.61
	FALSE	High	YLSEVASGENK		0.000251794	0.000649911	1	2	1	Q9CQV8	0	1196.58	High	0.0005099	9.671e-05	1.88
FALSE	High	Master Protein	O08599	Syntaxin-binding protein 1 OS=Mus musculus OX=10090 GN=Stxbp1 PE=1 SV=2	0	31.304	15	8	11	8	594	67.5	6.96	10.57	8	1
	Checked	Confidence	Sequence	Modifications	Qvality PEP	Qvality q-value	# Protein Groups	# Proteins	# PSMs	Master Protein Accessions	# Missed Cleavages	Theo. MH+ [Da]	Confidence (by Search Engine): Sequest HT	Percolator q-Value (by Search Engine): Sequest HT	Percolator PEP (by Search Engine): Sequest HT	XCorr (by Search Engine): Sequest HT
	FALSE	High	ADDPTMGEGPDK	1xOxidation [M6]	0.0082067	0.000649911	1	1	2	O08599	0	1248.5	High	0.0005099	0.004601	0.98
	FALSE	High	HIAEVSQEVTR		0.00512232	0.000649911	1	1	1	O08599	0	1268.66	High	0.0005099	0.00272	1.25
	FALSE	High	ISEQTYQLSR		0.000775324	0.000649911	1	1	1	O08599	0	1224.62	High	0.0005099	0.0003365	1.83
	FALSE	High	SQLLILDR		0.0869663	0.00636243	1	1	1	O08599	0	957.573	High	0.004312	0.06372	1.52
	FALSE	High	SSASFSTTAVSAR		0.0001202	0.000649911	1	1	1	O08599	0	1271.62	High	0.0005099	4.274e-05	1.89
	FALSE	High	VEQDLAMGTDAEGEK		3.02551e-05	0.000649911	1	1	1	O08599	0	1592.71	High	0.0005099	9.281e-06	2.63
	FALSE	High	VEQDLAMGTDAEGEK	1xOxidation [M7]	1.03902e-05	0.000649911	1	1	1	O08599	0	1608.71	High	0.0005099	2.839e-06	2.6
	FALSE	High	VLVVDQLSMR	1xOxidation [M9]	0.000775324	0.000649911	1	1	2	O08599	0	1175.65	High	0.0005099	0.000336	1.17
	FALSE	High	YETSGIGEAR		0.00108441	0.000649911	1	1	1	O08599	0	1082.51	High	0.0005099	0.0004889	1.62
FALSE	High	Master Protein	A2A513	Keratin, type I cytoskeletal 10 OS=Mus musculus OX=10090 GN=Krt10 PE=1 SV=1	0	30.702	15	9	53	7	561	57	5.07	54.54	9	1
	Checked	Confidence	Sequence	Modifications	Qvality PEP	Qvality q-value	# Protein Groups	# Proteins	# PSMs	Master Protein Accessions	# Missed Cleavages	Theo. MH+ [Da]	Confidence (by Search Engine): Sequest HT	Percolator q-Value (by Search Engine): Sequest HT	Percolator PEP (by Search Engine): Sequest HT	XCorr (by Search Engine): Sequest HT
	FALSE	High	ALEESNYELEGK		1.41762e-05	0.000649911	1	2	10	A2A513	0	1381.65	High	0.0005099	4e-06	2.48
	FALSE	High	LAADDFR		0.0639222	0.00418158	6	20	5	Q9Z2K1; Q6IFX2; A2A513; P19001; Q61781; Q9QWL7	0	807.4	High	0.003034	0.04517	1.07
	FALSE	High	LENEIQTYR		0.000861699	0.000649911	1	2	4	A2A513	0	1165.58	High	0.0005099	0.0003796	1.67
	FALSE	High	IKEWYEK		0.0311031	0.00120638	1	2	2	A2A513	1	995.52	High	0.0009116	0.02011	1.49
	FALSE	High	QSLEASLAETEGR		1.28345e-05	0.000649911	1	2	7	A2A513	0	1390.68	High	0.0005099	3.592e-06	2.63
	FALSE	High	QSVEADINGLR		7.58934e-05	0.000649911	1	3	6	A2A513	0	1201.62	High	0.0005099	2.579e-05	1.86
	FALSE	High	SEITELRR		0.00928942	0.000649911	1	2	3	A2A513	1	1003.55	High	0.0005099	0.005275	1.86
	FALSE	High	VLDELTLSK		0.0392171	0.00177572	1	2	2	A2A513	0	1017.58	High	0.001321	0.02605	0.92
	FALSE	High	VTMQNLNDR		0.00946366	0.000649911	3	8	6	Q9Z2K1; A2A513; Q61781	0	1090.53	High	0.0005099	0.005384	1.12
	FALSE	High	VTMQNLNDR	1xOxidation [M3]	0.00404613	0.000649911	3	8	8	Q9Z2K1; A2A513; Q61781	0	1106.53	High	0.0005099	0.002101	0.78
FALSE	High	Master Protein	Q8R0Y6	Cytosolic 10-formyltetrahydrofolate dehydrogenase OS=Mus musculus OX=10090 GN=Aldh1l1 PE=1 SV=1	0	29.727	15	12	18	12	902	98.6	5.91	10.42	12	1
	Checked	Confidence	Sequence	Modifications	Qvality PEP	Qvality q-value	# Protein Groups	# Proteins	# PSMs	Master Protein Accessions	# Missed Cleavages	Theo. MH+ [Da]	Confidence (by Search Engine): Sequest HT	Percolator q-Value (by Search Engine): Sequest HT	Percolator PEP (by Search Engine): Sequest HT	XCorr (by Search Engine): Sequest HT
	FALSE	High	ADPLGLEAEK		0.107846	0.00943873	1	2	1	Q8R0Y6	0	1042.54	High	0.006496	0.08096	0.91
	FALSE	High	AGLILFGNDDR		0.00333776	0.000649911	1	2	2	Q8R0Y6	0	1190.62	High	0.0005099	0.001692	1.37
	FALSE	High	DTNHGPQNHEAHLR		0.0145932	0.000649911	1	1	2	Q8R0Y6	0	1625.75	High	0.0005099	0.008725	0.99
	FALSE	High	FADGDVDAVLSR		5.06745e-05	0.000649911	1	1	1	Q8R0Y6	0	1264.62	High	0.0005099	1.64e-05	1.59
	FALSE	High	GQALPEVVAK		0.015051	0.000649911	1	3	1	Q8R0Y6	0	1011.58	High	0.0005099	0.009034	1.2
	FALSE	High	KLVEYCQR	1xCarbamidomethyl [C6]	0.0149584	0.000649911	1	1	2	Q8R0Y6	1	1095.56	High	0.0005099	0.008927	1.39
	FALSE	High	IGFTGSTEVGK		0.0122736	0.000649911	1	1	3	Q8R0Y6	0	1095.57	High	0.0005099	0.007184	1.51
	FALSE	High	LIAEGTAPR		0.0184507	0.000649911	1	2	2	Q8R0Y6	0	927.526	High	0.0005099	0.01131	1.6
	FALSE	High	LSDHPDVR		0.0292565	0.00120638	1	1	1	Q8R0Y6	0	938.469	High	0.0009116	0.01889	1.61
	FALSE	High	RPQPEEGATYEGIQK		0.051815	0.00384848	1	2	1	Q8R0Y6	0	1702.84	High	0.002804	0.03566	1.68
	FALSE	High	TDVAAPFGGFK		0.000403775	0.000649911	1	1	1	Q8R0Y6	0	1109.56	High	0.0005099	0.0001631	1.92
	FALSE	High	VPGAWTEACGQK	1xCarbamidomethyl [C9]	0.000335106	0.000649911	1	2	1	Q8R0Y6	0	1303.61	High	0.0005099	0.0001328	2
FALSE	High	Master Protein	Q5SV64	Myosin-10 OS=Mus musculus OX=10090 GN=Myh10 PE=1 SV=1	0	28.458	5	10	12	8	2007	232.3	5.54	7.39	10	1
	Checked	Confidence	Sequence	Modifications	Qvality PEP	Qvality q-value	# Protein Groups	# Proteins	# PSMs	Master Protein Accessions	# Missed Cleavages	Theo. MH+ [Da]	Confidence (by Search Engine): Sequest HT	Percolator q-Value (by Search Engine): Sequest HT	Percolator PEP (by Search Engine): Sequest HT	XCorr (by Search Engine): Sequest HT
	FALSE	High	ALEQQVEEMR	1xOxidation [M9]	9.37473e-05	0.000649911	1	3	1	Q5SV64	0	1248.59	High	0.0005099	3.257e-05	1.74
	FALSE	High	EDQSILCTGESGAGK	1xCarbamidomethyl [C7]	0.00158407	0.000649911	2	11	1	Q5SV64; Q8VDD5	0	1551.7	High	0.0005099	0.0007413	1.75
	FALSE	High	ELDDATEANEGLSR		1.14763e-05	0.000649911	1	3	1	Q5SV64	0	1519.69	High	0.0005099	3.166e-06	2.27
	FALSE	High	ELEAELEDERK		0.00846498	0.000649911	1	3	1	Q5SV64	1	1360.66	High	0.0005099	0.004765	0.94
	FALSE	High	FDQLLAEEK		0.00509064	0.000649911	2	10	1	Q5SV64; Q8VDD5	0	1092.56	High	0.0005099	0.002712	1.17
	FALSE	High	KEEELQGALAR		0.00352959	0.000649911	1	3	2	Q5SV64	1	1243.66	High	0.0005099	0.001811	1.22
	FALSE	High	LQELEGAVK		0.00795628	0.000649911	1	3	1	Q5SV64	0	986.552	High	0.0005099	0.004452	1.63
	FALSE	High	QLEEAEEEATR		0.0031174	0.000649911	1	3	2	Q5SV64	0	1304.6	High	0.0005099	0.001569	1.19
	FALSE	High	VEGELEEMER	1xOxidation [M8]	0.0613029	0.00418158	1	3	1	Q5SV64	0	1236.54	High	0.003034	0.04298	0.53
	FALSE	High	VLAYDKLEK		0.0885088	0.00636243	1	3	1	Q5SV64	1	1078.61	High	0.004594	0.0649	0.88
FALSE	High	Master Protein	P05064	Fructose-bisphosphate aldolase A OS=Mus musculus OX=10090 GN=Aldoa PE=1 SV=2	0	28.169	25	10	13	10	364	39.3	8.09	11.04	10	1
	Checked	Confidence	Sequence	Modifications	Qvality PEP	Qvality q-value	# Protein Groups	# Proteins	# PSMs	Master Protein Accessions	# Missed Cleavages	Theo. MH+ [Da]	Confidence (by Search Engine): Sequest HT	Percolator q-Value (by Search Engine): Sequest HT	Percolator PEP (by Search Engine): Sequest HT	XCorr (by Search Engine): Sequest HT
	FALSE	High	AAQEEYIK		0.0467603	0.00231563	1	4	1	P05064	0	951.478	High	0.001701	0.03187	1.29
	FALSE	High	ADDGRPFPQVIK		0.000534041	0.000649911	1	9	1	P05064	0	1342.71	High	0.0005099	0.0002233	1.48
	FALSE	High	ALANSLACQGK	1xCarbamidomethyl [C8]	0.00128246	0.000649911	1	4	1	P05064	0	1132.58	High	0.0005099	0.0005889	1.91
	FALSE	High	ELSDIAHR		0.00240169	0.000649911	1	9	2	P05064	0	940.485	High	0.0005099	0.001178	1.69
	FALSE	High	GILAADESTGSIAK		2.00203e-06	0.000649911	1	8	1	P05064	0	1332.7	High	0.0005099	4.594e-07	2.09
	FALSE	High	KELSDIAHR		0.0105143	0.000649911	1	9	1	P05064	1	1068.58	High	0.0005099	0.006059	2.02
	FALSE	High	LQSIGTENTEENR		0.00988298	0.000649911	1	10	1	P05064	0	1490.71	High	0.0005099	0.005647	1.27
	FALSE	High	LQSIGTENTEENRR		0.0265235	0.00120638	1	10	1	P05064	1	1646.81	High	0.0009116	0.01695	1.27
	FALSE	High	MPHPYPALTPEQK	1xMet-loss [N-Term]	0.0258804	0.000649911	1	4	2	P05064	0	1377.72	High	0.0005099	0.0165	0.93
	FALSE	High	QLLLTADDR		0.00579908	0.000649911	1	10	2	P05064	0	1044.57	High	0.0005099	0.003119	1.67
FALSE	High	Master Protein	Q01853	Transitional endoplasmic reticulum ATPase OS=Mus musculus OX=10090 GN=Vcp PE=1 SV=4	0	28.147	15	12	15	12	806	89.3	5.26	1.63	12	1
	Checked	Confidence	Sequence	Modifications	Qvality PEP	Qvality q-value	# Protein Groups	# Proteins	# PSMs	Master Protein Accessions	# Missed Cleavages	Theo. MH+ [Da]	Confidence (by Search Engine): Sequest HT	Percolator q-Value (by Search Engine): Sequest HT	Percolator PEP (by Search Engine): Sequest HT	XCorr (by Search Engine): Sequest HT
	FALSE	High	AIGVKPPR		0.0577379	0.00384848	1	1	1	Q01853	0	837.53	High	0.002804	0.04019	1.18
	FALSE	High	DHFEEAMR		0.00238682	0.000649911	1	1	1	Q01853	0	1034.44	High	0.0005099	0.001168	1.54
	FALSE	High	DHFEEAMR	1xOxidation [M7]	0.0728634	0.00469002	1	1	1	Q01853	0	1050.43	High	0.003395	0.05221	1.16
	FALSE	High	ESIESEIR		0.0355759	0.00120638	1	1	1	Q01853	0	962.479	High	0.0009116	0.02344	1.35
	FALSE	High	EVDIGIPDATGR		0.00249287	0.000649911	1	1	1	Q01853	0	1242.63	High	0.0005099	0.001228	1.38
	FALSE	High	GDDLSTAILK		0.0459191	0.00231563	1	1	1	Q01853	0	1032.56	High	0.001701	0.03115	1.06
	FALSE	High	GGNIGDGGGAADR		0.00757134	0.000649911	1	1	2	Q01853	0	1116.5	High	0.0005099	0.004195	1.38
	FALSE	High	GILLYGPPGTGK		0.0199897	0.000649911	1	8	2	Q01853	0	1172.67	High	0.0005099	0.01231	1.01
	FALSE	High	KGDIFLVR		0.0273495	0.00120638	1	1	1	Q01853	1	947.567	High	0.0009116	0.01745	1.53
	FALSE	High	LAGESESNLR		0.00579908	0.000649911	1	1	2	Q01853	0	1075.54	High	0.0005099	0.003139	1.11
	FALSE	High	LEILQIHTK		0.00689893	0.000649911	1	1	1	Q01853	0	1094.66	High	0.0005099	0.003792	1.06
	FALSE	High	MDELQLFR	1xOxidation [M1]	0.000401274	0.000649911	1	1	1	Q01853	0	1067.52	High	0.0005099	0.0001625	1.63
	FALSE	High	WALSQSNPSALR		0.0289003	0.00120638	1	1	1	Q01853	0	1329.69	High	0.0009116	0.01861	0.72
FALSE	High	Master Protein	Q3UV17	Keratin, type II cytoskeletal 2 oral OS=Mus musculus OX=10090 GN=Krt76 PE=1 SV=1	0	27.019	10	9	13	4	594	62.8	8.43	10.52	9	1
	Checked	Confidence	Sequence	Modifications	Qvality PEP	Qvality q-value	# Protein Groups	# Proteins	# PSMs	Master Protein Accessions	# Missed Cleavages	Theo. MH+ [Da]	Confidence (by Search Engine): Sequest HT	Percolator q-Value (by Search Engine): Sequest HT	Percolator PEP (by Search Engine): Sequest HT	XCorr (by Search Engine): Sequest HT
	FALSE	High	AEAEALYQTK		0.000672077	0.000649911	1	2	1	Q3UV17	0	1123.56	High	0.0005099	0.0002879	1.99
	FALSE	High	AQYEDIAQK		0.000215566	0.000649911	1	1	3	Q3UV17	0	1065.52	High	0.0005099	8.139e-05	1.83
	FALSE	High	AQYEDIAQKSK		0.00466702	0.000649911	1	1	1	Q3UV17	1	1280.65	High	0.0005099	0.002461	1.03
	FALSE	High	EYQELMNVK		0.025722	0.000649911	3	8	1	P50446; Q8BGZ7; Q3UV17	0	1153.56	High	0.0005099	0.01628	0.94
	FALSE	High	EYQELMNVK	1xOxidation [M6]	0.0631631	0.00418158	3	8	1	P50446; Q8BGZ7; Q3UV17	0	1169.55	High	0.003034	0.04454	1.37
	FALSE	High	FASFIDKVR		0.00660586	0.000649911	9	19	1	Q3TTY5; P50446; P04104; Q6IME9; Q8BGZ7; P07744; Q6IFZ6; Q3UV17; Q922U2	1	1082.6	High	0.0005099	0.00362	1.08
	FALSE	High	FLEQQNKVLETK		0.0252526	0.000649911	4	6	1	Q8BGZ7; P07744; Q3UV17; E9Q0F0	1	1476.81	High	0.0005099	0.01597	0.84
	FALSE	High	KLLEGEECR	1xCarbamidomethyl [C8]	0.000215566	0.000649911	6	11	1	Q3TTY5; P50446; Q8BGZ7; P07744; Q3UV17; Q922U2	1	1133.56	High	0.0005099	8.185e-05	1.63
	FALSE	High	LLEGEECR	1xCarbamidomethyl [C7]	0.0134666	0.000649911	6	11	2	Q3TTY5; P50446; Q8BGZ7; P07744; Q3UV17; Q922U2	0	1005.47	High	0.0005099	0.007983	1.66
	FALSE	High	SKAEAEALYQTK		0.00131473	0.000649911	1	2	1	Q3UV17	1	1338.69	High	0.0005099	0.000606	1.67
FALSE	High	Master Protein	P48678	Prelamin-A/C OS=Mus musculus OX=10090 GN=Lmna PE=1 SV=2	0	26.885	14	10	12	8	665	74.2	6.98	2.35	10	1
	Checked	Confidence	Sequence	Modifications	Qvality PEP	Qvality q-value	# Protein Groups	# Proteins	# PSMs	Master Protein Accessions	# Missed Cleavages	Theo. MH+ [Da]	Confidence (by Search Engine): Sequest HT	Percolator q-Value (by Search Engine): Sequest HT	Percolator PEP (by Search Engine): Sequest HT	XCorr (by Search Engine): Sequest HT
	FALSE	High	AAYEAELGDAR		1.9952e-05	0.000649911	1	2	1	P48678	0	1165.55	High	0.0005099	5.875e-06	2.35
	FALSE	High	KEGDLLAAQAR		0.101791	0.00810528	1	1	1	P48678	1	1171.64	High	0.005866	0.07581	0.63
	FALSE	High	KLLEGEEER		0.0515036	0.00384848	2	4	2	P48678; A0A0R4J0Q5	1	1102.57	High	0.002804	0.03532	0.69
	FALSE	High	LADALQELR		0.00441347	0.000649911	1	1	1	P48678	0	1028.57	High	0.0005099	0.002318	1.38
	FALSE	High	LLEGEEER		0.0119736	0.000649911	2	4	1	P48678; A0A0R4J0Q5	0	974.479	High	0.0005099	0.006974	0.74
	FALSE	High	LSPSPTSQR		0.0044686	0.000649911	1	1	1	P48678	0	972.511	High	0.0005099	0.002349	0.86
	FALSE	High	ITESEEVVSR		0.00173877	0.000649911	1	2	2	P48678	0	1148.58	High	0.0005099	0.0008239	1.47
	FALSE	High	SGAQASSTPLSPTR		7.08791e-05	0.000649911	1	2	1	P48678	0	1359.69	High	0.0005099	2.387e-05	1.49
	FALSE	High	SLETENAGLR		0.036901	0.00120638	1	2	1	P48678	0	1089.55	High	0.0009116	0.02442	0.76
	FALSE	High	TLEGELHDLR		0.0081056	0.000649911	1	1	1	P48678	0	1182.61	High	0.0005099	0.00454	0.56
FALSE	High	Master Protein	Q8BGZ7	Keratin, type II cytoskeletal 75 OS=Mus musculus OX=10090 GN=Krt75 PE=1 SV=1	0	26.692	16	10	16	1	551	59.7	8.31	10.93	10	1
	Checked	Confidence	Sequence	Modifications	Qvality PEP	Qvality q-value	# Protein Groups	# Proteins	# PSMs	Master Protein Accessions	# Missed Cleavages	Theo. MH+ [Da]	Confidence (by Search Engine): Sequest HT	Percolator q-Value (by Search Engine): Sequest HT	Percolator PEP (by Search Engine): Sequest HT	XCorr (by Search Engine): Sequest HT
	FALSE	High	AEAESWYQTK		0.000435033	0.000649911	2	6	2	P50446; Q8BGZ7	0	1212.55	High	0.0005099	0.0001778	1.28
	FALSE	High	EYQELMNVK		0.025722	0.000649911	3	8	1	P50446; Q8BGZ7; Q3UV17	0	1153.56	High	0.0005099	0.01628	0.94
	FALSE	High	EYQELMNVK	1xOxidation [M6]	0.0631631	0.00418158	3	8	1	P50446; Q8BGZ7; Q3UV17	0	1169.55	High	0.003034	0.04454	1.37
	FALSE	High	FASFIDKVR		0.00660586	0.000649911	9	19	1	Q3TTY5; P50446; P04104; Q6IME9; Q8BGZ7; P07744; Q6IFZ6; Q3UV17; Q922U2	1	1082.6	High	0.0005099	0.00362	1.08
	FALSE	High	FLEQQNKVLETK		0.0252526	0.000649911	4	6	1	Q8BGZ7; P07744; Q3UV17; E9Q0F0	1	1476.81	High	0.0005099	0.01597	0.84
	FALSE	High	GELALKDAR		0.00128246	0.000649911	2	2	1	Q8BGZ7; Q922U2	1	972.547	High	0.0005099	0.00059	1.64
	FALSE	High	KLLEGEECR	1xCarbamidomethyl [C8]	0.000215566	0.000649911	6	11	1	Q3TTY5; P50446; Q8BGZ7; P07744; Q3UV17; Q922U2	1	1133.56	High	0.0005099	8.185e-05	1.63
	FALSE	High	LLEGEECR	1xCarbamidomethyl [C7]	0.0134666	0.000649911	6	11	2	Q3TTY5; P50446; Q8BGZ7; P07744; Q3UV17; Q922U2	0	1005.47	High	0.0005099	0.007983	1.66
	FALSE	High	NMQEVVEDFK	1xOxidation [M2]	0.0307248	0.00120638	1	1	1	Q8BGZ7	0	1254.57	High	0.0009116	0.01995	1.14
	FALSE	High	YEDEINKR		0.083464	0.00551021	6	11	2	Q3TTY5; P50446; P04104; Q8BGZ7; Q6IFZ6; Q922U2	1	1066.52	High	0.003987	0.06063	1.19
	FALSE	High	YEELQVTAGR		0.00127451	0.000649911	2	6	3	P50446; Q8BGZ7	0	1165.58	High	0.0005099	0.0005846	1.62
FALSE	High	Master Protein	Q9Z2K1	Keratin, type I cytoskeletal 16 OS=Mus musculus OX=10090 GN=Krt16 PE=1 SV=3	0	26.423	17	10	33	5	469	51.6	5.2	17.48	10	1
	Checked	Confidence	Sequence	Modifications	Qvality PEP	Qvality q-value	# Protein Groups	# Proteins	# PSMs	Master Protein Accessions	# Missed Cleavages	Theo. MH+ [Da]	Confidence (by Search Engine): Sequest HT	Percolator q-Value (by Search Engine): Sequest HT	Percolator PEP (by Search Engine): Sequest HT	XCorr (by Search Engine): Sequest HT
	FALSE	High	ASLENSLEETK		5.73804e-05	0.000649911	1	1	3	Q9Z2K1	0	1220.6	High	0.0005099	1.884e-05	2.12
	FALSE	High	ASLENSLEETKGR		0.0136342	0.000649911	1	1	1	Q9Z2K1	1	1433.72	High	0.0005099	0.008044	1.43
	FALSE	High	DQYEQMAEK	1xOxidation [M6]	0.0728634	0.00469002	1	1	2	Q9Z2K1	0	1157.48	High	0.003395	0.0522	1.07
	FALSE	High	LAADDFR		0.0639222	0.00418158	6	20	5	Q9Z2K1; Q6IFX2; A2A513; P19001; Q61781; Q9QWL7	0	807.4	High	0.003034	0.04517	1.07
	FALSE	High	LEQEIATYR		0.0133011	0.000649911	5	10	2	Q9Z2K1; Q6IFX2; P19001; Q61781; Q9QWL7	0	1122.58	High	0.0005099	0.007835	1.24
	FALSE	High	ILNEMRDQYEQMAEK	2xOxidation [M5; M12]	0.0159113	0.000649911	1	1	1	Q9Z2K1	1	1929.87	High	0.0005099	0.009572	0.63
	FALSE	High	IRDWYQR		0.0082067	0.000649911	2	2	1	Q9Z2K1; Q61781	1	1036.53	High	0.0005099	0.004584	1.88
	FALSE	High	NHEEEMLALR		0.014414	0.000649911	1	1	1	Q9Z2K1	0	1241.59	High	0.0005099	0.008601	1.34
	FALSE	High	NHEEEMLALR	1xOxidation [M6]	0.0563682	0.00384848	1	1	1	Q9Z2K1	0	1257.59	High	0.002804	0.03912	1
	FALSE	High	QFTSSSSMK		0.0136342	0.000649911	2	2	2	Q9Z2K1; Q61781	0	1002.46	High	0.0005099	0.008073	1.34
	FALSE	High	VTMQNLNDR		0.00946366	0.000649911	3	8	6	Q9Z2K1; A2A513; Q61781	0	1090.53	High	0.0005099	0.005384	1.12
	FALSE	High	VTMQNLNDR	1xOxidation [M3]	0.00404613	0.000649911	3	8	8	Q9Z2K1; A2A513; Q61781	0	1106.53	High	0.0005099	0.002101	0.78
FALSE	High	Master Protein	P61982	14-3-3 protein gamma OS=Mus musculus OX=10090 GN=Ywhag PE=1 SV=2	0	25.952	36	9	15	5	247	28.3	4.89	4.47	9	1
	Checked	Confidence	Sequence	Modifications	Qvality PEP	Qvality q-value	# Protein Groups	# Proteins	# PSMs	Master Protein Accessions	# Missed Cleavages	Theo. MH+ [Da]	Confidence (by Search Engine): Sequest HT	Percolator q-Value (by Search Engine): Sequest HT	Percolator PEP (by Search Engine): Sequest HT	XCorr (by Search Engine): Sequest HT
	FALSE	High	ATVVESSEK		0.0249444	0.000649911	1	1	1	P61982	0	949.484	High	0.0005099	0.01582	0.97
	FALSE	High	AYSEAHEISK		0.00185021	0.000649911	1	1	2	P61982	0	1134.54	High	0.0005099	0.0008857	1.65
	FALSE	High	EHMQPTHPIR		0.00340052	0.000649911	2	2	1	P68510; P61982	0	1245.62	High	0.0005099	0.001738	1.77
	FALSE	High	NCSETQYESK	1xCarbamidomethyl [C2]	0.00982197	0.000649911	1	1	1	P61982	0	1245.51	High	0.0005099	0.005615	0.77
	FALSE	High	NLLSVAYK		0.00994438	0.000649911	7	12	1	P68510; P68254; O70456; P61982; Q9CQV8; P63101; P62259	0	907.525	High	0.0005099	0.005694	0.92
	FALSE	High	NVTELNEPLSNEER		1.66619e-05	0.000649911	1	1	2	P61982	0	1643.79	High	0.0005099	4.809e-06	2.81
	FALSE	High	VISSIEQK		0.0577379	0.00384848	5	6	6	P68510; P68254; O70456; P61982; Q9CQV8	0	903.515	High	0.002804	0.04025	1.21
	FALSE	High	YDDMAAAMK		0.0328622	0.00120638	2	3	1	P61982; Q9CQV8	0	1015.42	High	0.0009116	0.02149	1.12
	FALSE	High	YDDMAAAMK	1xOxidation [M8]	0.0616707	0.00418158	2	3	1	P61982; Q9CQV8	0	1031.42	High	0.003034	0.04334	0.94
	FALSE	High	YDDMAAAMK	2xOxidation [M4; M8]	0.0690712	0.00418158	2	3	1	P61982; Q9CQV8	0	1047.41	High	0.003034	0.04915	1
	FALSE	High	YLAEVATGEK		0.0031958	0.000649911	1	1	1	P61982	0	1080.56	High	0.0005099	0.00162	1.51
FALSE	High	Master Protein	P11983	T-complex protein 1 subunit alpha OS=Mus musculus OX=10090 GN=Tcp1 PE=1 SV=3	0	24.424	19	10	15	10	556	60.4	6.16	7.38	10	1
	Checked	Confidence	Sequence	Modifications	Qvality PEP	Qvality q-value	# Protein Groups	# Proteins	# PSMs	Master Protein Accessions	# Missed Cleavages	Theo. MH+ [Da]	Confidence (by Search Engine): Sequest HT	Percolator q-Value (by Search Engine): Sequest HT	Percolator PEP (by Search Engine): Sequest HT	XCorr (by Search Engine): Sequest HT
	FALSE	High	AFHNEAQVNPER		0.000651518	0.000649911	1	1	4	P11983	0	1411.67	High	0.0005099	0.0002771	1.85
	FALSE	High	DCLINAAK	1xCarbamidomethyl [C2]	0.0895512	0.00636243	1	1	1	P11983	0	904.456	High	0.004594	0.06588	0.86
	FALSE	High	EQLAIAEFAR		0.00672991	0.000649911	1	1	2	P11983	0	1147.61	High	0.0005099	0.003678	1.11
	FALSE	High	GANDFMCDEMER	1xCarbamidomethyl [C7]; 1xOxidation [M10]	0.0247917	0.000649911	1	1	1	P11983	0	1490.53	High	0.0005099	0.01564	1.29
	FALSE	High	HGSYENAVHSGALDD		0.000501868	0.000649911	1	1	1	P11983	0	1571.67	High	0.0005099	0.0002079	1.67
	FALSE	High	LLEVEHPAAK		0.00484408	0.000649911	1	3	1	P11983	0	1106.62	High	0.0005099	0.002568	1.62
	FALSE	High	QAGVFEPTIVK		0.000489548	0.000649911	1	1	1	P11983	0	1188.66	High	0.0005099	0.0002022	1.42
	FALSE	High	SLHDALCVVK	1xCarbamidomethyl [C7]	0.0299819	0.00120638	1	1	1	P11983	0	1141.6	High	0.0009116	0.01938	2.24
	FALSE	High	SSFGPVGLDK		0.00620859	0.000649911	1	2	2	P11983	0	1006.52	High	0.0005099	0.003367	1.27
	FALSE	High	YPVNSVNILK		0.0711543	0.00418158	1	1	1	P11983	0	1146.65	High	0.003034	0.05089	1
FALSE	High	Master Protein	Q3TTY5	Keratin, type II cytoskeletal 2 epidermal OS=Mus musculus OX=10090 GN=Krt2 PE=1 SV=1	0	24.343	8	8	28	4	707	70.9	8.06	26.68	8	1
	Checked	Confidence	Sequence	Modifications	Qvality PEP	Qvality q-value	# Protein Groups	# Proteins	# PSMs	Master Protein Accessions	# Missed Cleavages	Theo. MH+ [Da]	Confidence (by Search Engine): Sequest HT	Percolator q-Value (by Search Engine): Sequest HT	Percolator PEP (by Search Engine): Sequest HT	XCorr (by Search Engine): Sequest HT
	FALSE	High	DYQELMNTK		0.00460945	0.000649911	1	1	4	Q3TTY5	0	1141.52	High	0.0005099	0.002426	1.63
	FALSE	High	DYQELMNTK	1xOxidation [M6]	0.00499674	0.000649911	1	1	4	Q3TTY5	0	1157.51	High	0.0005099	0.002651	2.31
	FALSE	High	FASFIDKVR		0.00660586	0.000649911	9	19	1	Q3TTY5; P50446; P04104; Q6IME9; Q8BGZ7; P07744; Q6IFZ6; Q3UV17; Q922U2	1	1082.6	High	0.0005099	0.00362	1.08
	FALSE	High	GFSSGSAVVSGGSR		5.7738e-05	0.000649911	1	1	8	Q3TTY5	0	1254.61	High	0.0005099	1.897e-05	1.86
	FALSE	High	KLLEGEECR	1xCarbamidomethyl [C8]	0.000215566	0.000649911	6	11	1	Q3TTY5; P50446; Q8BGZ7; P07744; Q3UV17; Q922U2	1	1133.56	High	0.0005099	8.185e-05	1.63
	FALSE	High	KYEDEINKR		0.0105143	0.000649911	1	1	2	Q3TTY5	2	1194.61	High	0.0005099	0.006049	1.74
	FALSE	High	LLEGEECR	1xCarbamidomethyl [C7]	0.0134666	0.000649911	6	11	2	Q3TTY5; P50446; Q8BGZ7; P07744; Q3UV17; Q922U2	0	1005.47	High	0.0005099	0.007983	1.66
	FALSE	High	VDPEIQNVK		0.00771347	0.000649911	1	1	4	Q3TTY5	0	1041.56	High	0.0005099	0.004294	1.72
	FALSE	High	YEDEINKR		0.083464	0.00551021	6	11	2	Q3TTY5; P50446; P04104; Q8BGZ7; Q6IFZ6; Q922U2	1	1066.52	High	0.003987	0.06063	1.19
FALSE	High	Master Protein	P58252	Elongation factor 2 OS=Mus musculus OX=10090 GN=Eef2 PE=1 SV=2	0	23.851	11	9	13	9	858	95.3	6.83	5.57	9	1
	Checked	Confidence	Sequence	Modifications	Qvality PEP	Qvality q-value	# Protein Groups	# Proteins	# PSMs	Master Protein Accessions	# Missed Cleavages	Theo. MH+ [Da]	Confidence (by Search Engine): Sequest HT	Percolator q-Value (by Search Engine): Sequest HT	Percolator PEP (by Search Engine): Sequest HT	XCorr (by Search Engine): Sequest HT
	FALSE	High	DLEEDHACIPIK	1xCarbamidomethyl [C8]	0.0537214	0.00384848	1	1	1	P58252	0	1439.68	High	0.002804	0.03711	0.82
	FALSE	High	EGALCEENMR	1xCarbamidomethyl [C5]	0.00188501	0.000649911	1	1	2	P58252	0	1208.5	High	0.0005099	0.0008997	2.14
	FALSE	High	EGALCEENMR	1xCarbamidomethyl [C5]; 1xOxidation [M9]	0.0018048	0.000649911	1	1	1	P58252	0	1224.5	High	0.0005099	0.0008616	1.29
	FALSE	High	ETVSEESNVLCLSK	1xCarbamidomethyl [C11]	0.000365563	0.000649911	1	1	1	P58252	0	1594.76	High	0.0005099	0.0001464	1.73
	FALSE	High	FSVSPVVR		0.0459191	0.00231563	1	1	2	P58252	0	890.509	High	0.001701	0.03123	1.38
	FALSE	High	GEGQLSAAER		0.00601899	0.000649911	1	1	1	P58252	0	1017.5	High	0.0005099	0.003267	1.7
	FALSE	High	MVNFTVDQIR	1xMet-loss [N-Term]	0.00397147	0.000649911	1	1	1	P58252	0	1091.58	High	0.0005099	0.002054	1.14
	FALSE	High	SDPVVSYR		0.0508863	0.00384848	1	1	1	P58252	0	922.463	High	0.0025	0.03498	1.46
	FALSE	High	STLTDSLVCK	1xCarbamidomethyl [C9]	0.0107114	0.000649911	1	1	1	P58252	0	1123.57	High	0.0005099	0.006193	1.52
	FALSE	High	YEWDVAEAR		0.0125811	0.000649911	1	1	2	P58252	0	1138.52	High	0.0005099	0.007376	1.28
FALSE	High	Master Protein	A0A0G2JGX4	Sodium/potassium-transporting ATPase subunit alpha OS=Mus musculus OX=10090 GN=Atp1a3 PE=1 SV=1	0	23.758	10	9	12	7	1026	112.9	5.41	6.02	9	1
	Checked	Confidence	Sequence	Modifications	Qvality PEP	Qvality q-value	# Protein Groups	# Proteins	# PSMs	Master Protein Accessions	# Missed Cleavages	Theo. MH+ [Da]	Confidence (by Search Engine): Sequest HT	Percolator q-Value (by Search Engine): Sequest HT	Percolator PEP (by Search Engine): Sequest HT	XCorr (by Search Engine): Sequest HT
	FALSE	High	AAVPDAVGK		0.0254082	0.000649911	2	6	1	A0A0G2JGX4; Q8VDN2	0	827.462	High	0.0005099	0.01612	1.2
	FALSE	High	ACVIHGTDLK	1xCarbamidomethyl [C2]	0.0450926	0.00231563	1	3	1	A0A0G2JGX4	0	1113.57	High	0.001701	0.03045	1
	FALSE	High	CATILLQGK	1xCarbamidomethyl [C1]	0.00177148	0.000649911	1	3	2	A0A0G2JGX4	0	1003.56	High	0.0005099	0.0008403	1.18
	FALSE	High	DVAGDASESALLK		0.00502785	0.000649911	1	3	1	A0A0G2JGX4	0	1275.64	High	0.0005099	0.002663	1.19
	FALSE	High	GGQDNIPVLK		0.110359	0.00986126	1	3	1	A0A0G2JGX4	0	1040.57	High	0.007111	0.08296	0.92
	FALSE	High	IATLASGLEVGK		0.00208198	0.000649911	1	3	1	A0A0G2JGX4	0	1158.67	High	0.0005099	0.001007	1.07
	FALSE	High	MSVEEVCR	1xCarbamidomethyl [C7]	0.00785825	0.000649911	1	3	2	A0A0G2JGX4	0	1009.44	High	0.0005099	0.004374	1.28
	FALSE	High	SPDCTHDNPLETR	1xCarbamidomethyl [C4]	0.0373533	0.00120638	1	3	1	A0A0G2JGX4	0	1541.66	High	0.0009116	0.02474	0.86
	FALSE	High	VDNSSLTGESEPQTR		8.44018e-07	0.000649911	2	8	2	A0A0G2JGX4; Q8VDN2	0	1619.75	High	0.0005099	1.759e-07	2.55
FALSE	High	Master Protein	P50516	V-type proton ATPase catalytic subunit A OS=Mus musculus OX=10090 GN=Atp6v1a PE=1 SV=2	0	23.589	12	7	13	7	617	68.3	5.58	3.56	7	1
	Checked	Confidence	Sequence	Modifications	Qvality PEP	Qvality q-value	# Protein Groups	# Proteins	# PSMs	Master Protein Accessions	# Missed Cleavages	Theo. MH+ [Da]	Confidence (by Search Engine): Sequest HT	Percolator q-Value (by Search Engine): Sequest HT	Percolator PEP (by Search Engine): Sequest HT	XCorr (by Search Engine): Sequest HT
	FALSE	High	EHMGEILYK		0.0133011	0.000649911	1	1	1	P50516	0	1119.55	High	0.0005099	0.007871	1.87
	FALSE	High	FKDPVKDGEAK		0.00304092	0.000649911	1	1	1	P50516	2	1233.65	High	0.0005099	0.001527	1.37
	FALSE	High	GNEMSEVLR		0.0025084	0.000649911	1	1	3	P50516	0	1034.49	High	0.0005099	0.001237	1.1
	FALSE	High	GNEMSEVLR	1xOxidation [M4]	0.0227478	0.000649911	1	1	1	P50516	0	1050.49	High	0.0005099	0.01426	1.69
	FALSE	High	GVNVSALSR		0.0411712	0.00177572	1	3	1	P50516	0	902.505	High	0.001321	0.02759	1.05
	FALSE	High	LPANHPLLTGQR		0.0081056	0.000649911	1	2	1	P50516	0	1316.74	High	0.0005099	0.004546	0.73
	FALSE	High	TALVANTSNMPVAAR		0.00224308	0.000649911	1	1	3	P50516	0	1515.79	High	0.0005099	0.001096	1.16
	FALSE	High	TALVANTSNMPVAAR	1xOxidation [M10]	0.000312966	0.000649911	1	1	1	P50516	0	1531.79	High	0.0005099	0.0001233	1.16
	FALSE	High	TVISQSLSK		0.00153563	0.000649911	1	1	1	P50516	0	962.552	High	0.0005099	0.0007165	1.11
FALSE	High	Master Protein	A0A075B5T3	Immunoglobulin heavy variable 6-6 (Fragment) OS=Mus musculus OX=10090 GN=Ighv6-6 PE=4 SV=1	0	23.585	34	3	9	2	119	13.3	7.08	19.16	3	1
	Checked	Confidence	Sequence	Modifications	Qvality PEP	Qvality q-value	# Protein Groups	# Proteins	# PSMs	Master Protein Accessions	# Missed Cleavages	Theo. MH+ [Da]	Confidence (by Search Engine): Sequest HT	Percolator q-Value (by Search Engine): Sequest HT	Percolator PEP (by Search Engine): Sequest HT	XCorr (by Search Engine): Sequest HT
	FALSE	High	AEDTGIYYCTR	1xCarbamidomethyl [C9]	0.000123225	0.000649911	1	3	2	A0A075B5T3	0	1348.58	High	0.0005099	4.398e-05	2.71
	FALSE	High	ANNHATYYAESVK		0.000312966	0.000649911	1	1	2	A0A075B5T3	0	1467.69	High	0.0005099	0.000123	2.23
	FALSE	High	IEESGGGLVQPGGSMK		2.95306e-07	0.000649911	3	11	6	A0A075B5T3; A0A075B5T2; P01801	0	1545.76	High	0.0005099	5.501e-08	3.03
	FALSE	High	IEESGGGLVQPGGSMK	1xOxidation [M15]	5.585e-08	0.000649911	3	11	4	A0A075B5T3; A0A075B5T2; P01801	0	1561.75	High	0.0005099	8.744e-09	2.45
FALSE	High	Master Protein	Q60841	Reelin OS=Mus musculus OX=10090 GN=Reln PE=1 SV=3	0	23.017	3	11	12	11	3461	387.2	5.73	1.72	11	1
	Checked	Confidence	Sequence	Modifications	Qvality PEP	Qvality q-value	# Protein Groups	# Proteins	# PSMs	Master Protein Accessions	# Missed Cleavages	Theo. MH+ [Da]	Confidence (by Search Engine): Sequest HT	Percolator q-Value (by Search Engine): Sequest HT	Percolator PEP (by Search Engine): Sequest HT	XCorr (by Search Engine): Sequest HT
	FALSE	High	CICDPGYSGPTCK	3xCarbamidomethyl [C1; C3; C12]	8.17689e-05	0.000649911	1	1	2	Q60841	0	1514.61	High	0.0005099	2.796e-05	1.72
	FALSE	High	DCLPTNVECSR	2xCarbamidomethyl [C2; C9]	0.00300339	0.000649911	1	1	1	Q60841	0	1350.58	High	0.0005099	0.001506	1.15
	FALSE	High	DLDLSHAR		0.0294362	0.00120638	1	1	1	Q60841	0	926.469	High	0.0009116	0.01893	1.13
	FALSE	High	EVVHFGK		0.0631631	0.00418158	1	1	1	Q60841	0	815.441	High	0.003034	0.04446	0.83
	FALSE	High	IISVELPDDAR		0.00911837	0.000649911	1	1	1	Q60841	0	1227.66	High	0.0005099	0.005172	1.2
	FALSE	High	QAATKPLDLTR		0.0124264	0.000649911	1	1	1	Q60841	0	1213.69	High	0.0005099	0.007264	0.99
	FALSE	High	QAITQDLDLR		0.0885088	0.00636243	1	1	1	Q60841	0	1172.63	High	0.004594	0.06503	1.18
	FALSE	High	SPADAGPVGR		0.00685628	0.000649911	1	1	1	Q60841	0	926.469	High	0.0005099	0.00376	1.5
	FALSE	High	TSGITCIKPR	1xCarbamidomethyl [C6]	0.049374	0.0028431	1	1	1	Q60841	0	1132.61	High	0.002089	0.03382	0.54
	FALSE	High	VSYNVPLEAR		0.0260397	0.000649911	1	1	1	Q60841	0	1147.61	High	0.0005099	0.01655	0.89
	FALSE	High	YTPHMDNQVK		0.0737323	0.00505131	1	1	1	Q60841	0	1232.57	High	0.003395	0.05272	0.71
FALSE	High	Master Protein	Q91ZA3	Propionyl-CoA carboxylase alpha chain, mitochondrial OS=Mus musculus OX=10090 GN=Pcca PE=1 SV=2	0	22.881	9	5	6	5	724	79.9	7.25	6.46	5	1
	Checked	Confidence	Sequence	Modifications	Qvality PEP	Qvality q-value	# Protein Groups	# Proteins	# PSMs	Master Protein Accessions	# Missed Cleavages	Theo. MH+ [Da]	Confidence (by Search Engine): Sequest HT	Percolator q-Value (by Search Engine): Sequest HT	Percolator PEP (by Search Engine): Sequest HT	XCorr (by Search Engine): Sequest HT
	FALSE	High	EIGYPVMIK	1xOxidation [M7]	0.0434825	0.00231563	1	3	1	Q91ZA3	0	1065.56	High	0.001701	0.02927	0.83
	FALSE	High	FSSQEAASSFGDDR		5.99313e-05	0.000649911	1	2	1	Q91ZA3	0	1503.63	High	0.0005099	1.979e-05	2.38
	FALSE	High	IAWDDEETR		0.00620859	0.000649911	1	2	1	Q91ZA3	0	1134.51	High	0.0005099	0.003363	1.24
	FALSE	High	MADEAVCVGPAPTSK	1xCarbamidomethyl [C7]	5.03606e-05	0.000649911	1	2	1	Q91ZA3	0	1532.71	High	0.0005099	1.627e-05	1.97
	FALSE	High	MADEAVCVGPAPTSK	1xCarbamidomethyl [C7]; 1xOxidation [M1]	1.63542e-05	0.000649911	1	2	1	Q91ZA3	0	1548.7	High	0.0005099	4.707e-06	2.11
	FALSE	High	TVAIHSDVDASSVHVK		0.000230815	0.000649911	1	1	1	Q91ZA3	0	1664.86	High	0.0005099	8.808e-05	1.92
FALSE	High	Master Protein	A0A0A6YWR2	Ig gamma-1 chain C region secreted form (Fragment) OS=Mus musculus OX=10090 GN=Ighg1 PE=1 SV=1	0	22.679	15	5	30	1	393	43.4	6.44	29.66	5	1
	Checked	Confidence	Sequence	Modifications	Qvality PEP	Qvality q-value	# Protein Groups	# Proteins	# PSMs	Master Protein Accessions	# Missed Cleavages	Theo. MH+ [Da]	Confidence (by Search Engine): Sequest HT	Percolator q-Value (by Search Engine): Sequest HT	Percolator PEP (by Search Engine): Sequest HT	XCorr (by Search Engine): Sequest HT
	FALSE	High	APQVYTIPPPK		5.59717e-05	0.000649911	2	4	14	P01869; A0A0A6YWR2	0	1210.68	High	0.0005099	1.839e-05	1.84
	FALSE	High	DVLTITLTPK		0.0349309	0.00120638	2	4	3	P01869; A0A0A6YWR2	0	1100.66	High	0.0009116	0.02303	1.04
	FALSE	High	NTQPIMDTDGSYFVYSK		0.0401826	0.00177572	1	2	1	A0A0A6YWR2	0	1965.89	High	0.001321	0.02679	1.46
	FALSE	High	NTQPIMDTDGSYFVYSK	1xOxidation [M6]	4.50313e-05	0.000649911	1	2	2	A0A0A6YWR2	0	1981.88	High	0.0005099	1.44e-05	1.51
	FALSE	High	VNSAAFPAPIEK		1.51884e-07	0.000649911	2	4	9	P01869; A0A0A6YWR2	0	1243.67	High	0.0005099	2.646e-08	1.91
	FALSE	High	VTCVVVDISK	1xCarbamidomethyl [C3]	0.00862382	0.000649911	2	4	1	P01869; A0A0A6YWR2	0	1119.61	High	0.0005099	0.004845	1.18
FALSE	High	Master Protein	P09405	Nucleolin OS=Mus musculus OX=10090 GN=Ncl PE=1 SV=2	0	22.081	8	6	13	6	707	76.7	4.75	13.78	6	1
	Checked	Confidence	Sequence	Modifications	Qvality PEP	Qvality q-value	# Protein Groups	# Proteins	# PSMs	Master Protein Accessions	# Missed Cleavages	Theo. MH+ [Da]	Confidence (by Search Engine): Sequest HT	Percolator q-Value (by Search Engine): Sequest HT	Percolator PEP (by Search Engine): Sequest HT	XCorr (by Search Engine): Sequest HT
	FALSE	High	EAMEDGEIDGNK		0.000281592	0.000649911	1	1	1	P09405	0	1307.54	High	0.0005099	0.0001097	2.09
	FALSE	High	EAMEDGEIDGNK	1xOxidation [M3]	6.08886e-06	0.000649911	1	1	6	P09405	0	1323.54	High	0.0005099	1.571e-06	2.27
	FALSE	High	ESFEGSVR		0.0171345	0.000649911	1	1	1	P09405	0	910.426	High	0.0005099	0.01042	1.01
	FALSE	High	GLSEDTTEETLK		0.0016856	0.000649911	1	1	1	P09405	0	1322.63	High	0.0005099	0.0007982	1.96
	FALSE	High	LELQGSNSR		0.0353596	0.00120638	1	1	1	P09405	0	1003.52	High	0.0009116	0.02329	1.13
	FALSE	High	NDLAVVDVR		0.00157426	0.000649911	1	1	1	P09405	0	1000.54	High	0.0005099	0.0007401	1.6
	FALSE	High	VTLDWAKPK		0.0061702	0.000649911	1	1	2	P09405	0	1057.6	High	0.0005099	0.003359	1.74
FALSE	High	Master Protein	E9PVD3	Protocadherin-16 OS=Mus musculus OX=10090 GN=Dchs1 PE=1 SV=1	0	21.69	3	10	10	10	3291	346.2	5	1.96	10	1
	Checked	Confidence	Sequence	Modifications	Qvality PEP	Qvality q-value	# Protein Groups	# Proteins	# PSMs	Master Protein Accessions	# Missed Cleavages	Theo. MH+ [Da]	Confidence (by Search Engine): Sequest HT	Percolator q-Value (by Search Engine): Sequest HT	Percolator PEP (by Search Engine): Sequest HT	XCorr (by Search Engine): Sequest HT
	FALSE	High	AGSGTPPVFAVAR		0.107846	0.00943873	1	1	1	E9PVD3	0	1229.66	High	0.006496	0.08127	0.27
	FALSE	High	ASDADGPGPNSEVR		0.000347835	0.000649911	1	1	1	E9PVD3	0	1371.61	High	0.0005099	0.0001389	1.96
	FALSE	High	ESQELYTLK		0.0292565	0.00120638	1	1	1	E9PVD3	0	1110.57	High	0.0009116	0.01884	0.74
	FALSE	High	LAAGGDGHFR		0.00404613	0.000649911	1	1	1	E9PVD3	0	1000.5	High	0.0005099	0.002103	0.49
	FALSE	High	LERPLDFEQR		0.0560306	0.00384848	1	1	1	E9PVD3	0	1302.68	High	0.002804	0.03895	0.59
	FALSE	High	LVLMATDR		0.100036	0.00768504	1	1	1	E9PVD3	0	918.508	High	0.005561	0.07424	0.49
	FALSE	High	VFQLEPR		0.084451	0.00551021	1	1	1	E9PVD3	0	888.494	High	0.003987	0.06175	0.84
	FALSE	High	VHELVVQAR		0.00204354	0.000649911	1	1	1	E9PVD3	0	1050.61	High	0.0005099	0.0009836	1.37
	FALSE	High	VIILNQNDHSPR		0.000401274	0.000649911	1	1	1	E9PVD3	0	1405.75	High	0.0005099	0.0001625	1.19
	FALSE	High	VSEAAPPGQLVAR		0.0252526	0.000649911	1	1	1	E9PVD3	0	1294.71	High	0.0005099	0.01601	1.14
FALSE	High	Master Protein	Q61282	Aggrecan core protein OS=Mus musculus OX=10090 GN=Acan PE=1 SV=2	0	21.613	4	8	9	8	2132	221.8	4.3	1.66	8	1
	Checked	Confidence	Sequence	Modifications	Qvality PEP	Qvality q-value	# Protein Groups	# Proteins	# PSMs	Master Protein Accessions	# Missed Cleavages	Theo. MH+ [Da]	Confidence (by Search Engine): Sequest HT	Percolator q-Value (by Search Engine): Sequest HT	Percolator PEP (by Search Engine): Sequest HT	XCorr (by Search Engine): Sequest HT
	FALSE	High	EGCYGDKDEFPGVR	1xCarbamidomethyl [C3]	0.0118998	0.000649911	1	1	1	Q61282	1	1628.7	High	0.0005099	0.006964	1.03
	FALSE	High	ETWVDAER		0.00716044	0.000649911	1	2	1	Q61282	0	1005.46	High	0.0005099	0.003949	0.85
	FALSE	High	FTFQEAANECR	1xCarbamidomethyl [C10]	0.000161972	0.000649911	1	1	1	Q61282	0	1372.6	High	0.0005099	5.933e-05	1.13
	FALSE	High	GIVFHYR		0.0609371	0.00418158	1	1	1	Q61282	0	891.484	High	0.003034	0.04268	1.07
	FALSE	High	GTVACGDPPVVEHAR	1xCarbamidomethyl [C5]	0.00181605	0.000649911	1	2	2	Q61282	0	1564.75	High	0.0005099	0.0008651	1.66
	FALSE	High	LEQFTFQEAR		4.85175e-05	0.000649911	1	1	1	Q61282	0	1268.63	High	0.0005099	1.566e-05	1.38
	FALSE	High	YPIVSPR		0.0228881	0.000649911	1	1	1	Q61282	0	831.472	High	0.0005099	0.01432	0.62
	FALSE	High	YQCTEGFVQR	1xCarbamidomethyl [C3]	0.0282007	0.00120638	1	2	1	Q61282	0	1287.58	High	0.0009116	0.01804	0.9
FALSE	High	Master Protein	P61979	Heterogeneous nuclear ribonucleoprotein K OS=Mus musculus OX=10090 GN=Hnrnpk PE=1 SV=1	0	21.592	15	7	10	7	463	50.9	5.54	1.87	7	1
	Checked	Confidence	Sequence	Modifications	Qvality PEP	Qvality q-value	# Protein Groups	# Proteins	# PSMs	Master Protein Accessions	# Missed Cleavages	Theo. MH+ [Da]	Confidence (by Search Engine): Sequest HT	Percolator q-Value (by Search Engine): Sequest HT	Percolator PEP (by Search Engine): Sequest HT	XCorr (by Search Engine): Sequest HT
	FALSE	High	DLAGSIIGK		0.0133011	0.000649911	1	3	1	P61979	0	873.504	High	0.0005099	0.007871	0.81
	FALSE	High	DYDDMSPR	1xOxidation [M5]	0.0345072	0.00120638	1	5	1	P61979	0	1014.38	High	0.0009116	0.02259	0.99
	FALSE	High	GSDFDCELR	1xCarbamidomethyl [C6]	0.0287239	0.00120638	1	10	1	P61979	0	1098.45	High	0.0009116	0.01844	0.97
	FALSE	High	IDEPLEGSEDR		2.54235e-05	0.000649911	1	3	2	P61979	0	1259.58	High	0.0005099	7.651e-06	1.87
	FALSE	High	LFQECCPHSTDR	2xCarbamidomethyl [C5; C6]	0.00172801	0.000649911	1	8	1	P61979	0	1549.65	High	0.0005099	0.0008176	1.46
	FALSE	High	NTDEMVELR		0.0169243	0.000649911	1	12	1	P61979	0	1106.51	High	0.0005099	0.01027	1.29
	FALSE	High	NTDEMVELR	1xOxidation [M5]	0.00273626	0.000649911	1	12	1	P61979	0	1122.51	High	0.0005099	0.001366	1.09
	FALSE	High	VVLIGGKPDR		0.00186174	0.000649911	1	7	2	P61979	0	1053.64	High	0.0005099	0.0008886	1.41
FALSE	High	Master Protein	Q61553	Fascin OS=Mus musculus OX=10090 GN=Fscn1 PE=1 SV=4	0	21.568	17	8	11	8	493	54.5	6.89	3.55	8	1
	Checked	Confidence	Sequence	Modifications	Qvality PEP	Qvality q-value	# Protein Groups	# Proteins	# PSMs	Master Protein Accessions	# Missed Cleavages	Theo. MH+ [Da]	Confidence (by Search Engine): Sequest HT	Percolator q-Value (by Search Engine): Sequest HT	Percolator PEP (by Search Engine): Sequest HT	XCorr (by Search Engine): Sequest HT
	FALSE	High	EVPDGDCR	1xCarbamidomethyl [C7]	0.100618	0.00810528	1	1	1	Q61553	0	947.389	High	0.005866	0.07494	0.84
	FALSE	High	FLVVAHDDGR		0.0190283	0.000649911	1	1	1	Q61553	0	1128.58	High	0.0005099	0.01167	1.1
	FALSE	High	KVTGTLDANR		0.040674	0.00177572	1	3	2	Q61553	1	1074.59	High	0.001321	0.02716	1.55
	FALSE	High	LSCFAQSVSPAEK	1xCarbamidomethyl [C3]	6.14397e-05	0.000649911	1	1	1	Q61553	0	1423.69	High	0.0005099	2.041e-05	1.92
	FALSE	High	WSLQSEAHR		0.00970106	0.000649911	1	1	1	Q61553	0	1113.54	High	0.0005099	0.005544	1.3
	FALSE	High	YLAADKDGNVTCER	1xCarbamidomethyl [C12]	0.000352185	0.000649911	1	1	1	Q61553	1	1611.74	High	0.0005099	0.0001402	1.63
	FALSE	High	YLAPSGPSGTLK		0.00174961	0.000649911	1	2	2	Q61553	0	1190.64	High	0.0005099	0.000831	1.1
	FALSE	High	YSVQTSDHR		0.00181605	0.000649911	1	1	2	Q61553	0	1092.51	High	0.0005099	0.0008645	1.33
FALSE	High	Master Protein	P01801	Ig heavy chain V-III region J606 OS=Mus musculus OX=10090 PE=1 SV=1	0	21.531	25	2	6	1	115	12.8	7.12	13.56	2	1
	Checked	Confidence	Sequence	Modifications	Qvality PEP	Qvality q-value	# Protein Groups	# Proteins	# PSMs	Master Protein Accessions	# Missed Cleavages	Theo. MH+ [Da]	Confidence (by Search Engine): Sequest HT	Percolator q-Value (by Search Engine): Sequest HT	Percolator PEP (by Search Engine): Sequest HT	XCorr (by Search Engine): Sequest HT
	FALSE	High	IEESGGGLVQPGGSMK		2.95306e-07	0.000649911	3	11	6	A0A075B5T3; A0A075B5T2; P01801	0	1545.76	High	0.0005099	5.501e-08	3.03
	FALSE	High	IEESGGGLVQPGGSMK	1xOxidation [M15]	5.585e-08	0.000649911	3	11	4	A0A075B5T3; A0A075B5T2; P01801	0	1561.75	High	0.0005099	8.744e-09	2.45
	FALSE	High	SNNYATHYAESVK		2.59905e-06	0.000649911	1	1	1	P01801	0	1483.68	High	0.0005099	6.118e-07	1.95
FALSE	High	Master Protein	P01865	Ig gamma-2A chain C region, membrane-bound form OS=Mus musculus OX=10090 GN=Igh-1a PE=1 SV=3	0	21.149	14	4	10	4	398	43.9	6.29	5.37	4	1
	Checked	Confidence	Sequence	Modifications	Qvality PEP	Qvality q-value	# Protein Groups	# Proteins	# PSMs	Master Protein Accessions	# Missed Cleavages	Theo. MH+ [Da]	Confidence (by Search Engine): Sequest HT	Percolator q-Value (by Search Engine): Sequest HT	Percolator PEP (by Search Engine): Sequest HT	XCorr (by Search Engine): Sequest HT
	FALSE	High	APQVYVLPPPEEEMTK	1xOxidation [M14]	0.0922071	0.00680808	1	2	1	P01865	0	1843.91	High	0.004594	0.06777	1.34
	FALSE	High	DLPAPIER		0.0502761	0.0028431	1	2	2	P01865	0	910.499	High	0.002089	0.03445	0.58
	FALSE	High	GPTIKPCPPCK	2xCarbamidomethyl [C7; C10]	0.000256532	0.000649911	1	3	4	P01865	0	1254.63	High	0.0005099	9.869e-05	1.55
	FALSE	High	NSYSCSVVHEGLHNHHTTK	1xCarbamidomethyl [C5]	2.59179e-07	0.000649911	1	2	3	P01865	0	2207	High	0.0005099	4.78e-08	2.69
FALSE	High	Master Protein	E9Q447	Spectrin alpha chain, non-erythrocytic 1 OS=Mus musculus OX=10090 GN=Sptan1 PE=1 SV=1	0	21.042	3	8	9	8	2478	285.2	5.34	5.67	8	1
	Checked	Confidence	Sequence	Modifications	Qvality PEP	Qvality q-value	# Protein Groups	# Proteins	# PSMs	Master Protein Accessions	# Missed Cleavages	Theo. MH+ [Da]	Confidence (by Search Engine): Sequest HT	Percolator q-Value (by Search Engine): Sequest HT	Percolator PEP (by Search Engine): Sequest HT	XCorr (by Search Engine): Sequest HT
	FALSE	High	DLTGVQNLR		0.0524431	0.00384848	1	5	1	E9Q447	0	1015.55	High	0.002804	0.03617	0.92
	FALSE	High	EKLDILDQER		0.092747	0.00680808	1	5	1	E9Q447	1	1258.66	High	0.004926	0.06844	0.69
	FALSE	High	LGDSHDLQR		0.000623789	0.000649911	1	5	1	E9Q447	0	1040.51	High	0.0005099	0.0002646	1.76
	FALSE	High	LLEAQSHFR		0.000877911	0.000649911	1	5	1	E9Q447	0	1100.58	High	0.0005099	0.0003857	1.16
	FALSE	High	LLVSSEDYGR		0.0241899	0.000649911	1	5	1	E9Q447	0	1138.57	High	0.0005099	0.01521	1.03
	FALSE	High	ITALDEFATK		0.000363299	0.000649911	1	5	2	E9Q447	0	1108.59	High	0.0005099	0.000146	1.89
	FALSE	High	SQLLGSAHEVQR		0.000278114	0.000649911	1	5	1	E9Q447	0	1324.7	High	0.0005099	0.0001086	2.03
	FALSE	High	VLETAEDIQER		0.0237481	0.000649911	1	6	1	E9Q447	0	1302.65	High	0.0005099	0.0149	0.87
FALSE	High	Master Protein	A0A6I8MX27	L-lactate dehydrogenase OS=Mus musculus OX=10090 GN=Ldhb PE=1 SV=1	0	20.863	21	6	7	5	341	37.3	6.25	5.33	6	1
	Checked	Confidence	Sequence	Modifications	Qvality PEP	Qvality q-value	# Protein Groups	# Proteins	# PSMs	Master Protein Accessions	# Missed Cleavages	Theo. MH+ [Da]	Confidence (by Search Engine): Sequest HT	Percolator q-Value (by Search Engine): Sequest HT	Percolator PEP (by Search Engine): Sequest HT	XCorr (by Search Engine): Sequest HT
	FALSE	High	GLTSVINQK		0.000940009	0.000649911	1	2	1	A0A6I8MX27	0	959.552	High	0.0005099	0.0004158	1.35
	FALSE	High	LKDDEVAQLR		0.00359594	0.000649911	1	2	1	A0A6I8MX27	1	1186.64	High	0.0005099	0.001849	1.67
	FALSE	High	LIASVADDEAAVPNNK		8.95066e-06	0.000649911	1	3	1	A0A6I8MX27	0	1626.83	High	0.0005099	2.415e-06	1.89
	FALSE	High	IVADKDYSVTANSK		0.0864577	0.0059698	1	4	1	A0A6I8MX27	1	1510.77	High	0.004312	0.0631	1.31
	FALSE	High	SADTLWDIQK		0.00157426	0.000649911	1	2	1	A0A6I8MX27	0	1176.59	High	0.0005099	0.000738	1.78
	FALSE	High	VIGSGCNLDSAR	1xCarbamidomethyl [C6]	4.91243e-05	0.000649911	2	13	2	A0A6I8MX27; A0A1B0GSR9	0	1248.6	High	0.0005099	1.586e-05	1.4
FALSE	High	Master Protein	P63101	14-3-3 protein zeta/delta OS=Mus musculus OX=10090 GN=Ywhaz PE=1 SV=1	0	20.283	26	6	10	4	245	27.8	4.79	11.04	6	1
	Checked	Confidence	Sequence	Modifications	Qvality PEP	Qvality q-value	# Protein Groups	# Proteins	# PSMs	Master Protein Accessions	# Missed Cleavages	Theo. MH+ [Da]	Confidence (by Search Engine): Sequest HT	Percolator q-Value (by Search Engine): Sequest HT	Percolator PEP (by Search Engine): Sequest HT	XCorr (by Search Engine): Sequest HT
	FALSE	High	EMQPTHPIR		0.00385009	0.000649911	3	3	1	P68254; Q9CQV8; P63101	0	1108.56	High	0.0005099	0.001988	1.29
	FALSE	High	EMQPTHPIR	1xOxidation [M2]	0.0404276	0.00177572	3	3	1	P68254; Q9CQV8; P63101	0	1124.55	High	0.001321	0.02709	0.93
	FALSE	High	FLIPNASQPESK		0.105996	0.00899892	1	2	1	P63101	0	1330.7	High	0.006496	0.07947	0.6
	FALSE	High	MDKNELVQK	1xAcetyl [N-Term]	0.0511941	0.00384848	1	5	1	P63101	1	1146.58	High	0.002804	0.03517	1.93
	FALSE	High	NLLSVAYK		0.00994438	0.000649911	7	12	1	P68510; P68254; O70456; P61982; Q9CQV8; P63101; P62259	0	907.525	High	0.0005099	0.005694	0.92
	FALSE	High	SVTEQGAELSNEER		2.88864e-06	0.000649911	1	4	3	P63101	0	1548.71	High	0.0005099	6.892e-07	2.86
	FALSE	High	YLAEVAAGDDKK		2.89673e-05	0.000649911	1	2	2	P63101	1	1279.65	High	0.0005099	8.822e-06	2.28
FALSE	High	Master Protein	Q6IFZ6	Keratin, type II cytoskeletal 1b OS=Mus musculus OX=10090 GN=Krt77 PE=1 SV=1	0	20.159	7	6	20	1	572	61.3	8.02	17.37	6	1
	Checked	Confidence	Sequence	Modifications	Qvality PEP	Qvality q-value	# Protein Groups	# Proteins	# PSMs	Master Protein Accessions	# Missed Cleavages	Theo. MH+ [Da]	Confidence (by Search Engine): Sequest HT	Percolator q-Value (by Search Engine): Sequest HT	Percolator PEP (by Search Engine): Sequest HT	XCorr (by Search Engine): Sequest HT
	FALSE	High	FASFIDKVR		0.00660586	0.000649911	9	19	1	Q3TTY5; P50446; P04104; Q6IME9; Q8BGZ7; P07744; Q6IFZ6; Q3UV17; Q922U2	1	1082.6	High	0.0005099	0.00362	1.08
	FALSE	High	FLEQQNQVLQTK		3.62294e-05	0.000649911	2	5	9	P04104; Q6IFZ6	0	1475.79	High	0.0005099	1.132e-05	2.44
	FALSE	High	NKYEDEINK		0.0448203	0.00231563	2	4	1	Q6IFZ6; Q922U2	1	1152.55	High	0.001701	0.03032	1.69
	FALSE	High	NKYEDEINKR		0.000578969	0.000649911	2	4	6	Q6IFZ6; Q922U2	2	1308.65	High	0.0005099	0.0002437	1.71
	FALSE	High	QLLEGEESR		0.00261986	0.000649911	1	1	1	Q6IFZ6	0	1060.53	High	0.0005099	0.001297	1.21
	FALSE	High	YEDEINKR		0.083464	0.00551021	6	11	2	Q3TTY5; P50446; P04104; Q8BGZ7; Q6IFZ6; Q922U2	1	1066.52	High	0.003987	0.06063	1.19
FALSE	High	Master Protein	P10126	Elongation factor 1-alpha 1 OS=Mus musculus OX=10090 GN=Eef1a1 PE=1 SV=3	0	19.829	13	6	14	2	462	50.1	9.01	9.28	6	1
	Checked	Confidence	Sequence	Modifications	Qvality PEP	Qvality q-value	# Protein Groups	# Proteins	# PSMs	Master Protein Accessions	# Missed Cleavages	Theo. MH+ [Da]	Confidence (by Search Engine): Sequest HT	Percolator q-Value (by Search Engine): Sequest HT	Percolator PEP (by Search Engine): Sequest HT	XCorr (by Search Engine): Sequest HT
	FALSE	High	IGGIGTVPVGR		0.000672077	0.000649911	2	2	3	P10126; P62631	0	1025.61	High	0.0005099	0.0002879	2.06
	FALSE	High	LPLQDVYK		0.0154275	0.000649911	2	2	1	P10126; P62631	0	975.551	High	0.0005099	0.009252	0.82
	FALSE	High	MDSTEPPYSQK		0.00402109	0.000649911	1	3	2	P10126	0	1282.56	High	0.0005099	0.002088	1.2
	FALSE	High	MDSTEPPYSQK	1xOxidation [M1]	0.00206908	0.000649911	1	3	2	P10126	0	1298.56	High	0.0005099	0.001001	1.12
	FALSE	High	QLIVGVNK		0.0227478	0.000649911	2	4	2	P10126; P62631	0	870.541	High	0.0005099	0.01425	1.4
	FALSE	High	STTTGHLIYK		0.00125878	0.000649911	2	4	3	P10126; P62631	0	1120.6	High	0.0005099	0.0005748	2.06
	FALSE	High	YYVTIIDAPGHR		0.000751607	0.000649911	1	3	1	P10126	0	1404.73	High	0.0005099	0.000325	1.13
FALSE	High	Master Protein	Q9ET01	Glycogen phosphorylase, liver form OS=Mus musculus OX=10090 GN=Pygl PE=1 SV=4	0	19.78	9	10	14	9	850	97.4	7.09	1.66	10	1
	Checked	Confidence	Sequence	Modifications	Qvality PEP	Qvality q-value	# Protein Groups	# Proteins	# PSMs	Master Protein Accessions	# Missed Cleavages	Theo. MH+ [Da]	Confidence (by Search Engine): Sequest HT	Percolator q-Value (by Search Engine): Sequest HT	Percolator PEP (by Search Engine): Sequest HT	XCorr (by Search Engine): Sequest HT
	FALSE	High	DFSELEPDKFQNK		0.00194447	0.000649911	1	2	1	Q9ET01	1	1596.75	High	0.0005099	0.0009323	1.49
	FALSE	High	FSQFLEK		0.0711543	0.00418158	1	2	1	Q9ET01	0	898.467	High	0.003034	0.05089	1.36
	FALSE	High	GIVGVENVAELK		0.00435902	0.000649911	1	1	1	Q9ET01	0	1227.69	High	0.0005099	0.002276	1.66
	FALSE	High	GIVGVENVAELKK		0.00738589	0.000649911	1	1	1	Q9ET01	1	1355.79	High	0.0005099	0.004077	0.81
	FALSE	High	MAKPLTDQEK	1xMet-loss+Acetyl [N-Term]	0.0885088	0.00636243	1	1	1	Q9ET01	0	1071.57	High	0.004594	0.0649	0.92
	FALSE	High	MSLIEEEGGK		0.00201831	0.000649911	1	2	4	Q9ET01	0	1092.52	High	0.0005099	0.00097	1.37
	FALSE	High	MSLIEEEGGKR	1xOxidation [M1]	0.107846	0.00943873	1	2	1	Q9ET01	1	1264.62	High	0.006496	0.08116	1.26
	FALSE	High	NLAENISR		0.0204883	0.000649911	2	5	2	Q9ET01; Q8CI94	0	916.485	High	0.0005099	0.01266	1.18
	FALSE	High	WPVELVEK		0.0247917	0.000649911	1	2	1	Q9ET01	0	999.551	High	0.0005099	0.01566	0.77
	FALSE	High	YEYGIFNQK		0.0537214	0.00384848	1	2	1	Q9ET01	0	1161.56	High	0.002804	0.03721	1
FALSE	High	Master Protein	P04104	Keratin, type II cytoskeletal 1 OS=Mus musculus OX=10090 GN=Krt1 PE=1 SV=4	0	19.741	6	5	23	2	637	65.6	8.15	33.4	5	1
	Checked	Confidence	Sequence	Modifications	Qvality PEP	Qvality q-value	# Protein Groups	# Proteins	# PSMs	Master Protein Accessions	# Missed Cleavages	Theo. MH+ [Da]	Confidence (by Search Engine): Sequest HT	Percolator q-Value (by Search Engine): Sequest HT	Percolator PEP (by Search Engine): Sequest HT	XCorr (by Search Engine): Sequest HT
	FALSE	High	FASFIDKVR		0.00660586	0.000649911	9	19	1	Q3TTY5; P50446; P04104; Q6IME9; Q8BGZ7; P07744; Q6IFZ6; Q3UV17; Q922U2	1	1082.6	High	0.0005099	0.00362	1.08
	FALSE	High	FLEQQNQVLQTK		3.62294e-05	0.000649911	2	5	9	P04104; Q6IFZ6	0	1475.79	High	0.0005099	1.132e-05	2.44
	FALSE	High	TNAENEFVTIK		1.7571e-06	0.000649911	1	1	8	P04104	0	1265.64	High	0.0005099	3.986e-07	2.59
	FALSE	High	TNAENEFVTIKK		5.59717e-05	0.000649911	1	1	3	P04104	1	1393.73	High	0.0005099	1.832e-05	2.5
	FALSE	High	YEDEINKR		0.083464	0.00551021	6	11	2	Q3TTY5; P50446; P04104; Q8BGZ7; Q6IFZ6; Q922U2	1	1066.52	High	0.003987	0.06063	1.19
FALSE	High	Master Protein	P62960	Y-box-binding protein 1 OS=Mus musculus OX=10090 GN=Ybx1 PE=1 SV=3	0	19.382	18	4	7	4	322	35.7	9.88	15.6	4	1
	Checked	Confidence	Sequence	Modifications	Qvality PEP	Qvality q-value	# Protein Groups	# Proteins	# PSMs	Master Protein Accessions	# Missed Cleavages	Theo. MH+ [Da]	Confidence (by Search Engine): Sequest HT	Percolator q-Value (by Search Engine): Sequest HT	Percolator PEP (by Search Engine): Sequest HT	XCorr (by Search Engine): Sequest HT
	FALSE	High	EDVFVHQTAIK		0.00147028	0.000649911	1	5	1	P62960	0	1286.67	High	0.0005099	0.0006847	1.93
	FALSE	High	GAEAANVTGPGGVPVQGSK		1.96077e-09	0.000649911	1	2	4	P62960	0	1695.87	High	0.0005099	2.134e-10	3.41
	FALSE	High	NEGSESAPEGQAQQR		7.4956e-05	0.000649911	1	2	1	P62960	0	1587.7	High	0.0005099	2.543e-05	2.12
	FALSE	High	NYQQNYQNSESGEK		0.0182246	0.000649911	1	2	1	P62960	0	1688.71	High	0.0005099	0.01116	0.98
FALSE	High	Master Protein	P01837	Immunoglobulin kappa constant OS=Mus musculus OX=10090 GN=Igkc PE=1 SV=2	0	19.35	34	3	13	3	107	11.9	5.9	15.06	3	1
	Checked	Confidence	Sequence	Modifications	Qvality PEP	Qvality q-value	# Protein Groups	# Proteins	# PSMs	Master Protein Accessions	# Missed Cleavages	Theo. MH+ [Da]	Confidence (by Search Engine): Sequest HT	Percolator q-Value (by Search Engine): Sequest HT	Percolator PEP (by Search Engine): Sequest HT	XCorr (by Search Engine): Sequest HT
	FALSE	High	DSTYSMSSTLTLTK		0.000746952	0.000649911	1	2	2	P01837	0	1534.73	High	0.0005099	0.000324	1.48
	FALSE	High	DSTYSMSSTLTLTK	1xOxidation [M6]	1.10942e-06	0.000649911	1	2	6	P01837	0	1550.73	High	0.0005099	2.381e-07	1.98
	FALSE	High	QNGVLNSWTDQDSK		1.41849e-07	0.000649911	1	2	3	P01837	0	1591.73	High	0.0005099	2.45e-08	2.63
	FALSE	High	TSTSPIVK		0.0357935	0.00120638	1	2	2	P01837	0	832.477	High	0.0009116	0.02361	0.84
FALSE	High	Master Protein	P63011	Ras-related protein Rab-3A OS=Mus musculus OX=10090 GN=Rab3a PE=1 SV=1	0	18.689	21	4	7	2	220	25	5.03	6.37	4	1
	Checked	Confidence	Sequence	Modifications	Qvality PEP	Qvality q-value	# Protein Groups	# Proteins	# PSMs	Master Protein Accessions	# Missed Cleavages	Theo. MH+ [Da]	Confidence (by Search Engine): Sequest HT	Percolator q-Value (by Search Engine): Sequest HT	Percolator PEP (by Search Engine): Sequest HT	XCorr (by Search Engine): Sequest HT
	FALSE	High	ILIIGNSSVGK		0.0416743	0.00177572	2	9	3	P63011; P35276	0	1100.67	High	0.001321	0.02797	0.48
	FALSE	High	IQIWDTAGQER		0.000242579	0.000649911	8	50	8	P61027; P62821; P63011; Q91V41; P61294; Q91ZR1; P35279; P35276	0	1316.66	High	0.0005099	9.283e-05	1.99
	FALSE	High	LVDVICEK	1xCarbamidomethyl [C6]	0.0290779	0.00120638	1	1	1	P63011	0	975.518	High	0.0009116	0.0187	1.14
	FALSE	High	MSESLDTADPAVTGAK		0.000411373	0.000649911	1	1	2	P63011	0	1592.75	High	0.0005099	0.0001667	1.81
	FALSE	High	MSESLDTADPAVTGAK	1xOxidation [M1]	1.45419e-07	0.000649911	1	1	1	P63011	0	1608.74	High	0.0005099	2.526e-08	2.57
FALSE	High	Master Protein	Q61696	Heat shock 70 kDa protein 1A OS=Mus musculus OX=10090 GN=Hspa1a PE=1 SV=2	0	18.416	9	5	11	2	641	70	5.72	10.15	5	1
	Checked	Confidence	Sequence	Modifications	Qvality PEP	Qvality q-value	# Protein Groups	# Proteins	# PSMs	Master Protein Accessions	# Missed Cleavages	Theo. MH+ [Da]	Confidence (by Search Engine): Sequest HT	Percolator q-Value (by Search Engine): Sequest HT	Percolator PEP (by Search Engine): Sequest HT	XCorr (by Search Engine): Sequest HT
	FALSE	High	LSKEEIER		0.0577379	0.00384848	1	3	1	Q61696	1	1003.54	High	0.002804	0.04022	0.82
	FALSE	High	ITITNDKGR		0.101203	0.00810528	2	6	1	Q61696; P63017	1	1017.57	High	0.005866	0.07555	0.77
	FALSE	High	NQVALNPQNTVFDAK		0.000888888	0.000649911	1	2	1	Q61696	0	1658.85	High	0.0005099	0.0003907	1.81
	FALSE	High	TTPSYVAFTDTER		9.47135e-08	0.000649911	2	7	5	Q61696; P63017	0	1487.7	High	0.0005099	1.571e-08	1.9
	FALSE	High	VEIIANDQGNR		6.2208e-05	0.000649911	3	8	3	P20029; Q61696; P63017	0	1228.63	High	0.0005099	2.057e-05	2.3
FALSE	High	Master Protein	P80318	T-complex protein 1 subunit gamma OS=Mus musculus OX=10090 GN=Cct3 PE=1 SV=1	0	18.384	12	6	10	6	545	60.6	6.7	3.58	6	1
	Checked	Confidence	Sequence	Modifications	Qvality PEP	Qvality q-value	# Protein Groups	# Proteins	# PSMs	Master Protein Accessions	# Missed Cleavages	Theo. MH+ [Da]	Confidence (by Search Engine): Sequest HT	Percolator q-Value (by Search Engine): Sequest HT	Percolator PEP (by Search Engine): Sequest HT	XCorr (by Search Engine): Sequest HT
	FALSE	High	EIQVQHPAAK		0.00231383	0.000649911	1	2	2	P80318	0	1120.61	High	0.0005099	0.001128	1.56
	FALSE	High	KGESQTDIEITR		0.000201323	0.000649911	1	3	2	P80318	1	1376.7	High	0.0005099	7.559e-05	0.84
	FALSE	High	IDDIVSGHK		0.00790711	0.000649911	1	3	2	P80318	0	983.516	High	0.0005099	0.004399	1.1
	FALSE	High	ISTPVDVNNR		0.006444	0.000649911	1	4	2	P80318	0	1114.59	High	0.0005099	0.003511	1.34
	FALSE	High	NLQDAMQVCR	1xCarbamidomethyl [C9]	0.00092265	0.000649911	1	4	1	P80318	0	1234.57	High	0.0005099	0.0004071	1.93
	FALSE	High	TLIQNCGASTIR	1xCarbamidomethyl [C6]	0.00163405	0.000649911	1	3	1	P80318	0	1333.69	High	0.0005099	0.0007711	1.65
FALSE	High	Master Protein	P80315	T-complex protein 1 subunit delta OS=Mus musculus OX=10090 GN=Cct4 PE=1 SV=3	0	18.379	17	8	11	8	539	58	8.02	0	8	1
	Checked	Confidence	Sequence	Modifications	Qvality PEP	Qvality q-value	# Protein Groups	# Proteins	# PSMs	Master Protein Accessions	# Missed Cleavages	Theo. MH+ [Da]	Confidence (by Search Engine): Sequest HT	Percolator q-Value (by Search Engine): Sequest HT	Percolator PEP (by Search Engine): Sequest HT	XCorr (by Search Engine): Sequest HT
	FALSE	High	EDIEFICK	1xCarbamidomethyl [C7]	0.0864577	0.0059698	1	2	1	P80315	0	1053.49	High	0.004312	0.0631	0.25
	FALSE	High	ETLLNSATTSLNSK		0.00404613	0.000649911	1	2	1	P80315	0	1478.77	High	0.0005099	0.002094	1.18
	FALSE	High	GDVTITNDGATILK		0.0066883	0.000649911	1	2	1	P80315	0	1417.75	High	0.0005099	0.003667	1.48
	FALSE	High	LVIEEAER		0.0411712	0.00177572	1	2	1	P80315	0	958.52	High	0.001321	0.02765	1.11
	FALSE	High	SGAPTAGPGSR		0.0543717	0.00384848	1	5	2	P80315	0	957.475	High	0.002804	0.03758	0.89
	FALSE	High	TGCNVLLIQK	1xCarbamidomethyl [C3]	0.00204354	0.000649911	1	2	2	P80315	0	1145.63	High	0.0005099	0.0009884	1.48
	FALSE	High	TLSGMESYCVR	1xCarbamidomethyl [C9]; 1xOxidation [M5]	0.00209495	0.000649911	1	2	1	P80315	0	1318.58	High	0.0005099	0.001011	1.39
	FALSE	High	VIDPATATSVDLR		0.00174961	0.000649911	1	2	2	P80315	0	1357.73	High	0.0005099	0.0008306	1.55
FALSE	High	Master Protein	P01869	Ig gamma-1 chain C region, membrane-bound form OS=Mus musculus OX=10090 GN=Ighg1 PE=1 SV=2	0	18.184	13	5	28	1	393	43.4	6.44	29.66	5	1
	Checked	Confidence	Sequence	Modifications	Qvality PEP	Qvality q-value	# Protein Groups	# Proteins	# PSMs	Master Protein Accessions	# Missed Cleavages	Theo. MH+ [Da]	Confidence (by Search Engine): Sequest HT	Percolator q-Value (by Search Engine): Sequest HT	Percolator PEP (by Search Engine): Sequest HT	XCorr (by Search Engine): Sequest HT
	FALSE	High	APQVYTIPPPK		5.59717e-05	0.000649911	2	4	14	P01869; A0A0A6YWR2	0	1210.68	High	0.0005099	1.839e-05	1.84
	FALSE	High	DVLTITLTPK		0.0349309	0.00120638	2	4	3	P01869; A0A0A6YWR2	0	1100.66	High	0.0009116	0.02303	1.04
	FALSE	High	EEQFNSTFR		0.0196237	0.000649911	1	2	1	P01869	0	1157.52	High	0.0005099	0.01207	0.89
	FALSE	High	VNSAAFPAPIEK		1.51884e-07	0.000649911	2	4	9	P01869; A0A0A6YWR2	0	1243.67	High	0.0005099	2.646e-08	1.91
	FALSE	High	VTCVVVDISK	1xCarbamidomethyl [C3]	0.00862382	0.000649911	2	4	1	P01869; A0A0A6YWR2	0	1119.61	High	0.0005099	0.004845	1.18
FALSE	High	Master Protein	P35441	Thrombospondin-1 OS=Mus musculus OX=10090 GN=Thbs1 PE=1 SV=1	0	18.183	6	6	8	6	1170	129.6	4.96	5.3	6	1
	Checked	Confidence	Sequence	Modifications	Qvality PEP	Qvality q-value	# Protein Groups	# Proteins	# PSMs	Master Protein Accessions	# Missed Cleavages	Theo. MH+ [Da]	Confidence (by Search Engine): Sequest HT	Percolator q-Value (by Search Engine): Sequest HT	Percolator PEP (by Search Engine): Sequest HT	XCorr (by Search Engine): Sequest HT
	FALSE	High	AQGYSGLSVK		0.0658579	0.00418158	1	2	2	P35441	0	1009.53	High	0.003034	0.04666	0.68
	FALSE	High	DCVGDVTENQVCNK	2xCarbamidomethyl [C2; C12]	0.000286891	0.000649911	1	2	2	P35441	0	1637.69	High	0.0005099	0.0001122	1.67
	FALSE	High	GTSQNDPNWVVR		0.047044	0.00231563	1	2	1	P35441	0	1372.66	High	0.001701	0.03209	1.03
	FALSE	High	LCNNPTPQFGGK	1xCarbamidomethyl [C2]	0.0357935	0.00120638	1	2	1	P35441	0	1332.64	High	0.0009116	0.02353	1.47
	FALSE	High	IMADSGPIYDK	1xOxidation [M2]	0.000113663	0.000649911	1	2	1	P35441	0	1225.58	High	0.0005099	4.007e-05	1.62
	FALSE	High	QVTQSYWDTNPTR		1.46235e-05	0.000649911	1	2	1	P35441	0	1595.74	High	0.0005099	4.141e-06	2.01
FALSE	High	Master Protein	P18525	Ig heavy chain V region 5-84 OS=Mus musculus OX=10090 PE=1 SV=1	0	18.123	32	3	7	2	117	12.9	8.88	10.62	3	1
	Checked	Confidence	Sequence	Modifications	Qvality PEP	Qvality q-value	# Protein Groups	# Proteins	# PSMs	Master Protein Accessions	# Missed Cleavages	Theo. MH+ [Da]	Confidence (by Search Engine): Sequest HT	Percolator q-Value (by Search Engine): Sequest HT	Percolator PEP (by Search Engine): Sequest HT	XCorr (by Search Engine): Sequest HT
	FALSE	High	LVESGGGLVQPGGSLK		2.78292e-06	0.000649911	1	4	3	P18525	0	1497.83	High	0.0005099	6.601e-07	2.87
	FALSE	High	NNLYLQMSSLK	1xOxidation [M7]	0.000517705	0.000649911	1	2	1	P18525	0	1326.67	High	0.0005099	0.0002151	1.31
	FALSE	High	SEDTAMYYCAR	1xCarbamidomethyl [C9]	0.000578969	0.000649911	2	11	2	P18527; P18525	0	1366.54	High	0.0005099	0.0002437	1.78
	FALSE	High	SEDTAMYYCAR	1xCarbamidomethyl [C9]; 1xOxidation [M6]	6.53786e-05	0.000649911	2	11	1	P18527; P18525	0	1382.54	High	0.0005099	2.179e-05	2.13
FALSE	High	Master Protein	A0A075B5V1	Immunoglobulin heavy variable 1-31 OS=Mus musculus OX=10090 GN=Ighv1-31 PE=4 SV=1	0	18.011	44	3	10	1	98	11	8.73	6.22	3	1
	Checked	Confidence	Sequence	Modifications	Qvality PEP	Qvality q-value	# Protein Groups	# Proteins	# PSMs	Master Protein Accessions	# Missed Cleavages	Theo. MH+ [Da]	Confidence (by Search Engine): Sequest HT	Percolator q-Value (by Search Engine): Sequest HT	Percolator PEP (by Search Engine): Sequest HT	XCorr (by Search Engine): Sequest HT
	FALSE	High	EVQLQQSGPELVKPGASVK		9.34859e-06	0.000649911	2	5	3	A0A075B5V6; A0A075B5V1	0	1994.09	High	0.0005099	2.533e-06	2.77
	FALSE	High	SLTSEDSAVYYCAR	1xCarbamidomethyl [C12]	7.22128e-05	0.000649911	2	12	2	A0A075B5V6; A0A075B5V1	0	1621.72	High	0.0005099	2.426e-05	0.88
	FALSE	High	SSSTAYMELR		0.00355157	0.000649911	1	10	2	A0A075B5V1	0	1144.53	High	0.0005099	0.00182	1.12
	FALSE	High	SSSTAYMELR	1xOxidation [M7]	0.00208198	0.000649911	1	10	3	A0A075B5V1	0	1160.53	High	0.0005099	0.001004	1.44
FALSE	High	Master Protein	P62631	Elongation factor 1-alpha 2 OS=Mus musculus OX=10090 GN=Eef1a2 PE=1 SV=1	0	17.955	10	5	12	1	463	50.4	9.03	11.01	5	1
	Checked	Confidence	Sequence	Modifications	Qvality PEP	Qvality q-value	# Protein Groups	# Proteins	# PSMs	Master Protein Accessions	# Missed Cleavages	Theo. MH+ [Da]	Confidence (by Search Engine): Sequest HT	Percolator q-Value (by Search Engine): Sequest HT	Percolator PEP (by Search Engine): Sequest HT	XCorr (by Search Engine): Sequest HT
	FALSE	High	IGGIGTVPVGR		0.000672077	0.000649911	2	2	3	P10126; P62631	0	1025.61	High	0.0005099	0.0002879	2.06
	FALSE	High	LPLQDVYK		0.0154275	0.000649911	2	2	1	P10126; P62631	0	975.551	High	0.0005099	0.009252	0.82
	FALSE	High	MDSTEPAYSEK		0.00576321	0.000649911	1	1	1	P62631	0	1257.53	High	0.0005099	0.003099	1.73
	FALSE	High	MDSTEPAYSEK	1xOxidation [M1]	5.06745e-05	0.000649911	1	1	2	P62631	0	1273.53	High	0.0005099	1.642e-05	1.41
	FALSE	High	QLIVGVNK		0.0227478	0.000649911	2	4	2	P10126; P62631	0	870.541	High	0.0005099	0.01425	1.4
	FALSE	High	STTTGHLIYK		0.00125878	0.000649911	2	4	3	P10126; P62631	0	1120.6	High	0.0005099	0.0005748	2.06
FALSE	High	Master Protein	Q76MZ3	Serine/threonine-protein phosphatase 2A 65 kDa regulatory subunit A alpha isoform OS=Mus musculus OX=10090 GN=Ppp2r1a PE=1 SV=3	0	17.606	9	5	8	5	589	65.3	5.11	3.71	5	1
	Checked	Confidence	Sequence	Modifications	Qvality PEP	Qvality q-value	# Protein Groups	# Proteins	# PSMs	Master Protein Accessions	# Missed Cleavages	Theo. MH+ [Da]	Confidence (by Search Engine): Sequest HT	Percolator q-Value (by Search Engine): Sequest HT	Percolator PEP (by Search Engine): Sequest HT	XCorr (by Search Engine): Sequest HT
	FALSE	High	EFCENLSADCR	2xCarbamidomethyl [C3; C10]	0.00743183	0.000649911	1	2	1	Q76MZ3	0	1400.56	High	0.0005099	0.004107	1.28
	FALSE	High	ELVSDANQHVK		0.00361834	0.000649911	1	2	2	Q76MZ3	0	1239.63	High	0.0005099	0.001853	1.76
	FALSE	High	LTQDQDVDVK		0.000117249	0.000649911	1	1	1	Q76MZ3	0	1160.58	High	0.0005099	4.162e-05	1.95
	FALSE	High	MAGDPVANVR		0.0445496	0.00231563	1	1	1	Q76MZ3	0	1029.51	High	0.001701	0.03012	0.75
	FALSE	High	MAGDPVANVR	1xOxidation [M1]	0.0209991	0.000649911	1	1	1	Q76MZ3	0	1045.51	High	0.0005099	0.01307	0.88
	FALSE	High	NLCSDDTPMVR	1xCarbamidomethyl [C3]	0.00375566	0.000649911	1	1	1	Q76MZ3	0	1307.57	High	0.0005099	0.00194	1.3
	FALSE	High	NLCSDDTPMVR	1xCarbamidomethyl [C3]; 1xOxidation [M9]	0.0169243	0.000649911	1	1	1	Q76MZ3	0	1323.57	High	0.0005099	0.01025	1.26
FALSE	High	Master Protein	Q02053	Ubiquitin-like modifier-activating enzyme 1 OS=Mus musculus OX=10090 GN=Uba1 PE=1 SV=1	0	17.48	8	7	9	7	1058	117.7	5.66	4.34	7	1
	Checked	Confidence	Sequence	Modifications	Qvality PEP	Qvality q-value	# Protein Groups	# Proteins	# PSMs	Master Protein Accessions	# Missed Cleavages	Theo. MH+ [Da]	Confidence (by Search Engine): Sequest HT	Percolator q-Value (by Search Engine): Sequest HT	Percolator PEP (by Search Engine): Sequest HT	XCorr (by Search Engine): Sequest HT
	FALSE	High	AENYDISPADR		0.000413937	0.000649911	1	1	2	Q02053	0	1250.56	High	0.0005099	0.0001687	2.27
	FALSE	High	DNPGVVTCLDEAR	1xCarbamidomethyl [C8]	0.00206908	0.000649911	1	1	2	Q02053	0	1445.67	High	0.0005099	0.001	1.42
	FALSE	High	KPLLESGTLGTK		0.00237204	0.000649911	1	2	1	Q02053	0	1243.73	High	0.0005099	0.001165	1.42
	FALSE	High	LDQPMTEIVSR		0.00664695	0.000649911	1	1	1	Q02053	0	1288.66	High	0.0005099	0.003648	1.54
	FALSE	High	LKSDTAAAAVR		0.00928942	0.000649911	1	1	1	Q02053	1	1102.62	High	0.0005099	0.005275	1.26
	FALSE	High	QPAENVNQYLTDSK		0.0254082	0.000649911	1	1	1	Q02053	0	1606.77	High	0.0005099	0.01609	0.81
	FALSE	High	VGEFCHSR	1xCarbamidomethyl [C5]	0.0754997	0.00505131	1	1	1	Q02053	0	991.441	High	0.003664	0.05442	0.55
FALSE	High	Master Protein	Q8BFZ3	Beta-actin-like protein 2 OS=Mus musculus OX=10090 GN=Actbl2 PE=1 SV=1	0	17.274	14	4	9	1	376	42	5.49	7.74	4	1
	Checked	Confidence	Sequence	Modifications	Qvality PEP	Qvality q-value	# Protein Groups	# Proteins	# PSMs	Master Protein Accessions	# Missed Cleavages	Theo. MH+ [Da]	Confidence (by Search Engine): Sequest HT	Percolator q-Value (by Search Engine): Sequest HT	Percolator PEP (by Search Engine): Sequest HT	XCorr (by Search Engine): Sequest HT
	FALSE	High	DLTDYLMK		0.0275177	0.00120638	3	14	1	Q8BFZ3; P60710; P62737	0	998.486	High	0.0009116	0.01762	0.98
	FALSE	High	HQGVMVGMGQK		0.000508144	0.000649911	3	16	2	Q8BFZ3; P60710; P62737	0	1171.57	High	0.0005099	0.0002109	1.93
	FALSE	High	HQGVMVGMGQK	1xOxidation [M]	6.53786e-05	0.000649911	3	16	3	Q8BFZ3; P60710; P62737	0	1187.57	High	0.0005099	2.177e-05	1.9
	FALSE	High	SYELPDGQVITIGNER		0.000254943	0.000649911	3	10	1	Q8BFZ3; P60710; P62737	0	1790.89	High	0.0005099	9.855e-05	1.44
	FALSE	High	VAPDEHPILLTEAPLNPK		0.00143419	0.000649911	1	1	2	Q8BFZ3	0	1954.06	High	0.0005099	0.0006679	1.34
FALSE	High	Master Protein	O88569	Heterogeneous nuclear ribonucleoproteins A2/B1 OS=Mus musculus OX=10090 GN=Hnrnpa2b1 PE=1 SV=2	0	17.274	15	5	8	5	353	37.4	8.95	1.85	5	1
	Checked	Confidence	Sequence	Modifications	Qvality PEP	Qvality q-value	# Protein Groups	# Proteins	# PSMs	Master Protein Accessions	# Missed Cleavages	Theo. MH+ [Da]	Confidence (by Search Engine): Sequest HT	Percolator q-Value (by Search Engine): Sequest HT	Percolator PEP (by Search Engine): Sequest HT	XCorr (by Search Engine): Sequest HT
	FALSE	High	GGGGNFGPGPGSNFR		0.000147558	0.000649911	1	1	1	O88569	0	1377.63	High	0.0005099	5.37e-05	1.85
	FALSE	High	GGNFGFGDSR		0.0305374	0.00120638	1	1	1	O88569	0	1013.44	High	0.0009116	0.01979	0.88
[truncated: 2,974 more rows]
